# Supplementary material for: The role of Dichaete in transcriptional regulation during Drosophila embryonic development
Source: BMC Genomics. 2013 Dec 8;14:861. doi: 10.1186/1471-2164-14-861 (PMC3866562; doi:10.1186/1471-2164-14-861)
Supplement: Additional file 1: Table S1 — List of genes with Dichaete binding intervals from 1% FDR Dichaete DamID. [file 1471-2164-14-861-S1.txt]

Supp Table 1 - Dichaete-bound genes (DamID 1%FDR)
ID	Gene	Symbol
FBgn0000008	arc	a
FBgn0000014	abdominal A	abd-A
FBgn0000015	Abdominal B	Abd-B
FBgn0000017	Abl tyrosine kinase	Abl
FBgn0000024	Acetylcholine esterase	Ace
FBgn0000028	abnormal chemosensory jump 6	acj6
FBgn0000042	Actin 5C	Act5C
FBgn0000046	Actin 87E	Act87E
FBgn0000061	aristaless	al
FBgn0000071	Amalgam	Ama
FBgn0000097	anterior open	aop
FBgn0000099	apterous	ap
FBgn0000114	arrest	aret
FBgn0000117	armadillo	arm
FBgn0000119	arrow	arr
FBgn0000152	Abnormal X segregation	Axs
FBgn0000163	bazooka	baz
FBgn0000166	bicoid	bcd
FBgn0000179	bifid	bi
FBgn0000180	big brain	bib
FBgn0000182	Bicaudal C	BicC
FBgn0000183	Bicaudal D	BicD
FBgn0000210	broad	br
FBgn0000228	Blastoderm-specific gene 25D	Bsg25D
FBgn0000233	buttonhead	btd
FBgn0000242
FBgn0000244	blistery	by
FBgn0000250	cactus	cact
FBgn0000251	caudal	cad
FBgn0000253	Calmodulin	Cam
FBgn0000259	Casein kinase II beta subunit	CkIIbeta
FBgn0000274	cAMP-dependent protein kinase 2	Pka-C2
FBgn0000279	Cecropin C	CecC
FBgn0000283	Centrosomal protein 190kD	Cp190
FBgn0000287	spalt-related	salr
FBgn0000303	Choline acetyltransferase	Cha
FBgn0000308	chickadee	chic
FBgn0000317	crinkled	ck
FBgn0000320	eyes absent	eya
FBgn0000370	cryptocephal	crc
FBgn0000377	crooked neck	crn
FBgn0000382	corkscrew	csw
FBgn0000384	concertina	cta
FBgn0000392	cup	cup
FBgn0000395	crossveinless 2	cv-2
FBgn0000411	Dichaete	D
FBgn0000414	Disabled	Dab
FBgn0000416	Saposin-related	Sap-r
FBgn0000439	Deformed	Dfd
FBgn0000451	ectodermal	ect
FBgn0000454	Dipeptidase B	Dip-B
FBgn0000459	disconnected	disco
FBgn0000463	Delta	Dl
FBgn0000464	Leukocyte-antigen-related-like	Lar
FBgn0000473	Cytochrome P450-6a2	Cyp6a2
FBgn0000479	dunce	dnc
FBgn0000489	cAMP-dependent protein kinase 3	Pka-C3
FBgn0000490	decapentaplegic	dpp
FBgn0000492	Drop	Dr
FBgn0000497	dachsous	ds
FBgn0000504	doublesex	dsx
FBgn0000535	ether a go-go	eag
FBgn0000536	easily shocked	eas
FBgn0000542	echinus	ec
FBgn0000546	Ecdysone receptor	EcR
FBgn0000547	echinoid	ed
FBgn0000551	Ecdysone-dependent gene 78E	Edg78E
FBgn0000557	Elongation factor 1alpha100E	Ef1alpha100E
FBgn0000560	eagle	eg
FBgn0000562	egalitarian	egl
FBgn0000565	Ecdysone-induced protein 28/29kD	Eip71CD
FBgn0000567	Ecdysone-induced protein 74EF	Eip74EF
FBgn0000568	Ecdysone-induced protein 75B	Eip75B
FBgn0000575	extra macrochaetae	emc
FBgn0000576	empty spiracles	ems
FBgn0000577	engrailed	en
FBgn0000578	enabled	ena
FBgn0000579	Enolase	Eno
FBgn0000581	Enhancer of Polycomb	E(Pc)
FBgn0000591	Enhancer of split m8, helix-loop-helix	E(spl)m8-HLH
FBgn0000606	even skipped	eve
FBgn0000625	eyegone	eyg
FBgn0000633	faint sausage	fas
FBgn0000635	Fasciclin 2	Fas2
FBgn0000636	Fasciclin 3	Fas3
FBgn0000639	Fat body protein 1	Fbp1
FBgn0000644	Follicle cell protein 3C	Fcp3C
FBgn0000659	fork head	fkh
FBgn0000667	alpha actinin	Actn
FBgn0000711	flapwing	flw
FBgn0000719	folded gastrulation	fog
FBgn0000721	foraging	for
FBgn0000723	Fps oncogene analog	Fps85D
FBgn0001075	fat	ft
FBgn0001077	fushi tarazu	ftz
FBgn0001085	frizzled	fz
FBgn0001098	Glutamate dehydrogenase	Gdh
FBgn0001099	gonadal	gdl
FBgn0001104	G protein alpha i subunit	Galphai
FBgn0001105	G protein beta-subunit 13F	Gbeta13F
FBgn0001122	G protein alpha o subunit	Galphao
FBgn0001138	grain	grn
FBgn0001145	Glutamine synthetase 2	Gs2
FBgn0001147	gooseberry-neuro	gsb-n
FBgn0001148	gooseberry	gsb
FBgn0001149	Glutathione S transferase D1	GstD1
FBgn0001168	hairy	h
FBgn0001170	Homeodomain protein 2.0	H2.0
FBgn0001180	hunchback	hb
FBgn0001186	Hexokinase A	Hex-A
FBgn0001218	Heat shock 70-kDa protein cognate 3	Hsc70-3
FBgn0001219	Heat shock protein cognate 4	Hsc70-4
FBgn0001220	Heat shock protein cognate 5	Hsc70-5
FBgn0001235	homothorax	hth
FBgn0001248	Isocitrate dehydrogenase	Idh
FBgn0001250	inflated	if
FBgn0001257	Ecdysone-inducible gene L2	ImpL2
FBgn0001269	invected	inv
FBgn0001297	kayak	kay
FBgn0001301	kelch	kel
FBgn0001316	klarsicht	klar
FBgn0001319	knot	kn
FBgn0001320	knirps	kni
FBgn0001323	knirps-like	knrl
FBgn0001332	Lobe	L
FBgn0001404	egghead	egh
FBgn0001491	lethal (1) 10Bb	l(1)10Bb
FBgn0001624	discs large 1	dlg1
FBgn0001967	nimrod C3	nimC3
FBgn0001981	escargot	esg
FBgn0001983	worniu	wor
FBgn0001987	Gliotactin	Gli
FBgn0001991	Ca[2+]-channel protein alpha[[1]] subunit D	Ca-alpha1D
FBgn0001994	cropped	crp
FBgn0002023	Lim3	Lim3
FBgn0002069	Aspartyl-tRNA synthetase	Aats-asp
FBgn0002306	stranded at second	sas
FBgn0002440	lethal (3) malignant blood neoplasm	l(3)mbn
FBgn0002441	lethal (3) malignant brain tumor	l(3)mbt
FBgn0002521	pleiohomeotic	pho
FBgn0002522	labial	lab
FBgn0002524	lace	lace
FBgn0002543	leak	lea
FBgn0002564	Larval serum protein 1 gamma	Lsp1gamma
FBgn0002573	senseless	sens
FBgn0002578	Kazal-type protease inhibitor m1	Kaz-m1
FBgn0002609	Enhancer of split m3, helix-loop-helix	E(spl)m3-HLH
FBgn0002629	Enhancer of split m4, Bearded family member	E(spl)m4-BFM
FBgn0002631	Enhancer of split m5, helix-loop-helix	E(spl)m5-HLH
FBgn0002632	Enhancer of split m6, Bearded family member	E(spl)m6-BFM
FBgn0002633	Enhancer of split m7, helix-loop-helix	E(spl)m7-HLH
FBgn0002638	Regulator of chromosome condensation 1 ortholog (H. sapiens)	Rcc1
FBgn0002643	mastermind	mam
FBgn0002645	Microtubule-associated protein 205	Map205
FBgn0002707	meiotic 9	mei-9
FBgn0002716	meiotic W68	mei-W68
FBgn0002732	Enhancer of split malpha, Bearded family member	E(spl)malpha-BFM
FBgn0002735	Enhancer of split mgamma, helix-loop-helix	E(spl)mgamma-HLH
FBgn0002773	Myosin light chain 2	Mlc2
FBgn0002778	minidiscs	mnd
FBgn0002780	modulo	mod
FBgn0002781	modifier of mdg4	mod(mdg4)
FBgn0002789	Muscle protein 20	Mp20
FBgn0002855	Accessory gland protein 26Aa	Acp26Aa
FBgn0002856	Accessory gland protein 26Ab	Acp26Ab
FBgn0002873	mushroom body defect	mud
FBgn0002901	mutagen-sensitive 304	mus304
FBgn0002909	mutagen-sensitive 312	mus312
FBgn0002921	Na pump alpha subunit	Atpalpha
FBgn0002922	nautilus	nau
FBgn0002931	net	net
FBgn0002932	neuralized	neur
FBgn0002941	slouch	slou
FBgn0002945	naked cuticle	nkd
FBgn0002973	numb	numb
FBgn0002985	odd skipped	odd
FBgn0003002	odd paired	opa
FBgn0003016	outspread	osp
FBgn0003022	Otefin	Ote
FBgn0003028	ovo	ovo
FBgn0003041	pebble	pbl
FBgn0003044	Polycomblike	Pcl
FBgn0003053	pebbled	peb
FBgn0003079	pole hole	phl
FBgn0003089	pipe	pip
FBgn0003090	prickle	pk
FBgn0003117	pannier	pnr
FBgn0003118	pointed	pnt
FBgn0003129	Pox meso	Poxm
FBgn0003132	Protein phosphatase 1 at 13C	Pp1-13C
FBgn0003137	Papilin	Ppn
FBgn0003138	Protein tyrosine phosphatase 61F	Ptp61F
FBgn0003139	Protein phosphatase V	PpV
FBgn0003145	paired	prd
FBgn0003159	proximal to raf	ptr
FBgn0003165	pumilio	pum
FBgn0003169	punt	put
FBgn0003175	plexus	px
FBgn0003189	rudimentary	r
FBgn0003205	Ras oncogene at 85D	Ras85D
FBgn0003209	raw	raw
FBgn0003218	retinal degeneration B	rdgB
FBgn0003250	Rhodopsin 4	Rh4
FBgn0003254	ribbon	rib
FBgn0003255	rickets	rk
FBgn0003256	rolled	rl
FBgn0003261	Rm62	Rm62
FBgn0003267	rough	ro
FBgn0003270	absent MD neurons and olfactory sensilla	amos
FBgn0003279	Ribosomal protein L4	RpL4
FBgn0003285	roughest	rst
FBgn0003292	rotated abdomen	rt
FBgn0003300	runt	run
FBgn0003301	rutabaga	rut
FBgn0003302	roughex	rux
FBgn0003310	Star	S
FBgn0003312	shadow	sad
FBgn0003317	saxophone	sax
FBgn0003319	Stubble	Sb
FBgn0003321	small bristles	sbr
FBgn0003326	scabrous	sca
FBgn0003328	scab	scb
FBgn0003339	Sex combs reduced	Scr
FBgn0003345	scalloped	sd
FBgn0003371	shaggy	sgg
FBgn0003375	Salivary gland secretion 5	Sgs5
FBgn0003386	Shaker cognate w	Shaw
FBgn0003391	shotgun	shg
FBgn0003396	schnurri	shn
FBgn0003410	seven in absentia	sina
FBgn0003411	sisterless A	sisA
FBgn0003415	skuld	skd
FBgn0003416	small wing	sl
FBgn0003423	sluggish A	slgA
FBgn0003429	slowpoke	slo
FBgn0003430	sloppy paired 1	slp1
FBgn0003447	singed	sn
FBgn0003448	snail	sna
FBgn0003449	sans fille	snf
FBgn0003459	stonewall	stwl
FBgn0003460	sine oculis	so
FBgn0003463	short gastrulation	sog
FBgn0003475	spire	spir
FBgn0003499	stripe	sr
FBgn0003502	Btk family kinase at 29A	Btk29A
FBgn0003507	serpent	srp
FBgn0003513	spineless	ss
FBgn0003520	staufen	stau
FBgn0003525	string	stg
FBgn0003575	suppressor of sable	su(s)
FBgn0003607	Suppressor of variegation 205	Su(var)205
FBgn0003651	seven up	svp
FBgn0003660	Synaptobrevin	Syb
FBgn0003676	Tcp1-like	T-cp1
FBgn0003714	technical knockout	tko
FBgn0003715		CG16778
FBgn0003716	thickveins	tkv
FBgn0003720	tailless	tll
FBgn0003721	Tropomyosin 1	Tm1
FBgn0003748	Trehalase	Treh
FBgn0003862	trithorax	trx
FBgn0003866	teashirt	tsh
FBgn0003870	tramtrack	ttk
FBgn0003882	tube	tub
FBgn0003884	alpha-Tubulin at 84B	alphaTub84B
FBgn0003887	beta-Tubulin at 56D	betaTub56D
FBgn0003888	beta-Tubulin at 60D	betaTub60D
FBgn0003892	patched	ptc
FBgn0003896	tailup	tup
FBgn0003900	twist	twi
FBgn0003920	small nuclear RNA U2 at 14B	snRNA:U2:14B
FBgn0003922	small nuclear RNA U2 at 38ABa	snRNA:U2:38ABa
FBgn0003926	small nuclear RNA U3 at 22A	snRNA:U3:22A
FBgn0003943	Ubiquitin-63E	Ubi-p63E
FBgn0003944	Ultrabithorax	Ubx
FBgn0003963	u-shaped	ush
FBgn0003969	vacuolar peduncle	vap
FBgn0003975	vestigial	vg
FBgn0003984	vein	vn
FBgn0003997	Wrinkled	W
FBgn0004009	wingless	wg
FBgn0004028	wings up A	wupA
FBgn0004049	yurt	yrt
FBgn0004052	Z600	Z600
FBgn0004053	zerknullt	zen
FBgn0004054	zerknullt-related	zen2
FBgn0004055	unzipped	uzip
FBgn0004101	blistered	bs
FBgn0004102	ocelliless	oc
FBgn0004108	Neurotactin	Nrt
FBgn0004110	tinman	tin
FBgn0004133	blown fuse	blow
FBgn0004167	karst	kst
FBgn0004168	Serotonin receptor 1A	5-HT1A
FBgn0004170	scute	sc
FBgn0004181	Protein ejaculatory bulb	Peb
FBgn0004185	small nuclear RNA U1 at 95Ca	snRNA:U1:95Ca
FBgn0004198	cut	ct
FBgn0004228	midgut expression 1	mex1
FBgn0004237	Heterogeneous nuclear ribonucleoprotein at 87F	Hrb87F
FBgn0004359	Transcript 48	T48
FBgn0004360	Wnt oncogene analog 2	Wnt2
FBgn0004362	High mobility group protein D	HmgD
FBgn0004364	18 wheeler	18w
FBgn0004369	Protein tyrosine phosphatase 99A	Ptp99A
FBgn0004370	Protein tyrosine phosphatase 10D	Ptp10D
FBgn0004373	four wheel drive	fwd
FBgn0004374	nebbish	neb
FBgn0004387	Kinesin-like protein at 98A	Klp98A
FBgn0004390	Ras GTPase activating protein 1	RasGAP1
FBgn0004394	POU domain protein 2	pdm2
FBgn0004396	Cyclic-AMP response element binding protein A	CrebA
FBgn0004397	Vinculin	Vinc
FBgn0004414	male-specific opa containing gene	msopa
FBgn0004436	Ubiquitin conjugating enzyme	UbcD6
FBgn0004449	Tenascin major	Ten-m
FBgn0004456	multiple edematous wings	mew
FBgn0004507	Glycogen phosphorylase	GlyP
FBgn0004509	Furin 1	Fur1
FBgn0004516	Glutamic acid decarboxylase 1	Gad1
FBgn0004556	Dead box protein 73D	Dbp73D
FBgn0004567	sloppy paired 2	slp2
FBgn0004569	argos	aos
FBgn0004575	Synapsin	Syn
FBgn0004577	Peroxidase	Pxd
FBgn0004581	benign gonial cell neoplasm	bgcn
FBgn0004589	Ecdysone-induced gene 71Eb	Eig71Eb
FBgn0004595	prospero	pros
FBgn0004606	Zn finger homeodomain 1	zfh1
FBgn0004607	Zn finger homeodomain 2	zfh2
FBgn0004611	Phospholipase C at 21C	Plc21C
FBgn0004629	Cystatin-like	Cys
FBgn0004636	Roughened	R
FBgn0004638	downstream of receptor kinase	drk
FBgn0004644	hedgehog	hh
FBgn0004646	optic ganglion reduced	ogre
FBgn0004647	Notch	N
FBgn0004652	fruitless	fru
FBgn0004654	Phosphogluconate dehydrogenase	Pgd
FBgn0004656	female sterile (1) homeotic	fs(1)h
FBgn0004657	myospheroid	mys
FBgn0004666	single-minded	sim
FBgn0004783	Ccp84Aa	Ccp84Aa
FBgn0004795	retained	retn
FBgn0004797	midway	mdy
FBgn0004811	female sterile (2) ltoPP43	fs(2)ltoPP43
FBgn0004838	Heterogeneous nuclear ribonucleoprotein at 27C	Hrb27C
FBgn0004839	off-track	otk
FBgn0004852	Adenylyl cyclase 76E	Ac76E
FBgn0004854	BarH2	B-H2
FBgn0004858	elbow B	elB
FBgn0004861	polyhomeotic proximal	ph-p
FBgn0004862	bagpipe	bap
FBgn0004863	C15	C15
FBgn0004865	Ecdysone-induced protein 78C	Eip78C
FBgn0004868	GDP dissociation inhibitor	Gdi
FBgn0004870	bric a brac 1	bab1
FBgn0004876	center divider	cdi
FBgn0004878	castor	cas
FBgn0004885	tolkin	tok
FBgn0004889	twins	tws
FBgn0004892	sister of odd and bowl	sob
FBgn0004893	brother of odd with entrails limited	bowl
FBgn0004895	forkhead domain 64A	fd64A
FBgn0004897	forkhead domain 96Ca	fd96Ca
FBgn0004898	forkhead domain 96Cb	fd96Cb
FBgn0004910	Ecdysone-induced protein 63F 1	Eip63F-1
FBgn0004913	Germ line transcription factor 1	Gnf1
FBgn0004914	Hepatocyte nuclear factor 4	Hnf4
FBgn0004919	goliath	gol
FBgn0004956	outstretched	os
FBgn0004959	phantom	phm
FBgn0005198	gigas	gig
FBgn0005536	Myosin binding subunit	Mbs
FBgn0005558	eyeless	ey
FBgn0005561	shaven	sv
FBgn0005564	Shaker cognate l	Shal
FBgn0005613	Sox box protein 15	Sox15
FBgn0005617	male-specific lethal 1	msl-1
FBgn0005624	Posterior sex combs	Psc
FBgn0005630	longitudinals lacking	lola
FBgn0005631	roundabout	robo
FBgn0005634
FBgn0005640	Ecdysone-induced protein 63E	Eip63E
FBgn0005642	wings down	wdn
FBgn0005658	Ets at 65A	Ets65A
FBgn0005659	Ets at 98B	Ets98B
FBgn0005666	bent	bt
FBgn0005672	spitz	spi
FBgn0005677	dachshund	dac
FBgn0005683	pineapple eye	pie
FBgn0005695	germ cell-less	gcl
FBgn0005771	no ocelli	noc
FBgn0005775	Connectin	Con
FBgn0008636	homeobrain	hbn
FBgn0008646	E5	E5
FBgn0008651	ladybird late	lbl
FBgn0008654
FBgn0010015	Calcineurin A1	CanA1
FBgn0010040	Glutathione S transferase D4	GstD4
FBgn0010105	commissureless	comm
FBgn0010113	headcase	hdc
FBgn0010114	hikaru genki	hig
FBgn0010197	Guanyl cyclase at 32E	Gyc32E
FBgn0010198	Ribosomal protein S15Aa	RpS15Aa
FBgn0010225	Gelsolin	Gel
FBgn0010238	Lachesin	Lac
FBgn0010246	Myosin 61F	Myo61F
FBgn0010263	RNA-binding protein 9	Rbp9
FBgn0010278	Structure specific recognition protein	Ssrp
FBgn0010280	TBP-associated factor 4	Taf4
FBgn0010300	brain tumor	brat
FBgn0010313	corto	corto
FBgn0010315	Cyclin D	CycD
FBgn0010316	dacapo	dap
FBgn0010333	Rac1	Rac1
FBgn0010341	Cdc42	Cdc42
FBgn0010342	Microtubule-associated protein 60	Map60
FBgn0010355	TBP-associated factor 1	Taf1
FBgn0010382	Cyclin E	CycE
FBgn0010389	heartless	htl
FBgn0010395	Integrin betanu subunit	Itgbetanu
FBgn0010412	Ribosomal protein S19a	RpS19a
FBgn0010414	Serotonin transporter	SerT
FBgn0010415	Syndecan	Sdc
FBgn0010433	atonal	ato
FBgn0010435	epithelial membrane protein	emp
FBgn0010452	tartan	trn
FBgn0010453	Wnt oncogene analog 4	Wnt4
FBgn0010482	lethal (2) 01289	l(2)01289
FBgn0010488	NAT1	NAT1
FBgn0010497	Dietary and metabolic glutamate transporter	dmGlut
FBgn0010504	kermit	kermit
FBgn0010548	Aldehyde dehydrogenase type III	Aldh-III
FBgn0010549	lethal (2) 03659	l(2)03659
FBgn0010575	scribbler	sbb
FBgn0010620	SRY interacting protein 1	Sip1
FBgn0010651	lethal (2) 08717	l(2)08717
FBgn0010762	simjang	simj
FBgn0010768	squeeze	sqz
FBgn0010774	RNA and export factor binding protein 1	Ref1
FBgn0010803	Tryptophanyl-tRNA synthetase	Aats-trp
FBgn0010825	Grunge	Gug
FBgn0010877	lethal (3) 05822	l(3)05822
FBgn0010905	Spinophilin	Spn
FBgn0010909	misshapen	msn
FBgn0011202	diaphanous	dia
FBgn0011204	cueball	cue
FBgn0011205	fumble	fbl
FBgn0011206	boule	bol
FBgn0011217	effete	eff
FBgn0011224	hephaestus	heph
FBgn0011225	jaguar	jar
FBgn0011236	ken and barbie	ken
FBgn0011241	crossbronx	cbx
FBgn0011259	Sema-1a	Sema-1a
FBgn0011260	Sema-2a	Sema-2a
FBgn0011272	Ribosomal protein L13	RpL13
FBgn0011278	ladybird early	lbe
FBgn0011286	Ryanodine receptor 44F	Rya-r44F
FBgn0011288	Synapse protein 25	Snap25
FBgn0011335	lethal (3) j2D3	l(3)j2D3
FBgn0011336	Oligosaccharyl transferase 3	OstStt3
FBgn0011559	Accessory gland protein 36DE	Acp36DE
FBgn0011569	cannonball	can
FBgn0011571	cabeza	caz
FBgn0011584	Translocation protein 1	Trp1
FBgn0011589	Eag-like K[+] channel	Elk
FBgn0011642	Zyxin	Zyx
FBgn0011656	Myocyte enhancer factor 2	Mef2
FBgn0011660	Pms2	Pms2
FBgn0011666	musashi	msi
FBgn0011669	Male-specific RNA 57Db	Mst57Db
FBgn0011672	Malvolio	Mvl
FBgn0011674	inscuteable	insc
FBgn0011701	reversed polarity	repo
FBgn0011705	rolling stone	rost
FBgn0011706	reaper	rpr
FBgn0011710	Septin 1	Sep1
FBgn0011723	brachyenteron	byn
FBgn0011725	twin	twin
FBgn0011739	warts	wts
FBgn0011746	anachronism	ana
FBgn0011747	Ankyrin	Ank
FBgn0011760	cut up	ctp
FBgn0011763	DP transcription factor	Dp
FBgn0011766	E2F transcription factor	E2f
FBgn0011802	Gemin3	Gem3
FBgn0011817	nemo	nmo
FBgn0011823	Pendulin	Pen
FBgn0011826	Protein phosphatase 2B at 14D	Pp2B-14D
FBgn0011829	Ret oncogene	Ret
FBgn0011837	Tis11 homolog	Tis11
FBgn0011862	transfer RNA:gly3:35Ba	tRNA:G3:35Ba
FBgn0011864	transfer RNA:gly3:35Bc	tRNA:G3:35Bc
FBgn0011866	transfer RNA:gly3:35Be	tRNA:G3:35Be
FBgn0011869	transfer RNA:gly3:56EFa	tRNA:G3:56EFa
FBgn0011897	transfer RNA:lys2:56EF	tRNA:K2:56EF
FBgn0011902	transfer RNA:lys5:29A	tRNA:K5:29A
FBgn0011906	transfer RNA:leu2:44EF	tRNA:L2:44EF
FBgn0011952	transfer RNA:arg:12Ee	tRNA:R:12Ee
FBgn0011975	transfer RNA:ser4:12Ea	tRNA:S4:12Ea
FBgn0011976	transfer RNA:ser4:12Eb	tRNA:S4:12Eb
FBgn0011983	transfer RNA:ser7:12Eg	tRNA:S7:12Eg
FBgn0012004	transfer RNA:val3b:92Bb	tRNA:V3b:92Bb
FBgn0012017	transfer RNA:tyr1:22Fb	tRNA:Y1:22Fb
FBgn0012034	Acetyl Coenzyme A synthase	AcCoAS
FBgn0012344	Diuretic hormone 44	Dh44
FBgn0013263	Trithorax-like	Trl
FBgn0013276	Heat-shock-protein-70Ab	Hsp70Ab
FBgn0013277	Heat-shock-protein-70Ba	Hsp70Ba
FBgn0013300	Male-specific-transcript-35Ba	Mst35Ba
FBgn0013301	Male-specific-transcript-35Bb	Mst35Bb
FBgn0013305	N-methyl-D-aspartate receptor-associated protein	Nmda1
FBgn0013342	n-synaptobrevin	n-syb
FBgn0013433	beaten path Ia	beat-Ia
FBgn0013469	klumpfuss	klu
FBgn0013576	mustard	mtd
FBgn0013717	non-stop	not
FBgn0013718	nuclear fallout	nuf
FBgn0013720	pickel	pck
FBgn0013726	peanut	pnut
FBgn0013733	short stop	shot
FBgn0013750	ADP ribosylation factor at 51F	Arf51F
FBgn0013751	Arrowhead	Awh
FBgn0013759	CASK ortholog	CASK
FBgn0013770	Cysteine proteinase-1	Cp1
FBgn0013810	Dynein heavy chain at 36C	Dhc36C
FBgn0013953	Epidermal stripes and patches	Esp
FBgn0013984	Insulin-like receptor	InR
FBgn0013987	MAP kinase activated protein-kinase-2	MAPk-Ak2
FBgn0013997	Neurexin IV	Nrx-IV
FBgn0014001	PAK-kinase	Pak
FBgn0014002	Protein disulfide isomerase	Pdi
FBgn0014006	Protein kinase at 92B	Pk92B
FBgn0014007	Protein tyrosine phosphatase 69D	Ptp69D
FBgn0014010	Rab5	Rab5
FBgn0014019	Rhodopsin 5	Rh5
FBgn0014033	Scavenger receptor class C, type I	Sr-CI
FBgn0014037	Su(Tpl)	Su(Tpl)
FBgn0014073	Tie-like receptor tyrosine kinase	Tie
FBgn0014127	barren	barr
FBgn0014135	branchless	bnl
FBgn0014141	cheerio	cher
FBgn0014143	crocodile	croc
FBgn0014163	failed axon connections	fax
FBgn0014184	Ornithine decarboxylase antizyme	Oda
FBgn0014343	mirror	mirr
FBgn0014380	Rho-like	RhoL
FBgn0014388	sprouty	sty
FBgn0014879	Set	Set
FBgn0014906	alpha/beta hydrolase2	Hydr2
FBgn0014930		CG2846
FBgn0015011	Adenosylhomocysteinase 89E	Ahcy89E
FBgn0015037	Cytochrome P450-4p1	Cyp4p1
FBgn0015221	Ferritin 2 light chain homologue	Fer2LCH
FBgn0015229	gliolectin	glec
FBgn0015230	Glucose transporter type 3	Glut3
FBgn0015286	Ras-like protein A	Rala
FBgn0015331	abstrakt	abs
FBgn0015371	charlatan	chn
FBgn0015380	derailed	drl
FBgn0015399	kekkon-1	kek1
FBgn0015400	kekkon-2	kek2
FBgn0015513	myoblast city	mbc
FBgn0015520	nonA-like	nonA-l
FBgn0015521	Ribosomal protein S21	RpS21
FBgn0015524	orthopedia	otp
FBgn0015541	slamdance	sda
FBgn0015542	similar	sima
FBgn0015546	spellchecker1	spel1
FBgn0015565
FBgn0015584	Accessory gland protein 53Ea	Acp53Ea
FBgn0015586	Accessory gland protein 76A	Acp76A
FBgn0015600	toucan	toc
FBgn0015609	Cadherin-N	CadN
FBgn0015622	Calnexin 99A	Cnx99A
FBgn0015623	Cytochrome P450 reductase	Cpr
FBgn0015663	Dorothy	Dot
FBgn0015754	Lissencephaly-1	Lis-1
FBgn0015766	Msr-110	Msr-110
FBgn0015773	Netrin-A	NetA
FBgn0015774	Netrin-B	NetB
FBgn0015777	nervana 2	nrv2
FBgn0015778	rasputin	rin
FBgn0015789	Rab10	Rab10
FBgn0015790	Rab11	Rab11
FBgn0015794	Rab18	Rab18
FBgn0015872	Drip	Drip
FBgn0015903	apontic	apt
FBgn0015904	araucan	ara
FBgn0015907	bancal	bl
FBgn0015919	caupolican	caup
FBgn0015924	croquemort	crq
FBgn0015949	hiiragi	hrg
FBgn0016031	lamina ancestor	lama
FBgn0016034	maelstrom	mael
FBgn0016061	sidestep	side
FBgn0016078	wunen	wun
FBgn0016081	furry	fry
FBgn0016126	Calcium/calmodulin-dependent protein kinase I	CaMKI
FBgn0016660	H15	H15
FBgn0016684	Na[+]-dependent inorganic phosphate cotransporter	NaPi-T
FBgn0016694	PAR-domain protein 1	Pdp1
FBgn0016696	Pitslre	Pitslre
FBgn0016715	Rhythmically expressed gene 2	Reg-2
FBgn0016754	six-banded	sba
FBgn0016756	Ubiquitin-specific protease 64E	Ubp64E
FBgn0016794	daughter of sevenless	dos
FBgn0016797	frizzled 2	fz2
FBgn0016917	Signal-transducer and activator of transcription protein at 92E	Stat92E
FBgn0016919	no mechanoreceptor potential B	nompB
FBgn0016920	no mechanoreceptor potential C	nompC
FBgn0016926	Pinocchio	Pino
FBgn0016930	smell impaired 35A	smi35A
FBgn0016975	stoned B	stnB
FBgn0016976	stoned A	stnA
FBgn0016977	split ends	spen
FBgn0016978	small ribonucleoprotein particle U1 subunit 70K	snRNP-U1-70K
FBgn0017545	Ribosomal protein S3A	RpS3A
FBgn0017550	Regena	Rga
FBgn0017551	Regulator of cyclin A1	Rca1
FBgn0017557
FBgn0017558	Pyruvate dehydrogenase kinase	Pdk
FBgn0017561	Open rectifier K[+] channel 1	Ork1
FBgn0017581	Lk6	Lk6
FBgn0017590	klingon	klg
FBgn0019650	twin of eyeless	toy
FBgn0019660	RNA on the X 2	roX2
FBgn0019661	RNA on the X 1	roX1
FBgn0019809	gcm2	gcm2
FBgn0019948	Peptidylglycine-alpha-hydroxylating monooxygenase	Phm
FBgn0019985	metabotropic glutamate receptor	mGluRA
FBgn0020248	stem cell tumor	stet
FBgn0020251	sulfateless	sfl
FBgn0020257	partner of paired	ppa
FBgn0020258	pickpocket	ppk
FBgn0020277	lush	lush
FBgn0020278	locomotion defects	loco
FBgn0020279	lingerer	lig
FBgn0020280	labial associated factor	laf
FBgn0020294	knockout	ko
FBgn0020299	stumps	stumps
FBgn0020300	geko	gk
FBgn0020304	drongo	drongo
FBgn0020307	defective proventriculus	dve
FBgn0020368
FBgn0020370	tripeptidyl-peptidase II	TppII
FBgn0020371	Translocase inner membrane 17	Tim17b2
FBgn0020377	Scavenger receptor class C, type II	Sr-CII
FBgn0020378	Sp1	Sp1
FBgn0020379	Rfx	Rfx
FBgn0020386	Phosphoinositide-dependent kinase 1	Pdk1
FBgn0020389	PAPS synthetase	Papss
FBgn0020391	Neurospecific receptor kinase	Nrk
FBgn0020399	Mst89B	Mst89B
FBgn0020414	Imaginal disc growth factor 3	Idgf3
FBgn0020429	Glutamate receptor IIB	GluRIIB
FBgn0020439	fau	fau
FBgn0020440	Focal adhesion kinase	Fak
FBgn0020443	Ef1alpha-like factor	Elf
FBgn0020493	Daughters against dpp	Dad
FBgn0020496	C-terminal Binding Protein	CtBP
FBgn0020513	ade5	ade5
FBgn0020521	piopio	pio
FBgn0020546	iab-4	iab-4
FBgn0020556	bithoraxoid	bxd
FBgn0020617	Retinal Homeobox	Rx
FBgn0020618	Receptor of activated protein kinase C 1	Rack1
FBgn0020620	Related to the N terminus of tre oncogene	RN-tre
FBgn0020621	Protein kinase related to protein kinase N	Pkn
FBgn0020647	Krueppel target at 95D	KrT95D
FBgn0020653	Thioredoxin reductase-1	Trxr-1
FBgn0020660	Eukaryotic initiation factor 4B	eIF-4B
FBgn0020762	ABC transporter expressed in trachea	Atet
FBgn0020908	Sarcoplasmic calcium-binding protein 1	Scp1
FBgn0020910	Ribosomal protein L3	RpL3
FBgn0020912	Ptx1	Ptx1
FBgn0021764	sidekick	sdk
FBgn0021765	scully	scu
FBgn0021767	optomotor-blind-related-gene-1	org-1
FBgn0021800	Regulator of eph expression	Reph
FBgn0021818	connector enhancer of ksr	cnk
FBgn0021873
FBgn0022213	CAS/CSE1 segregation protein	Cas
FBgn0022224	ubiquitin like	ubl
FBgn0022246	RNaseP protein p30	Rpp30
FBgn0022288	lethal (2) 09851	l(2)09851
FBgn0022338	deoxyribonucleoside kinase	dnk
FBgn0022361	Purine-rich binding protein-alpha	Pur-alpha
FBgn0022740	HLH54F	HLH54F
FBgn0022770	Peritrophin A	Peritrophin-A
FBgn0022774	Ornithine aminotransferase precursor	Oat
FBgn0022786	Hira	Hira
FBgn0022981	ripped pocket	rpk
FBgn0022984	quaking related 58E-3	qkr58E-3
FBgn0023001	melted	melt
FBgn0023023	Collapsin Response Mediator Protein	CRMP
FBgn0023090	defective transmitter release	dtr
FBgn0023091	dimmed	dimm
FBgn0023095	capricious	caps
FBgn0023097	bonus	bon
FBgn0023143	Ubiquitin activating enzyme 1	Uba1
FBgn0023170	Ribosomal protein L39	RpL39
FBgn0023172	Rho guanine nucleotide exchange factor 2	RhoGEF2
FBgn0023174	Proteasome beta2 subunit	Prosbeta2
FBgn0023214	ETS-domain lacking	edl
FBgn0023215	Mnt	Mnt
FBgn0023407	B4	B4
FBgn0023423	supernumerary limbs	slmb
FBgn0023441	fusilli	fus
FBgn0023507		CG3835
FBgn0023508	Oculocerebrorenal syndrome of Lowe ortholog (H. sapiens)	Ocrl
FBgn0023509	Myb-interacting protein 130	mip130
FBgn0023510	Rabconnectin-3B	Rbcn-3B
FBgn0023511	Edem1	Edem1
FBgn0023521		CG3587
FBgn0023523	Odorant receptor 2a	Or2a
FBgn0023526		CG2865
FBgn0023529		CG2918
FBgn0023535	arginase	arg
FBgn0024150	Adenylyl cyclase 78C	Ac78C
FBgn0024184	unc-4	unc-4
FBgn0024187	sunday driver	syd
FBgn0024189	sticks and stones	sns
FBgn0024227	IplI-aurora-like kinase	ial
FBgn0024236	fear-of-intimacy	foi
FBgn0024238	Fimbrin	Fim
FBgn0024244	drumstick	drm
FBgn0024245	doughnut on 2	dnt
FBgn0024250	brinker	brk
FBgn0024277	trio	trio
FBgn0024288	Sox100B	Sox100B
FBgn0024289	Sorbitol dehydrogenase 1	Sodh-1
FBgn0024314	Phospholipase A2 activator protein	Plap
FBgn0024315	Picot	Picot
FBgn0024321	NK7.1	NK7.1
FBgn0024329	Mekk1	Mekk1
FBgn0024734	PRL-1	PRL-1
FBgn0024804	Dead box protein 80	Dbp80
FBgn0024806	DISCO Interacting Protein 2	DIP2
FBgn0024814	Clathrin light chain	Clc
FBgn0024836	starry night	stan
FBgn0024913	Activin-beta	Actbeta
FBgn0024941	Regulator of G-protein signalling 7	RSG7
FBgn0024963	GluClalpha	GluClalpha
FBgn0024989		CG3777
FBgn0024994	Csat	Csat
FBgn0024995		CG2680
FBgn0024996	eIF2B-beta	eIF2B-beta
FBgn0025115	Acylphosphatase	Acyp
FBgn0025117	uninitiated	und
FBgn0025140	pitchoune	pit
FBgn0025286	Ribosomal protein L31	RpL31
FBgn0025336		CG4882
FBgn0025352	Thiolase	Thiolase
FBgn0025373	Farnesyl pyrophosphate synthase	Fpps
FBgn0025378		CG3795
FBgn0025381	rush hour	rush
FBgn0025390	Mucin related 2B	Mur2B
FBgn0025391	Sarcoglycan delta	Scgdelta
FBgn0025393		CG14795
FBgn0025455	Cyclin T	CycT
FBgn0025463	Brahma associated protein 60kD	Bap60
FBgn0025525	bric a brac 2	bab2
FBgn0025574	Pellino	Pli
FBgn0025608	Fas-associated factor	Faf
FBgn0025616		CG13359
FBgn0025632		CG4313
FBgn0025633		CG13366
FBgn0025637	skpA	skpA
FBgn0025641	Dishevelled Associated Activator of Morphogenesis	DAAM
FBgn0025674	Cyclin K	CycK
FBgn0025676	CKII-alpha subunit interactor-3	CkIIalpha-i3
FBgn0025682	supercoiling factor	scf
FBgn0025683		CG3164
FBgn0025702	serine-arginine protein kinase at 79D	srpk79D
FBgn0025726	unc-13	unc-13
FBgn0025740	plexin B	plexB
FBgn0025741	plexin A	plexA
FBgn0025802	SET domain binding factor	Sbf
FBgn0025809	Platelet-activating factor acetylhydrolase alpha	Paf-AHalpha
FBgn0025835		CG17707
FBgn0025836	Rho GTPase activating protein at 1A	RhoGAP1A
FBgn0025864	Calmodulin-binding protein related to a Rab3 GDP/GTP exchange protein	Crag
FBgn0025879	Tissue inhibitor of metalloproteases	Timp
FBgn0026058	Ods-site homeobox	OdsH
FBgn0026059	Myosin heavy chain-like	Mhcl
FBgn0026060	Multiple inositol polyphosphate phosphatase 2	Mipp2
FBgn0026061	Multiple inositol polyphosphate phosphatase 1	Mipp1
FBgn0026077	Gasp	Gasp
FBgn0026086	Adenosine deaminase acting on RNA	Adar
FBgn0026160	tonalli	tna
FBgn0026179	schizo	siz
FBgn0026192	par-6	par-6
FBgn0026206	mei-P26	mei-P26
FBgn0026238	gustavus	gus
FBgn0026239	GUK-holder	gukh
FBgn0026255	clumsy	clumsy
FBgn0026259	eIF5B	eIF5B
FBgn0026262	bip2	bip2
FBgn0026313	X11L	X11L
FBgn0026319	TNF-receptor-associated factor 4	Traf4
FBgn0026320	Twin of m4	Tom
FBgn0026323	TGF-beta activated kinase 1	Tak1
FBgn0026375	Rho GTPase activating protein p190	RhoGAPp190
FBgn0026401	Nipped-B	Nipped-B
FBgn0026403	Nidogen/entactin	Ndg
FBgn0026411		Lim1
FBgn0026417	Hus1-like	Hus1-like
FBgn0026427	Su(var)2-HP2	Su(var)2-HP2
FBgn0026430	gamma-tubulin ring protein 84	Grip84
FBgn0026562	BM-40-SPARC	BM-40-SPARC
FBgn0026570		CG5704
FBgn0026575	hangover	hang
FBgn0026576		CG5991
FBgn0026593		CG5707
FBgn0026597	Axin	Axn
FBgn0026620	transforming acidic coiled-coil protein	tacc
FBgn0026718	fu12	fu12
FBgn0026737		CG6171
FBgn0026755	UDP-glycosyltransferase 37b1	Ugt37b1
FBgn0026869	Thd1	Thd1
FBgn0027053	COP9 complex homolog subunit 5	CSN5
FBgn0027054	COP9 complex homolog subunit 4	CSN4
FBgn0027093	Arginyl-tRNA synthetase	Aats-arg
FBgn0027101	Dyrk3	Dyrk3
FBgn0027106	Innexin 7	Inx7
FBgn0027111	miple	miple
FBgn0027279	lethal (1) G0196	l(1)G0196
FBgn0027280	lethal (1) G0193	l(1)G0193
FBgn0027287	Golgi microtubule-associated protein	Gmap
FBgn0027334	lethal (1) G0004	l(1)G0004
FBgn0027335	Rab11 interacting protein	Rip11
FBgn0027338	karyopherin alpha3	Kap-alpha3
FBgn0027339	jim	jim
FBgn0027341	Glutamine:fructose-6-phosphate aminotransferase 1	Gfat1
FBgn0027343	frizzled 3	fz3
FBgn0027348	bubblegum	bgm
FBgn0027356	Amphiphysin	Amph
FBgn0027363	Signal transducing adaptor molecule	Stam
FBgn0027364	Six4	Six4
FBgn0027376	rha	rha
FBgn0027453	DNZDHHC/NEW1 zinc finger protein 11	Dnz1
FBgn0027492	widerborst	wdb
FBgn0027499	windei	wde
FBgn0027507		CG1344
FBgn0027508	tankyrase	tankyrase
FBgn0027514		CG1024
FBgn0027515		CG7115
FBgn0027527	Osiris 6	Osi6
FBgn0027528		CG9634
FBgn0027532		CG7139
FBgn0027538	beta4GalNAcTA	beta4GalNAcTA
FBgn0027548	spenito	nito
FBgn0027556		CG4928
FBgn0027562		CG10345
FBgn0027569	ceramide transfer protein	cert
FBgn0027570	Neprilysin 2	Nep2
FBgn0027579		CG5508
FBgn0027588		CG14476
FBgn0027589		CG1688
FBgn0027594	draper	drpr
FBgn0027596		CG10249
FBgn0027597		CG17712
FBgn0027598	CIN85 and CD2AP orthologue	cindr
FBgn0027601	pudgy	pdgy
FBgn0027609	modifier of rpr and grim, ubiquitously expressed	morgue
FBgn0027610	Dicarboxylate carrier 1	Dic1
FBgn0027621	6-phosphofructo-2-kinase	Pfrx
FBgn0027660	bloated tubules	blot
FBgn0027790	GV1	GV1
FBgn0027835	Dodeca-satellite-binding protein 1	Dp1
FBgn0027843	Carbonic anhydrase 2	CAH2
FBgn0027864	Ogg1	Ogg1
FBgn0027932	A kinase anchor protein 200	Akap200
FBgn0027948	mini spindles	msps
FBgn0028331	lethal (1) G0289	l(1)G0289
FBgn0028343	lethal (1) G0222	l(1)G0222
FBgn0028360	lethal (1) G0148	l(1)G0148
FBgn0028369	kin of irre	kirre
FBgn0028371	jitterbug	jbug
FBgn0028372	isopeptidase-T-3	isopeptidase-T-3
FBgn0028377	gdl-ORF39	gdl-ORF39
FBgn0028381	death executioner caspase related to Apopain/Yama	decay
FBgn0028394		CG17834
FBgn0028397	Tob	Tob
FBgn0028399	TMS1	TMS1
FBgn0028400	Synaptotagmin 4	Syt4
FBgn0028401	Synapse protein 24	Snap24
FBgn0028408	DNA fragmentation factor-related protein 2	Drep-2
FBgn0028410	Pk34A	Pk34A
FBgn0028412	Mst33A	Mst33A
FBgn0028420	Kruppel homolog 1	Kr-h1
FBgn0028425	JhI-21	JhI-21
FBgn0028476		CG15817
FBgn0028484	Activated Cdc42 kinase	Ack
FBgn0028491		CG2930
FBgn0028494		CG6424
FBgn0028500	RIC1 homolog	Rich
FBgn0028509	Centaurin gamma 1A	CenG1A
FBgn0028513		CG9254
FBgn0028519		CG4500
FBgn0028520		CG4891
FBgn0028523		CG5888
FBgn0028550	Activating transcription factor 3	Atf3
FBgn0028552	gamma-soluble NSF attachment protein	gammaSnap
FBgn0028560	sugar transporter 4	sut4
FBgn0028570	robl22E	robl22E
FBgn0028572	quick-to-court	qtc
FBgn0028573	pericardin	prc
FBgn0028583	la costa	lcs
FBgn0028622	quasimodo	qsm
FBgn0028645	beaten path Ib	beat-Ib
FBgn0028648	mitochondrial ribosomal protein L50	mRpL50
FBgn0028664	Vacuolar H[+] ATPase M9.7 subunit c	VhaM9.7-c
FBgn0028675	Sulfonylurea receptor	Sur
FBgn0028686	Regulatory particle triple-A ATPase 3	Rpt3
FBgn0028689	Regulatory particle non-ATPase 6	Rpn6
FBgn0028693	Regulatory particle non-ATPase 12	Rpn12
FBgn0028704	Nckx30C	Nckx30C
FBgn0028717	Lnk	Lnk
FBgn0028741		fab1
FBgn0028789	Dorsocross1	Doc1
FBgn0028836	COP9 complex homolog subunit 7	CSN7
FBgn0028841	juvenile hormone acid methyltransferase	jhamt
FBgn0028844		CG15283
FBgn0028852		CG15262
FBgn0028866		CG18420
FBgn0028871	Cuticular protein 35B	Cpr35B
FBgn0028875	nicotinic Acetylcholine Receptor alpha 34E	nAcRalpha-34E
FBgn0028878		CG15269
FBgn0028879		CG15270
FBgn0028882	tRNA:P:35Bd	tRNA:P:35Bd
FBgn0028888		CG4168
FBgn0028892		CG4161
FBgn0028893		CG31819
FBgn0028899		CG31817
FBgn0028901		CG18109
FBgn0028909	tRNA:Q:34E	tRNA:Q:34E
FBgn0028913		CG3473
FBgn0028935		CG7653
FBgn0028945		CG7631
FBgn0028950		CG15255
FBgn0028955		CG8788
FBgn0028961	Allatostatin Receptor	AlstR
FBgn0028974	xmas-2	xmas-2
FBgn0028978	tribbles	trbl
FBgn0028979	tiptop	tio
FBgn0028993	scarecrow	scro
FBgn0028996	onecut	onecut
FBgn0028997	nmdyn-D7	nmdyn-D7
FBgn0028999	nervous fingers 1	nerfin-1
FBgn0029003	mab-21	mab-21
FBgn0029067	Dullard	Dd
FBgn0029082	hibris	hbs
FBgn0029088	dispatched	disp
FBgn0029091	Chitin synthase 2	CS-2
FBgn0029094	anti-silencing factor 1	asf1
FBgn0029095	arouser	aru
FBgn0029114	Tollo	Tollo
FBgn0029123	SoxNeuro	SoxN
FBgn0029128	trynity	tyn
FBgn0029158	Lipoic acid synthase	Las
FBgn0029167	Hemolectin	Hml
FBgn0029172	Fad2	Fad2
FBgn0029504	Checkpoint suppressor homologue	CHES-1-like
FBgn0029506	Tetraspanin 42Ee	Tsp42Ee
FBgn0029507	Tetraspanin 42Ed	Tsp42Ed
FBgn0029508	Tetraspanin 42Ea	Tsp42Ea
FBgn0029529		CG13365
FBgn0029580		CG14778
FBgn0029606		CG14052
FBgn0029657		CG12535
FBgn0029662		CG12206
FBgn0029663		CG10804
FBgn0029666		CG10803
FBgn0029667	Growth arrest specific protein 8	Gas8
FBgn0029685		CG2938
FBgn0029689		CG6428
FBgn0029700		CG15576
FBgn0029707		CG12688
FBgn0029708		CG3556
FBgn0029711	Usf	Usf
FBgn0029725		CG2871
FBgn0029729		CG12682
FBgn0029761	small conductance calcium-activated potassium channel	SK
FBgn0029768	Sex peptide receptor	SPR
FBgn0029789		CG3160
FBgn0029804		CG3097
FBgn0029820		CG16721
FBgn0029826		CG6041
FBgn0029830	Glutamate receptor binding protein	Grip
FBgn0029840	raptor	raptor
FBgn0029866		CG3842
FBgn0029867		CG3847
FBgn0029868		CG3446
FBgn0029878	Protein interacting with APP tail-1	Pat1
FBgn0029881	pickled eggs	pigs
FBgn0029890		CG4095
FBgn0029891	PTEN-induced putative kinase 1	Pink1
FBgn0029895		CG14441
FBgn0029896		CG3168
FBgn0029899		CG14438
FBgn0029903	pod1	pod1
FBgn0029913	Cht11	Cht11
FBgn0029914		CG4558
FBgn0029915		CG14434
FBgn0029922		CG14431
FBgn0029930		CG12541
FBgn0029932		CG4607
FBgn0029939		CG9650
FBgn0029940		CG1958
FBgn0029941		CG1677
FBgn0029943	Autophagy-specific gene 5	Atg5
FBgn0029949		CG15035
FBgn0029951		CG11369
FBgn0029962		CG1402
FBgn0029979		CG10777
FBgn0029994		CG2254
FBgn0029995		CG2256
FBgn0030001	cypher	cyr
FBgn0030006		CG17982
FBgn0030025		CG2147
FBgn0030027		CG1632
FBgn0030040		CG15347
FBgn0030048		CG12112
FBgn0030049		Trf4-1
FBgn0030054	Caf1-180	Caf1-180
FBgn0030055		CG12772
FBgn0030056		CG11284
FBgn0030057	Palmitoyl-protein thioesterase 1	Ppt1
FBgn0030063		CG1789
FBgn0030065		CG12075
FBgn0030077		CG15365
FBgn0030082	HP1b	HP1b
FBgn0030089	Adaptor Protein complex 1, gamma subunit	AP-1gamma
FBgn0030090	forked end	fend
FBgn0030091		CG7065
FBgn0030114		CG17754
FBgn0030148		CG3106
FBgn0030151		CG1354
FBgn0030158		CG9686
FBgn0030161		CG15249
FBgn0030206		CG2889
FBgn0030239		CG17333
FBgn0030240		CG2202
FBgn0030245		CG1637
FBgn0030276	Dynein light intermediate chain	Dlic
FBgn0030286		CG1657
FBgn0030290		CG11756
FBgn0030291		CG1738
FBgn0030293		CG1737
FBgn0030296		CG15196
FBgn0030298	Odorant receptor 10a	Or10a
FBgn0030309		CG1572
FBgn0030320		CG2247
FBgn0030336		CG1578
FBgn0030341	p24-related-1	p24-1
FBgn0030344		CG2025
FBgn0030350	Selenoprotein G	SelG
FBgn0030351		CG1840
FBgn0030357	Sclp	Sclp
FBgn0030374		CG15734
FBgn0030389		CG15927
FBgn0030391	Rab40	Rab40
FBgn0030396		CG2556
FBgn0030409		CG15728
FBgn0030412	tomosyn	tomosyn
FBgn0030421		CG3812
FBgn0030455		CG4318
FBgn0030465		CG15743
FBgn0030468		CG1622
FBgn0030477	doublesex-Mab related 11E	dmrt11E
FBgn0030478		CG1640
FBgn0030479	Rbp1-like	Rbp1-like
FBgn0030482		CG1673
FBgn0030505	NFAT homolog	NFAT
FBgn0030508		CG15760
FBgn0030512		CG9940
FBgn0030520	Programmed cell death 4 ortholog	Pdcd4
FBgn0030569		CG9411
FBgn0030570		CG12540
FBgn0030576		CG15890
FBgn0030600	highwire	hiw
FBgn0030608	Lipid storage droplet-2	Lsd-2
FBgn0030610		CG9065
FBgn0030613	Rab3 GDP-GTP exchange factor	Rab3-GEF
FBgn0030625		CG5877
FBgn0030648		CG6340
FBgn0030663		CG8117
FBgn0030665		CG15646
FBgn0030666		CG12708
FBgn0030667		CG15599
FBgn0030672		CG9281
FBgn0030673		CG15601
FBgn0030674		CG8184
FBgn0030685	GTPase regulator associated with focal adhesion kinase ortholog (H. sapiens)	Graf
FBgn0030692	mitochondrial ribosomal protein S30	mRpS30
FBgn0030693		CG8974
FBgn0030694		CG15602
FBgn0030699		CG8578
FBgn0030703	membrane steroid binding protein	MSBP
FBgn0030704		CG15916
FBgn0030710		CG8924
FBgn0030711		Rrp47
FBgn0030724	Nipsnap	Nipsnap
FBgn0030734		CG9911
FBgn0030735		CG3632
FBgn0030740		CG9917
FBgn0030744		CG9992
FBgn0030745		CG4239
FBgn0030758	Calcineurin A at 14F	CanA-14F
FBgn0030766	methuselah-like 1	mthl1
FBgn0030796		CG4829
FBgn0030797		CG13004
FBgn0030798		CG13003
FBgn0030806		CG13001
FBgn0030808	Rho GTPase activating protein at 15B	RhoGAP15B
FBgn0030809		CG9086
FBgn0030812		CG8949
FBgn0030813		CG4949
FBgn0030816		CG16700
FBgn0030836		CG8664
FBgn0030838		CG5445
FBgn0030847		CG12991
FBgn0030858	Integrator 2	IntS2
FBgn0030863		CG8188
FBgn0030864		CG8173
FBgn0030869	Suppressor of Cytokine Signaling at 16D	Socs16D
FBgn0030870		CG6398
FBgn0030881		CG12985
FBgn0030884		CG6847
FBgn0030890		CG7536
FBgn0030894		CG7192
FBgn0030897	Frequenin 1	Frq1
FBgn0030900	Holes in muscle	Him
FBgn0030905		CG15059
FBgn0030912		CG6023
FBgn0030918		CG15056
FBgn0030925	Hayan	Hayan
FBgn0030926	persephone	psh
FBgn0030930	UDP-N-acetyl-alpha-D-galactosamine:polypeptide N-acetylgalactosaminyltransferase 2	GalNAc-T2
FBgn0030931	Rad51D	Rad51D
FBgn0030938		CG15047
FBgn0030941	wengen	wgn
FBgn0030954	CCK-like receptor at 17D3	CCKLR-17D3
FBgn0030955		CG6891
FBgn0030964	PDGF- and VEGF-related factor 1	Pvf1
FBgn0030984	twiggy	tgy
FBgn0030991		CG7453
FBgn0030992		CG33253
FBgn0030993	Mec2	Mec2
FBgn0031000	Mucin 18B	Muc18B
FBgn0031001		CG7884
FBgn0031011		CG8034
FBgn0031016	kekkon5	kek5
FBgn0031023		CG14200
FBgn0031030	Tao	Tao
FBgn0031037		CG14207
FBgn0031047	Required for cell differentiation 1 ortholog	Rcd-1
FBgn0031059		CG14229
FBgn0031060		CG14231
FBgn0031064		CG12531
FBgn0031069		Pmp70
FBgn0031086	forkhead domain 19B	fd19B
FBgn0031100		CG1504
FBgn0031104		CG15460
FBgn0031116		CG1695
FBgn0031118	Rho GTPase activating protein at 19D	RhoGAP19D
FBgn0031126	Cyp6v1	Cyp6v1
FBgn0031127		CG1835
FBgn0031128	hydra	hydra
FBgn0031129		CG1324
FBgn0031130		CG15452
FBgn0031150	bves	bves
FBgn0031159		CG11566
FBgn0031161		CG15445
FBgn0031170		CG1718
FBgn0031171		CG1801
FBgn0031174		CG1486
FBgn0031182	Cyp6t1	Cyp6t1
FBgn0031183		CG14621
FBgn0031186		CG14614
FBgn0031187		CG14619
FBgn0031194		CG17598
FBgn0031195		CG17600
FBgn0031197		CG17601
FBgn0031201		CG12446
FBgn0031208		CG11023
FBgn0031216	Zizimin-related	Zir
FBgn0031228		CG11455
FBgn0031229		CG3436
FBgn0031232		CG11617
FBgn0031244		CG11601
FBgn0031245		CG3625
FBgn0031249		CG11911
FBgn0031250	Equilibrative nucleoside transporter 1	Ent1
FBgn0031251		CG4213
FBgn0031270		CG13689
FBgn0031294	IA-2 ortholog	IA-2
FBgn0031299		CG4629
FBgn0031365		CG17650
FBgn0031373		CG15358
FBgn0031375	earmuff	erm
FBgn0031398		CG10880
FBgn0031412		CG16995
FBgn0031413		CG9967
FBgn0031414	eyes shut	eys
FBgn0031424	Vesicular glutamate transporter	VGlut
FBgn0031446		CG15398
FBgn0031453		CG9894
FBgn0031462		CG2964
FBgn0031463		CG15400
FBgn0031473		CG3104
FBgn0031488		CG17265
FBgn0031516		CG9663
FBgn0031517		CG15406
FBgn0031518		CG3277
FBgn0031530	polypeptide GalNAc transferase 2	pgant2
FBgn0031534	Sorting nexin 1	Snx1
FBgn0031535		CG12795
FBgn0031547	Scavenger receptor class C, type IV	Sr-CIV
FBgn0031550	Hippi	Che-13
FBgn0031571		CG3921
FBgn0031585		CG2955
FBgn0031589		CG3714
FBgn0031591
FBgn0031603		CG15432
FBgn0031636		CG12194
FBgn0031645		CG3036
FBgn0031662		CG3792
FBgn0031675		CG9121
FBgn0031725		CG14010
FBgn0031730		CG7236
FBgn0031731		CG14007
FBgn0031738		CG9171
FBgn0031740		CG7239
FBgn0031745		CG8965
FBgn0031747		CG9021
FBgn0031757	Ucp4C	Ucp4C
FBgn0031760	Tetraspanin 26A	Tsp26A
FBgn0031771		CG9140
FBgn0031779		CG9175
FBgn0031792		CG13983
FBgn0031811		CG13982
FBgn0031835		CG11319
FBgn0031836		CG11050
FBgn0031853	Tubulin tyrosine ligase-like 3B	TTLL3B
FBgn0031865	Na[+]/H[+] hydrogen antiporter 1	Nha1
FBgn0031866	neuroligin	neuroligin
FBgn0031881		CG3476
FBgn0031888	PDGF- and VEGF-related factor 2	Pvf2
FBgn0031896		CG4502
FBgn0031897		CG13784
FBgn0031909		CG5181
FBgn0031913		CG5958
FBgn0031926		CG6739
FBgn0031939		CG13796
FBgn0031952	cdc14	cdc14
FBgn0031955		CG14535
FBgn0031959	spatzle 3	spz3
FBgn0031976		CG7367
FBgn0031977	barrier to autointegration factor	baf
FBgn0031988		CG8668
FBgn0031990		CG8552
FBgn0031999		CG8419
FBgn0032006	PDGF- and VEGF-receptor related	Pvr
FBgn0032021		CG7781
FBgn0032022		CG14275
FBgn0032025		CG7778
FBgn0032026		CG7627
FBgn0032042		CG13398
FBgn0032050		CG13096
FBgn0032065		CG12438
FBgn0032067		CG9465
FBgn0032068		CG9466
FBgn0032069		CG9468
FBgn0032072		CG9483
FBgn0032074	Tetraspanin 29Fa	Tsp29Fa
FBgn0032075	Tetraspanin 29Fb	Tsp29Fb
FBgn0032076		CG9510
FBgn0032077		CG9515
FBgn0032078	Core 1 Galactosyltransferase A	C1GalTA
FBgn0032080		CG9525
FBgn0032084		CG13101
FBgn0032095	Toll-4	Toll-4
FBgn0032096	Odorant receptor 30a	Or30a
FBgn0032101		CG9586
FBgn0032120		CG33298
FBgn0032123	Organic anion transporting polypeptide 30B	Oatp30B
FBgn0032132		CG4382
FBgn0032135	GlcAT-S	GlcAT-S
FBgn0032161		CG4594
FBgn0032168		CG13126
FBgn0032169		CG4709
FBgn0032191		CG5734
FBgn0032192		CG5731
FBgn0032193		CG5727
FBgn0032195		CG4908
FBgn0032198	eEF1delta	eEF1delta
FBgn0032213		CG5390
FBgn0032214		CG4968
FBgn0032218		CG5381
FBgn0032243	Kinesin-like protein at 31E	Klp31E
FBgn0032244	Replication factor C subunit 3	RfC3
FBgn0032252		CG6232
FBgn0032253		CG5322
FBgn0032276		CG17098
FBgn0032297		CG17124
FBgn0032305		CG6700
FBgn0032335		CG14915
FBgn0032336	Allatostatin C	Ast-C
FBgn0032360		CG14926
FBgn0032369		CG6614
FBgn0032378	Cyclin Y	CycY
FBgn0032387		CG16965
FBgn0032394		CG6746
FBgn0032404	Ribosomal protein L7-like	RpL7-like
FBgn0032406		CG14947
FBgn0032407	Peroxin 19	Pex19
FBgn0032414		CG17211
FBgn0032415	rhomboid-6	rho-6
FBgn0032422	atilla	atilla
FBgn0032433	Organic anion transporting polypeptide 33Ea	Oatp33Ea
FBgn0032434		CG5421
FBgn0032436		CG5418
FBgn0032439	RNA and export factor binding protein 2	Ref2
FBgn0032442		CG15485
FBgn0032482	Phosphoethanolamine cytidylyltransferase	Pect
FBgn0032490		CG16813
FBgn0032491		CG16815
FBgn0032493		CG15479
FBgn0032509		CG6523
FBgn0032536	Ance-3	Ance-3
FBgn0032554		CG15278
FBgn0032563		CG15258
FBgn0032586	Tetratricopeptide repeat protein 2	Tpr2
FBgn0032587		CG5953
FBgn0032600		CG17912
FBgn0032602		CG13278
FBgn0032609		CG13280
FBgn0032612		CG13282
FBgn0032627
FBgn0032629	beat-IIIc	beat-IIIc
FBgn0032633	Leucine-rich-repeats and calponin homology domain protein	Lrch
FBgn0032651	Olig family	Oli
FBgn0032654		CG15147
FBgn0032666		CG5758
FBgn0032683	kon-tiki	kon
FBgn0032689		CG10413
FBgn0032691	Ada2a-containing complex component 2	Atac2
FBgn0032694	Misexpression suppressor of ras 3	MESR3
FBgn0032705	Grip71	Grip71
FBgn0032717		CG10600
FBgn0032719		CG17321
FBgn0032720	mitochondrial ribosomal protein L13	mRpL13
FBgn0032721		CG10602
FBgn0032723	short spindle 3	ssp3
FBgn0032724		CG10428
FBgn0032730		CG10431
FBgn0032731		CG10641
FBgn0032751		CG17343
FBgn0032752		CG10702
FBgn0032768		CG17564
FBgn0032770		CG13086
FBgn0032775		CG17544
FBgn0032785		CG10026
FBgn0032800		CG10137
FBgn0032820	fructose-1,6-bisphosphatase	fbp
FBgn0032839		CG10659
FBgn0032859	Actin-related protein 2/3 complex, subunit 2	Arpc2
FBgn0032864		CG2493
FBgn0032868		CG17472
FBgn0032873		CG2614
FBgn0032884	Pomp	Pomp
FBgn0032901	skywalker	sky
FBgn0032908		CG9270
FBgn0032910		CG9265
FBgn0032935		CG8678
FBgn0032940	Mlx interactor	Mio
FBgn0032945		CG8665
FBgn0032949	Lamp1	Lamp1
FBgn0032955		CG2201
FBgn0032961		CG1416
FBgn0032964		CG11630
FBgn0032965		CG11629
FBgn0032966		CG1421
FBgn0032969		CG2528
FBgn0032971	tiny tim 3	ttm3
FBgn0032981		CG3635
FBgn0032986		CG3262
FBgn0032987	Ribosomal protein L21	RpL21
FBgn0032997		CG17486
FBgn0033005		CG3107
FBgn0033015	d4	d4
FBgn0033017		CG10465
FBgn0033028		CG11665
FBgn0033031		CG8245
FBgn0033032	kune-kune	kune
FBgn0033033	scarface	scaf
FBgn0033039	Gp210 ortholog (H. sapiens)	Gp210
FBgn0033041	Odorant receptor 42a	Or42a
FBgn0033042	Tetraspanin 42A	Tsp42A
FBgn0033043	Odorant receptor 42b	Or42b
FBgn0033047		CG7882
FBgn0033050	PNGase-like	Pngl
FBgn0033051	dream	dream
FBgn0033052	SCAP	SCAP
FBgn0033055	tubulin-specific chaperone E	tbce
FBgn0033063		CG14589
FBgn0033065	Cyp6w1	Cyp6w1
FBgn0033069		CG8335
FBgn0033075	Phospholipase D	Pld
FBgn0033092		CG9422
FBgn0033095		CG3409
FBgn0033104		CG15237
FBgn0033108		CG15236
FBgn0033109	coro	coro
FBgn0033124	Tetraspanin 42Ec	Tsp42Ec
FBgn0033127	Tetraspanin 42Ef	Tsp42Ef
FBgn0033139	Tetraspanin 42Er	Tsp42Er
FBgn0033159	Down syndrome cell adhesion molecule	Dscam
FBgn0033188	Death resistor Adh domain containing target	Drat
FBgn0033191		CG1598
FBgn0033192	Corin	Corin
FBgn0033196		CG1358
FBgn0033224	Nop17 like	Nop17l
FBgn0033234		CG8791
FBgn0033246	Acetyl-CoA carboxylase	ACC
FBgn0033260	Cullin-4	Cul-4
FBgn0033266	Suppressor of Cytokine Signaling at 44A	Socs44A
FBgn0033274		CG14757
FBgn0033277		CG14760
FBgn0033292	Cyp4ad1	Cyp4ad1
FBgn0033310	regular	rgr
FBgn0033313	Cirl	Cirl
FBgn0033317		CG8635
FBgn0033321		CG8738
FBgn0033351		CG8235
FBgn0033352		CG8232
FBgn0033359		CG8213
FBgn0033365		CG8170
FBgn0033369		CG8197
FBgn0033371	Concentrative Nucleoside Transporter 1	CNT1
FBgn0033380	Phosphorylated adaptor for RNA export	Phax
FBgn0033387		CG8008
FBgn0033389	Rad51C	Rad51C
FBgn0033391		CG8026
FBgn0033392		CG8027
FBgn0033395	Cyp4p2	Cyp4p2
FBgn0033403		CG13739
FBgn0033405		CG13954
FBgn0033412		CG13955
FBgn0033413	preli-like	prel
FBgn0033421		CG1888
FBgn0033434		CG1902
FBgn0033438	Matrix metalloproteinase 2	Mmp2
FBgn0033443		CG1698
FBgn0033446		CG1648
FBgn0033448	hebe	hebe
FBgn0033458		CG18446
FBgn0033469		CG12133
FBgn0033475		CG12129
FBgn0033476	oysgedart	oys
FBgn0033484		CG2269
FBgn0033494	KCNQ potassium channel	KCNQ
FBgn0033500		CG12913
FBgn0033501		CG12911
FBgn0033502		CG12910
FBgn0033504	CAP	CAP
FBgn0033544		CG7220
FBgn0033579		CG13229
FBgn0033599		CG13223
FBgn0033635		CG7777
FBgn0033636	toutatis	tou
FBgn0033638		CG9005
FBgn0033639		CG9003
FBgn0033640		CG13198
FBgn0033648	Ionotropic receptor 48b	Ir48b
FBgn0033649	pyramus	pyr
FBgn0033652	thisbe	ths
FBgn0033653		CG13192
FBgn0033667		CG13183
FBgn0033668		CG13188
FBgn0033690	Endonuclease G	EndoG
FBgn0033712		CG13163
FBgn0033713		CG8841
FBgn0033717		CG8839
FBgn0033740	dim gamma-tubulin 5	dgt5
FBgn0033741		CG8545
FBgn0033748	vismay	vis
FBgn0033749	achintya	achi
FBgn0033760		CG8785
FBgn0033761		CG8778
FBgn0033763		CG8646
FBgn0033775	Cyp9h1	Cyp9h1
FBgn0033777		CG17574
FBgn0033787		CG13321
FBgn0033799	Glial Lazarillo	GLaz
FBgn0033807	aquaporin	AQP
FBgn0033808		CG4627
FBgn0033817	Glutathione S transferase E14	GstE14
FBgn0033827		CG17047
FBgn0033830		CG10814
FBgn0033842	crowded by cid	cbc
FBgn0033844	bb in a boxcar	bbc
FBgn0033846	Myb-interacting protein 120	mip120
FBgn0033853		CG6145
FBgn0033856		CG13334
FBgn0033859		CG6197
FBgn0033861		CG12464
FBgn0033912	Ribosomal protein S23	RpS23
FBgn0033913		CG8468
FBgn0033918		CG8531
FBgn0033932	Diuretic hormone 44 receptor 1	Dh44-R1
FBgn0033952	Adenosine deaminase-related growth factor E	Adgf-E
FBgn0033953		CG12861
FBgn0033968		CG10200
FBgn0033981	Cyp6a21	Cyp6a21
FBgn0033983		CG10253
FBgn0033987	caskin	ckn
FBgn0033988	parcas	pcs
FBgn0034013	unc-5	unc-5
FBgn0034022		CG12964
FBgn0034023	Ionotropic receptor 52a	Ir52a
FBgn0034031		CG12963
FBgn0034045		CG8249
FBgn0034072	Dystroglycan	Dg
FBgn0034075	Aspartyl beta-hydroxylase	Asph
FBgn0034083	lambik	lbk
FBgn0034093		CG15706
FBgn0034094	Transferrin 3	Tsf3
FBgn0034096		CG7786
FBgn0034110	Autophagy-specific gene 9	Atg9
FBgn0034120		CG15710
FBgn0034135	Syntrophin-like 2	Syn2
FBgn0034138	Ribosomal protein S15	RpS15
FBgn0034139		CG4927
FBgn0034141		CG8311
FBgn0034142		CG8306
FBgn0034145		CG5065
FBgn0034155	unc-104 ortholog	unc-104
FBgn0034158		CG5522
FBgn0034160		CG5550
FBgn0034162		CG6426
FBgn0034205		CG10950
FBgn0034224		CG6520
FBgn0034225	veil	veil
FBgn0034253		CG10936
FBgn0034255	Oxpecker	Oxp
FBgn0034258	eIF3-S8	eIF3-S8
FBgn0034262	swi2	swi2
FBgn0034275		CG5002
FBgn0034276		CG6385
FBgn0034279		CG18635
FBgn0034282	Mapmodulin	Mapmodulin
FBgn0034288		CG5084
FBgn0034314	no poles	nopo
FBgn0034318		CG14500
FBgn0034321		CG14502
FBgn0034323		CG18537
FBgn0034324		CG18538
FBgn0034327		CG14505
FBgn0034356		CG10924
FBgn0034374		CG15086
FBgn0034389	Multiple C2 domain and transmembrane region protein	Mctp
FBgn0034403		CG18190
FBgn0034408	serrano	sano
FBgn0034413		CG15115
FBgn0034415		CG15116
FBgn0034417		CG15117
FBgn0034418		CG15118
FBgn0034420		CG10737
FBgn0034423		CG7229
FBgn0034438		CG9416
FBgn0034439		CG10062
FBgn0034440		CG10073
FBgn0034443	crammer	cer
FBgn0034452	Oseg6	Oseg6
FBgn0034455		CG11007
FBgn0034462		CG15905
FBgn0034468	Odorant-binding protein 56a	Obp56a
FBgn0034470	Odorant-binding protein 56d	Obp56d
FBgn0034471	Odorant-binding protein 56e	Obp56e
FBgn0034474	Odorant-binding protein 56g	Obp56g
FBgn0034475	Odorant-binding protein 56h	Obp56h
FBgn0034476	Toll-7	Toll-7
FBgn0034479		CG8654
FBgn0034500	Carbonyl reductase	CG11200
FBgn0034521	UDP-GlcNAc:a-3-D-mannoside-beta-1,2-N-acetylglucosaminyltransferase I	Mgat1
FBgn0034540	Leucine-rich tendon-specific protein	Lrt
FBgn0034542	Fem-1	Fem-1
FBgn0034551		CG15225
FBgn0034560		CG9235
FBgn0034590	Magi	Magi
FBgn0034598		CG4266
FBgn0034599		CG9437
FBgn0034602	Leucine-rich repeat activity-regulated protein at synapses	Lapsyn
FBgn0034603
FBgn0034627	EfSec	EfSec
FBgn0034643		CG10321
FBgn0034644		CG10082
FBgn0034666		CG9294
FBgn0034667	cookie monster	comr
FBgn0034707	Mediator complex subunit 16	MED16
FBgn0034709	Secreted Wg-interacting molecule	Swim
FBgn0034715	Organic anion transporting polypeptide 58Db	Oatp58Db
FBgn0034716	Organic anion transporting polypeptide 58Dc	Oatp58Dc
FBgn0034718	windpipe	wdp
FBgn0034720	Liprin-gamma	Liprin-gamma
FBgn0034723		CG13506
FBgn0034724	babos	babos
FBgn0034739		CG3927
FBgn0034740	novel spermatogenesis regulator	nsr
FBgn0034782		CG12490
FBgn0034783		CG9825
FBgn0034785		CG3649
FBgn0034834	Large Subunit 2	LS2
FBgn0034883		CG17664
FBgn0034885		CG4019
FBgn0034886	Phosphodiesterase 8	Pde8
FBgn0034897	Sestrin	Sesn
FBgn0034903		CG9850
FBgn0034918	within bgcn	wibg
FBgn0034923	Upf3	Upf3
FBgn0034924		CG17658
FBgn0034925		CG5339
FBgn0034948		Gadd34
FBgn0034958		CG3907
FBgn0034970	yorkie	yki
FBgn0034971		CG3209
FBgn0034994	Ionotropic receptor 60a	Ir60a
FBgn0034997		CG3376
FBgn0034998		CG13577
FBgn0034999		CG3394
FBgn0035000		CG13578
FBgn0035006		CG4563
FBgn0035010		CG13579
FBgn0035021		CG4622
FBgn0035023	ion transport peptide	itp
FBgn0035092	Neuropeptide-like precursor 1	Nplp1
FBgn0035094		CG9380
FBgn0035097		CG13405
FBgn0035099		CG6845
FBgn0035101	p130CAS	p130CAS
FBgn0035102		CG7049
FBgn0035120	wee Augmin	wac
FBgn0035132	methuselah-like 10	mthl10
FBgn0035139		CG13891
FBgn0035142	homeodomain interacting protein kinase	hipk
FBgn0035143	Ppm1	Ppm1
FBgn0035144		CG17181
FBgn0035145	Mediator complex subunit 14	MED14
FBgn0035147	UDP-galactose 4'-epimerase	Gale
FBgn0035150	Rev1	Rev1
FBgn0035153	earthbound 1	ebd1
FBgn0035160		CG13897
FBgn0035161		CG13898
FBgn0035164		CG13901
FBgn0035165		CG13887
FBgn0035194	Psf1	Psf1
FBgn0035208		CG9184
FBgn0035216		CG9168
FBgn0035218		CG9173
FBgn0035229		CG7852
FBgn0035235		CG7879
FBgn0035239		CG18170
FBgn0035240		CG33791
FBgn0035260		CG7991
FBgn0035266	Glycerol kinase	Gk
FBgn0035267		CG13921
FBgn0035281	Cuticular protein 62Bc	Cpr62Bc
FBgn0035282		CG13936
FBgn0035290		CG1887
FBgn0035300		CG1139
FBgn0035312		CG15820
FBgn0035315		CG8960
FBgn0035338		CG13800
FBgn0035344	Cyp4d20	Cyp4d20
FBgn0035346		CG1146
FBgn0035347		CG33232
FBgn0035388		CG2162
FBgn0035390	scramblase 2	scramb2
FBgn0035397		CG11486
FBgn0035398	Cht7	Cht7
FBgn0035420		CG14967
FBgn0035431		CG14968
FBgn0035432		ZnT63C
FBgn0035434	Drosomycin-like 5	Drsl5
FBgn0035435		CG12077
FBgn0035436		CG12016
FBgn0035445		CG12014
FBgn0035464		CG12006
FBgn0035490		CG1136
FBgn0035497		CG14995
FBgn0035499	Chd64	Chd64
FBgn0035501		CG1299
FBgn0035505	tipE homolog 2	Teh2
FBgn0035522		CG1273
FBgn0035534	mitochondrial ribosomal protein S6	mRpS6
FBgn0035537		CG11342
FBgn0035538	Dopamine/Ecdysteroid receptor	DopEcR
FBgn0035539	slowdown	slow
FBgn0035542		DOR
FBgn0035543		CG15020
FBgn0035545		CG12607
FBgn0035551		CG7465
FBgn0035554		CG13721
FBgn0035558		CG11357
FBgn0035574	Rho guanine nucleotide exchange factor at 64C	RhoGEF64C
FBgn0035581		CG17150
FBgn0035594		CG4597
FBgn0035604	Ionotropic receptor 64a	Ir64a
FBgn0035617	lethal (3) persistent salivary gland 2	l(3)psg2
FBgn0035619		CG10592
FBgn0035621		CG10591
FBgn0035623	methuselah-like 2	mthl2
FBgn0035625	Blimp-1	Blimp-1
FBgn0035626	lin-28	lin-28
FBgn0035636	Cellular retinaldehyde binding protein	Cralbp
FBgn0035640	mad2	mad2
FBgn0035641		CG5568
FBgn0035642		CG18586
FBgn0035643		CG13287
FBgn0035644	Pole2	Pole2
FBgn0035645		CG5592
FBgn0035656		CG10479
FBgn0035695		CG10226
FBgn0035699		CG13300
FBgn0035709	eIF4E-4	eIF4E-4
FBgn0035713	veloren	velo
FBgn0035714		CG8549
FBgn0035726		CG9953
FBgn0035753	Ribosomal protein L18	RpL18
FBgn0035754	Mediator complex subunit 4	MED4
FBgn0035755		CG14830
FBgn0035756	unc-13-4A	unc-13-4A
FBgn0035767		CG8596
FBgn0035777		CG8563
FBgn0035789	methuselah-like 6	mthl6
FBgn0035792		CG7548
FBgn0035798	faulty attraction	frac
FBgn0035802		CG33275
FBgn0035813		CG8492
FBgn0035827	Signal recognition particle protein 9	Srp9
FBgn0035865		CG7201
FBgn0035880		CG17352
FBgn0035888		CG7120
FBgn0035889	monkey king protein	mkg-p
FBgn0035896		CG6983
FBgn0035903		CG6765
FBgn0035909	ergic53	ergic53
FBgn0035917	Z band alternatively spliced PDZ-motif protein 66	Zasp66
FBgn0035922	Peroxin 7	Pex7
FBgn0035936	Tetraspanin 66E	Tsp66E
FBgn0035953		CG5087
FBgn0035955		CG5194
FBgn0035956	Dorsocross2	Doc2
FBgn0035959		CG4911
FBgn0035971		CG4477
FBgn0035975	Peptidoglycan recognition protein LA	PGRP-LA
FBgn0035976	Peptidoglycan recognition protein LC	PGRP-LC
FBgn0035983		CG4080
FBgn0035986		CG4022
FBgn0035987		CG3689
FBgn0035989		CG3967
FBgn0036005	pallbearer	pall
FBgn0036007	pathetic	path
FBgn0036043		CG8177
FBgn0036052		CG10809
FBgn0036058		CG6707
FBgn0036078	Odorant receptor 67c	Or67c
FBgn0036080	Odorant receptor 67d	Or67d
FBgn0036096		CG8003
FBgn0036109	Cuticular protein 67Fa2	Cpr67Fa2
FBgn0036111	Aps	Aps
FBgn0036112		CG14147
FBgn0036131		CG12522
FBgn0036134	forkhead domain 68A	fd68A
FBgn0036141	wntless	wls
FBgn0036144	GlcAT-P	GlcAT-P
FBgn0036150	Ionotropic receptor 68a	Ir68a
FBgn0036152		CG6175
FBgn0036153		CG7573
FBgn0036154		CG6168
FBgn0036155		CG6163
FBgn0036156		CG11726
FBgn0036157		CG7560
FBgn0036158		CG6149
FBgn0036159		CG7557
FBgn0036161		CG7551
FBgn0036162		CG6140
FBgn0036165	charybde	chrb
FBgn0036191	Sug	Sug
FBgn0036193		CG14135
FBgn0036194		CG11652
FBgn0036195		CG6053
FBgn0036196		CG11658
FBgn0036202		CG6024
FBgn0036211		CG5946
FBgn0036212		CG11597
FBgn0036225		CG5883
FBgn0036226		CG7252
FBgn0036229		CG7248
FBgn0036235		CG6938
FBgn0036246		CG17154
FBgn0036260	Rhodopsin 7	Rh7
FBgn0036263	thoc6	thoc6
FBgn0036273		CG10426
FBgn0036285	twin of eyg	toe
FBgn0036287		CG10663
FBgn0036288		CG10660
FBgn0036291		CG10681
FBgn0036294		CG10654
FBgn0036302	sosondowah	sowah
FBgn0036309	Huntingtin interacting protein 1	Hip1
FBgn0036316		CG10960
FBgn0036333	MICAL-like	MICAL-like
FBgn0036342		CG11279
FBgn0036343		CG14115
FBgn0036346		CG11251
FBgn0036356		CG10222
FBgn0036367		CG10116
FBgn0036368		CG10738
FBgn0036373		CG10741
FBgn0036381		CG8745
FBgn0036390		CG13738
FBgn0036410		CG8100
FBgn0036411	Sox21a	Sox21a
FBgn0036414	nanchung	nan
FBgn0036417		CG7906
FBgn0036419		CG13482
FBgn0036428		CG9238
FBgn0036442		CG13473
FBgn0036446		CG9384
FBgn0036461		CG10006
FBgn0036462	mitochondrial ribosomal protein L39	mRpL39
FBgn0036463	Reversion-inducing-cysteine-rich protein with kazal motifs	Reck
FBgn0036476		CG6945
FBgn0036480		Cep135
FBgn0036481		CG16959
FBgn0036489		CG7011
FBgn0036490		CG6888
FBgn0036491	Bestrophin 4	Best4
FBgn0036493		CG7255
FBgn0036494	Toll-6	Toll-6
FBgn0036496		CG7804
FBgn0036501		CG7272
FBgn0036518	Rho GTPase activating protein at 71E	RhoGAP71E
FBgn0036527		CG7304
FBgn0036531		CG6244
FBgn0036534	Decapping protein 2	Dcp2
FBgn0036544	sugar-free frosting	sff
FBgn0036560		CG5895
FBgn0036566	Chloride channel-c	ClC-c
FBgn0036574		CG16838
FBgn0036576		CG5151
FBgn0036603		CG13062
FBgn0036612		CG4998
FBgn0036614		CG4925
FBgn0036615		CG4933
FBgn0036623		CG4729
FBgn0036628		CG13035
FBgn0036654		CG9692
FBgn0036659		CG9701
FBgn0036660		CG13025
FBgn0036663		CG9674
FBgn0036665		CG13024
FBgn0036666	tumor suppressor protein 101	TSG101
FBgn0036668		CG9715
FBgn0036670		CG13029
FBgn0036684		CG3764
FBgn0036687		CG6652
FBgn0036714		CG7692
FBgn0036725		CG18265
FBgn0036728		CG7580
FBgn0036732	Organic anion transporting polypeptide 74D	Oatp74D
FBgn0036746	CREB-regulated transcription coactivator	Crtc
FBgn0036747		CG6052
FBgn0036749		CG7460
FBgn0036752	Adenosine deaminase-related growth factor A	Adgf-A
FBgn0036760		CG5567
FBgn0036761	Mediator complex subunit 19	MED19
FBgn0036764		CG5535
FBgn0036773		CG13698
FBgn0036777		CG7341
FBgn0036782		CG7320
FBgn0036783	Chemosensory protein A 75a	CheA75a
FBgn0036784		CG5103
FBgn0036789	allatostatin C receptor 2	AlCR2
FBgn0036790	allatostatin C receptor 1	star1
FBgn0036793		CG4174
FBgn0036801	MYPT-75D	MYPT-75D
FBgn0036816	I'm not dead yet	Indy
FBgn0036817		CG6865
FBgn0036824		CG3902
FBgn0036834		CG6836
FBgn0036843		CG6812
FBgn0036844	Mitogen-activated protein kinase phosphatase 3	Mkp3
FBgn0036846	Misexpression suppressor of ras 6	MESR6
FBgn0036851		CG14082
FBgn0036859		CG14085
FBgn0036871		CG14096
FBgn0036878	Cuticular protein 76Ba	Cpr76Ba
FBgn0036879	Cuticular protein 76Bb	Cpr76Bb
FBgn0036880	Cuticular protein 76Bc	Cpr76Bc
FBgn0036886		CG9300
FBgn0036890		CG9368
FBgn0036897		CG8786
FBgn0036900		CG8765
FBgn0036909		CG15881
FBgn0036913		CG8334
FBgn0036920		CG8004
FBgn0036921	RhoGDI	RhoGDI
FBgn0036942		CG7328
FBgn0036958		CG17233
FBgn0036959		CG6951
FBgn0036967		CG6597
FBgn0036974	eukaryotic release factor 1	eRF1
FBgn0036984		CG13248
FBgn0037000		CG5130
FBgn0037010		CG4825
FBgn0037012	Reduction in Cnn dots 2	Rcd2
FBgn0037014		CG13251
FBgn0037015	crimpy	cmpy
FBgn0037016		CG13252
FBgn0037018		CG4042
FBgn0037036	Seminase	Sems
FBgn0037040		CG12983
FBgn0037044		CG10585
FBgn0037068	Cuticular protein 78Cb	Cpr78Cb
FBgn0037073		CG7338
FBgn0037076	earthbound 2	ebd2
FBgn0037083		CG5656
FBgn0037093		Cdk12
FBgn0037099		CG7173
FBgn0037107		CG7166
FBgn0037115		CG11249
FBgn0037116		CG7158
FBgn0037120		CG11247
FBgn0037130	Syntrophin-like 1	Syn1
FBgn0037137	Nopp140	Nopp140
FBgn0037149		CG14561
FBgn0037153	olf413	olf413
FBgn0037162		CG11449
FBgn0037170	thioredoxin reductase 2	Trxr-2
FBgn0037171		CG14459
FBgn0037181		CG11370
FBgn0037197		CG13239
FBgn0037202	Ssl1	Ssl1
FBgn0037203	slimfast	slif
FBgn0037204		CG11131
FBgn0037205	Brother of Yb	BoYb
FBgn0037207	Mesoderm-expressed 2	Mes2
FBgn0037212	nicotinic Acetylcholine Receptor alpha 80B	nAcRalpha-80B
FBgn0037215		CG12582
FBgn0037218	auxillin	aux
FBgn0037229		CG9766
FBgn0037234		CG9795
FBgn0037235		CG1103
FBgn0037236		Skp2
FBgn0037238		CG1090
FBgn0037240	Contactin	Cont
FBgn0037241		CG14646
FBgn0037254		CG14651
FBgn0037255		Fip1
FBgn0037261		CG9775
FBgn0037262	Mediator complex subunit 31	MED31
FBgn0037263	nuclease slx1	slx1
FBgn0037279		CG1129
FBgn0037282		CG14657
FBgn0037283		CG14658
FBgn0037284		CG14659
FBgn0037290		CG1124
FBgn0037291		CG14662
FBgn0037292		CG2022
FBgn0037293		CG12007
FBgn0037295	dpr16	dpr16
FBgn0037301	Mms19	Mms19
FBgn0037305		CG12173
FBgn0037315	Ceramide kinase	Cerk
FBgn0037324	Odorant receptor co-receptor	Orco
FBgn0037326		CG14669
FBgn0037332	Holocarboxylase synthetase	Hcs
FBgn0037350		CG2911
FBgn0037364	Rab23	Rab23
FBgn0037368		CG1239
FBgn0037372		CG2091
FBgn0037379		CG10979
FBgn0037387		CG1213
FBgn0037388		CG14676
FBgn0037389		CR10991
FBgn0037399	Odorant receptor 83c	Or83c
FBgn0037402	Vacuolar H[+] ATPase 14kD subunit 2	Vha14-2
FBgn0037411	Osiris 3	Osi3
FBgn0037414	Osiris 7	Osi7
FBgn0037419	Osiris 12	Osi12
[truncated: 1,563 more rows]
