# Supplementary material for: The role of Dichaete in transcriptional regulation during Drosophila embryonic development
Source: BMC Genomics. 2013 Dec 8;14:861. doi: 10.1186/1471-2164-14-861 (PMC3866562; doi:10.1186/1471-2164-14-861)
Supplement: Additional file 3: Table S3 — Cooccur Analysis of TF overlaps. Headers: tf1, Dichaete dataset 1; tf2, t Dichaete dataset 1; overlapped_in_tf1, number of TF1 binding interval overlapping TF2; n_tf1, number of binding intervals in TF1 dataset; percent_in_tf1, fraction of TF1 dataset overlapping with TF2; overlapped_in_tf2, number of TF2 binding intervals overlapping with TF1; n_tf2, number of TF2 binding intervals in dataset; percent_in_tf2, fraction of TF2 intervals overlapping TF1; nsamples, number of resampling runs; pvalue, raw p value, padjust; adjusted p value. [file 1471-2164-14-861-S3.txt]

"Supp Table 3, analysis of overlapping Dichaete ChIp and DamID binding"												tf1	tf2	overlapped_in_tf1	n_tf1	percent_in_tf1	overlapped_in_tf2	n_tf2	percent_in_tf2	qual_count	nsamples	pvalue
D08.interval.FDR25.IGB	D08.interval.FDR5.IGB	1308	6473	20.21	1365	1365	100.00	0	1000	9.99E-04
D08.interval.FDR25.IGB	D12.interval.FDR1.IGB	127	6376	1.99	124	207	59.90	100	100	1.00E+00
D08.interval.FDR25.IGB	D12.interval.FDR25.IGB	297	6471	4.59	291	537	54.19	100	100	1.00E+00
D08.interval.FDR25.IGB	D_Berkeley_ChIP_fdr1_intervals_rel5	3810	6463	58.95	3369	6451	52.22	0	1000	9.99E-04
D08.interval.FDR25.IGB	D_Berkeley_ChIP_fdr25_intervals_rel5	5218	6463	80.74	4228	16500	25.62	0	1000	9.99E-04
D08.interval.FDR25.IGB	D_DamID0_12_fdr1_intervals	1515	6492	23.34	1490	6065	24.57	100	100	1.00E+00
D08.interval.FDR25.IGB	D_DamID0_12_fdr25_intervals	3538	6492	54.50	3336	16662	20.02	100	100	1.00E+00
D08.interval.FDR5.IGB	D12.interval.FDR1.IGB	58	1356	4.28	56	207	27.05	100	100	1.00E+00
D08.interval.FDR5.IGB	D12.interval.FDR25.IGB	126	1364	9.24	124	535	23.18	100	100	1.00E+00
D08.interval.FDR5.IGB	D_Berkeley_ChIP_fdr1_intervals_rel5	1179	1364	86.44	1097	6451	17.01	2	1000	3.00E-03
D08.interval.FDR5.IGB	D_Berkeley_ChIP_fdr25_intervals_rel5	1325	1364	97.14	1185	16500	7.18	0	1000	9.99E-04
D08.interval.FDR5.IGB	D_DamID0_12_fdr1_intervals	380	1365	27.84	378	5967	6.33	100	100	1.00E+00
D08.interval.FDR5.IGB	D_DamID0_12_fdr25_intervals	830	1365	60.81	805	15875	5.07	100	100	1.00E+00
D12.interval.FDR1.IGB	D12.interval.FDR25.IGB	207	207	100.00	207	533	38.84	0	1000	9.99E-04
D12.interval.FDR1.IGB	D_Berkeley_ChIP_fdr1_intervals_rel5	160	207	77.29	156	6361	2.45	100	100	1.00E+00
D12.interval.FDR1.IGB	D_Berkeley_ChIP_fdr25_intervals_rel5	188	207	90.82	179	16276	1.10	100	100	1.00E+00
D12.interval.FDR1.IGB	D_DamID0_12_fdr1_intervals	33	207	15.94	33	5810	0.57	100	100	1.00E+00
D12.interval.FDR1.IGB	D_DamID0_12_fdr25_intervals	99	207	47.83	102	15455	0.66	100	100	1.00E+00
D12.interval.FDR25.IGB	D_Berkeley_ChIP_fdr1_intervals_rel5	374	535	69.91	360	6451	5.58	100	100	1.00E+00
D12.interval.FDR25.IGB	D_Berkeley_ChIP_fdr25_intervals_rel5	456	535	85.23	424	16500	2.57	100	100	1.00E+00
D12.interval.FDR25.IGB	D_DamID0_12_fdr1_intervals	82	537	15.27	82	5978	1.37	100	100	1.00E+00
D12.interval.FDR25.IGB	D_DamID0_12_fdr25_intervals	257	537	47.86	267	15911	1.68	100	100	1.00E+00
D_Berkeley_ChIP_fdr1_intervals_rel5	D_Berkeley_ChIP_fdr25_intervals_rel5	6451	6451	100.00	5497	16500	33.32	0	1000	9.99E-04
D_Berkeley_ChIP_fdr1_intervals_rel5	D_DamID0_12_fdr1_intervals	1893	6451	29.34	2064	5945	34.72	100	100	1.00E+00
D_Berkeley_ChIP_fdr1_intervals_rel5	D_DamID0_12_fdr25_intervals	3889	6451	60.29	4172	15706	26.56	100	100	1.00E+00
D_Berkeley_ChIP_fdr25_intervals_rel5	D_DamID0_12_fdr1_intervals	3150	16500	19.09	3587	5945	60.34	100	100	1.00E+00
D_Berkeley_ChIP_fdr25_intervals_rel5	D_DamID0_12_fdr25_intervals	7244	16500	43.90	8110	15706	51.64	0	1000	9.99E-04
D_DamID0_12_fdr1_intervals	D_DamID0_12_fdr25_intervals	6066	6066	100.00	5207	16676	31.22	0	1000	9.99E-04
