# Supplementary material for: The role of Dichaete in transcriptional regulation during Drosophila embryonic development
Source: BMC Genomics. 2013 Dec 8;14:861. doi: 10.1186/1471-2164-14-861 (PMC3866562; doi:10.1186/1471-2164-14-861)
Supplement: Additional file 4: Table S4 — Core Dichaete bound genes from the amalgamation of DamID and ChIP datasets. [file 1471-2164-14-861-S4.txt]

Supp Table 4, Core Dichaete bound genes
ID	Gene	Symbol
FBgn0000008	arc	a
FBgn0000014	abdominal A	abd-A
FBgn0000015	Abdominal B	Abd-B
FBgn0000017	Abl tyrosine kinase	Abl
FBgn0000028	abnormal chemosensory jump 6	acj6
FBgn0000042	Actin 5C	Act5C
FBgn0000043	Actin 42A	Act42A
FBgn0000054	Adh transcription factor 1	Adf1
FBgn0000061	aristaless	al
FBgn0000071	Amalgam	Ama
FBgn0000077	almondex	amx
FBgn0000097	anterior open	aop
FBgn0000099	apterous	ap
FBgn0000100	Ribosomal protein LP0	RpLP0
FBgn0000108	beta amyloid protein precursor-like	Appl
FBgn0000114	arrest	aret
FBgn0000117	armadillo	arm
FBgn0000119	arrow	arr
FBgn0000152	Abnormal X segregation	Axs
FBgn0000157	Distal-less	Dll
FBgn0000163	bazooka	baz
FBgn0000166	bicoid	bcd
FBgn0000179	bifid	bi
FBgn0000180	big brain	bib
FBgn0000210	broad	br
FBgn0000216	Bearded	Brd
FBgn0000228	Blastoderm-specific gene 25D	Bsg25D
FBgn0000233	buttonhead	btd
FBgn0000242
FBgn0000246	crossover suppressor on 3 of Gowen	c(3)G
FBgn0000250	cactus	cact
FBgn0000251	caudal	cad
FBgn0000253	Calmodulin	Cam
FBgn0000259	Casein kinase II beta subunit	CkIIbeta
FBgn0000273	cAMP-dependent protein kinase 1	Pka-C1
FBgn0000279	Cecropin C	CecC
FBgn0000287	spalt-related	salr
FBgn0000299	Collagen type IV	Cg25C
FBgn0000307	chiffon	chif
FBgn0000308	chickadee	chic
FBgn0000317	crinkled	ck
FBgn0000370	cryptocephal	crc
FBgn0000377	crooked neck	crn
FBgn0000382	corkscrew	csw
FBgn0000384	concertina	cta
FBgn0000392	cup	cup
FBgn0000394	crossveinless	cv
FBgn0000395	crossveinless 2	cv-2
FBgn0000404	Cyclin A	CycA
FBgn0000405	Cyclin B	CycB
FBgn0000411	Dichaete	D
FBgn0000413	daughterless	da
FBgn0000414	Disabled	Dab
FBgn0000416	Saposin-related	Sap-r
FBgn0000439	Deformed	Dfd
FBgn0000448	Hormone receptor-like in 46	Hr46
FBgn0000449	disembodied	dib
FBgn0000451	ectodermal	ect
FBgn0000454	Dipeptidase B	Dip-B
FBgn0000459	disconnected	disco
FBgn0000463	Delta	Dl
FBgn0000464	Leukocyte-antigen-related-like	Lar
FBgn0000473	Cytochrome P450-6a2	Cyp6a2
FBgn0000479	dunce	dnc
FBgn0000489	cAMP-dependent protein kinase 3	Pka-C3
FBgn0000490	decapentaplegic	dpp
FBgn0000492	Drop	Dr
FBgn0000497	dachsous	ds
FBgn0000504	doublesex	dsx
FBgn0000524	deltex	dx
FBgn0000535	ether a go-go	eag
FBgn0000536	easily shocked	eas
FBgn0000541	Enhancer of bithorax	E(bx)
FBgn0000542	echinus	ec
FBgn0000543	ecdysoneless	ecd
FBgn0000546	Ecdysone receptor	EcR
FBgn0000547	echinoid	ed
FBgn0000551	Ecdysone-dependent gene 78E	Edg78E
FBgn0000556	Elongation factor 1alpha48D	Ef1alpha48D
FBgn0000557	Elongation factor 1alpha100E	Ef1alpha100E
FBgn0000560	eagle	eg
FBgn0000562	egalitarian	egl
FBgn0000565	Ecdysone-induced protein 28/29kD	Eip71CD
FBgn0000567	Ecdysone-induced protein 74EF	Eip74EF
FBgn0000568	Ecdysone-induced protein 75B	Eip75B
FBgn0000575	extra macrochaetae	emc
FBgn0000576	empty spiracles	ems
FBgn0000577	engrailed	en
FBgn0000578	enabled	ena
FBgn0000579	Enolase	Eno
FBgn0000581	Enhancer of Polycomb	E(Pc)
FBgn0000591	Enhancer of split m8, helix-loop-helix	E(spl)m8-HLH
FBgn0000606	even skipped	eve
FBgn0000615	exuperantia	exu
FBgn0000625	eyegone	eyg
FBgn0000633	faint sausage	fas
FBgn0000635	Fasciclin 2	Fas2
FBgn0000636	Fasciclin 3	Fas3
FBgn0000644	Follicle cell protein 3C	Fcp3C
FBgn0000658	four-jointed	fj
FBgn0000659	fork head	fkh
FBgn0000667	alpha actinin	Actn
FBgn0000711	flapwing	flw
FBgn0000719	folded gastrulation	fog
FBgn0000721	foraging	for
FBgn0000723	Fps oncogene analog	Fps85D
FBgn0001075	fat	ft
FBgn0001077	fushi tarazu	ftz
FBgn0001084	fuzzy	fy
FBgn0001085	frizzled	fz
FBgn0001090	bangles and beads	bnb
FBgn0001098	Glutamate dehydrogenase	Gdh
FBgn0001099	gonadal	gdl
FBgn0001104	G protein alpha i subunit	Galphai
FBgn0001105	G protein beta-subunit 13F	Gbeta13F
FBgn0001122	G protein alpha o subunit	Galphao
FBgn0001133	grauzone	grau
FBgn0001138	grain	grn
FBgn0001139	groucho	gro
FBgn0001145	Glutamine synthetase 2	Gs2
FBgn0001147	gooseberry-neuro	gsb-n
FBgn0001148	gooseberry	gsb
FBgn0001150	giant	gt
FBgn0001168	hairy	h
FBgn0001170	Homeodomain protein 2.0	H2.0
FBgn0001179	haywire	hay
FBgn0001180	hunchback	hb
FBgn0001186	Hexokinase A	Hex-A
FBgn0001189	halfway	hfw
FBgn0001218	Heat shock 70-kDa protein cognate 3	Hsc70-3
FBgn0001219	Heat shock protein cognate 4	Hsc70-4
FBgn0001220	Heat shock protein cognate 5	Hsc70-5
FBgn0001222	Heat shock factor	Hsf
FBgn0001230	Heat shock protein 68	Hsp68
FBgn0001235	homothorax	hth
FBgn0001247	Insulin degrading metalloproteinase	Ide
FBgn0001248	Isocitrate dehydrogenase	Idh
FBgn0001250	inflated	if
FBgn0001257	Ecdysone-inducible gene L2	ImpL2
FBgn0001258	Ecdysone-inducible gene L3	ImpL3
FBgn0001269	invected	inv
FBgn0001291	Jun-related antigen	Jra
FBgn0001297	kayak	kay
FBgn0001301	kelch	kel
FBgn0001316	klarsicht	klar
FBgn0001319	knot	kn
FBgn0001320	knirps	kni
FBgn0001323	knirps-like	knrl
FBgn0001332	Lobe	L
FBgn0001337	Exportin 6	Exp6
FBgn0001341	lethal (1) 1Bi	l(1)1Bi
FBgn0001491	lethal (1) 10Bb	l(1)10Bb
FBgn0001612	lethal (1) discs degenerate 4	l(1)dd4
FBgn0001624	discs large 1	dlg1
FBgn0001942	Eukaryotic initiation factor 4a	eIF-4a
FBgn0001967	nimrod C3	nimC3
FBgn0001981	escargot	esg
FBgn0001983	worniu	wor
FBgn0001987	Gliotactin	Gli
FBgn0001991	Ca[2+]-channel protein alpha[[1]] subunit D	Ca-alpha1D
FBgn0001994	cropped	crp
FBgn0002069	Aspartyl-tRNA synthetase	Aats-asp
FBgn0002121	lethal (2) giant larvae	l(2)gl
FBgn0002306	stranded at second	sas
FBgn0002413	discs overgrown	dco
FBgn0002431	hyperplastic discs	hyd
FBgn0002440	lethal (3) malignant blood neoplasm	l(3)mbn
FBgn0002441	lethal (3) malignant brain tumor	l(3)mbt
FBgn0002521	pleiohomeotic	pho
FBgn0002522	labial	lab
FBgn0002524	lace	lace
FBgn0002526	Laminin A	LanA
FBgn0002528	Laminin B2	LanB2
FBgn0002542	lodestar	lds
FBgn0002543	leak	lea
FBgn0002564	Larval serum protein 1 gamma	Lsp1gamma
FBgn0002573	senseless	sens
FBgn0002576	lozenge	lz
FBgn0002578	Kazal-type protease inhibitor m1	Kaz-m1
FBgn0002579	Ribosomal protein L36	RpL36
FBgn0002590	Ribosomal protein S5a	RpS5a
FBgn0002607	Ribosomal protein L19	RpL19
FBgn0002609	Enhancer of split m3, helix-loop-helix	E(spl)m3-HLH
FBgn0002629	Enhancer of split m4, Bearded family member	E(spl)m4-BFM
FBgn0002631	Enhancer of split m5, helix-loop-helix	E(spl)m5-HLH
FBgn0002632	Enhancer of split m6, Bearded family member	E(spl)m6-BFM
FBgn0002633	Enhancer of split m7, helix-loop-helix	E(spl)m7-HLH
FBgn0002638	Regulator of chromosome condensation 1 ortholog (H. sapiens)	Rcc1
FBgn0002643	mastermind	mam
FBgn0002645	Microtubule-associated protein 205	Map205
FBgn0002709	meiotic 218	mei-218
FBgn0002716	meiotic W68	mei-W68
FBgn0002732	Enhancer of split malpha, Bearded family member	E(spl)malpha-BFM
FBgn0002733	Enhancer of split mbeta, helix-loop-helix	E(spl)mbeta-HLH
FBgn0002735	Enhancer of split mgamma, helix-loop-helix	E(spl)mgamma-HLH
FBgn0002774	maleless	mle
FBgn0002778	minidiscs	mnd
FBgn0002780	modulo	mod
FBgn0002781	modifier of mdg4	mod(mdg4)
FBgn0002838	male sterile (3) K81	ms(3)K81
FBgn0002855	Accessory gland protein 26Aa	Acp26Aa
FBgn0002856	Accessory gland protein 26Ab	Acp26Ab
FBgn0002873	mushroom body defect	mud
FBgn0002887	mutagen-sensitive 201	mus201
FBgn0002901	mutagen-sensitive 304	mus304
FBgn0002906	Bloom syndrome helicase ortholog	Blm
FBgn0002909	mutagen-sensitive 312	mus312
FBgn0002914	Myb oncogene-like	Myb
FBgn0002921	Na pump alpha subunit	Atpalpha
FBgn0002931	net	net
FBgn0002932	neuralized	neur
FBgn0002941	slouch	slou
FBgn0002945	naked cuticle	nkd
FBgn0002948	no distributive disjunction	nod
FBgn0002973	numb	numb
FBgn0002985	odd skipped	odd
FBgn0003002	odd paired	opa
FBgn0003016	outspread	osp
FBgn0003028	ovo	ovo
FBgn0003041	pebble	pbl
FBgn0003042	Polycomb	Pc
FBgn0003044	Polycomblike	Pcl
FBgn0003048	pecanex	pcx
FBgn0003053	pebbled	peb
FBgn0003062	Fibrillarin	Fib
FBgn0003071	Phosphofructokinase	Pfk
FBgn0003079	pole hole	phl
FBgn0003089	pipe	pip
FBgn0003090	prickle	pk
FBgn0003091	Protein C kinase 53E	Pkc53E
FBgn0003117	pannier	pnr
FBgn0003118	pointed	pnt
FBgn0003129	Pox meso	Poxm
FBgn0003137	Papilin	Ppn
FBgn0003138	Protein tyrosine phosphatase 61F	Ptp61F
FBgn0003139	Protein phosphatase V	PpV
FBgn0003141	purple	pr
FBgn0003145	paired	prd
FBgn0003159	proximal to raf	ptr
FBgn0003165	pumilio	pum
FBgn0003169	punt	put
FBgn0003175	plexus	px
FBgn0003189	rudimentary	r
FBgn0003205	Ras oncogene at 85D	Ras85D
FBgn0003210	ruby	rb
FBgn0003231	refractory to sigma P	ref(2)P
FBgn0003250	Rhodopsin 4	Rh4
FBgn0003254	ribbon	rib
FBgn0003261	Rm62	Rm62
FBgn0003267	rough	ro
FBgn0003270	absent MD neurons and olfactory sensilla	amos
FBgn0003274	Ribosomal protein LP2	RpLP2
FBgn0003279	Ribosomal protein L4	RpL4
FBgn0003292	rotated abdomen	rt
FBgn0003300	runt	run
FBgn0003301	rutabaga	rut
FBgn0003302	roughex	rux
FBgn0003310	Star	S
FBgn0003312	shadow	sad
FBgn0003317	saxophone	sax
FBgn0003321	small bristles	sbr
FBgn0003326	scabrous	sca
FBgn0003328	scab	scb
FBgn0003339	Sex combs reduced	Scr
FBgn0003345	scalloped	sd
FBgn0003353	seizure	sei
FBgn0003360	stress-sensitive B	sesB
FBgn0003371	shaggy	sgg
FBgn0003380	Shaker	Sh
FBgn0003391	shotgun	shg
FBgn0003396	schnurri	shn
FBgn0003410	seven in absentia	sina
FBgn0003411	sisterless A	sisA
FBgn0003415	skuld	skd
FBgn0003416	small wing	sl
FBgn0003423	sluggish A	slgA
FBgn0003429	slowpoke	slo
FBgn0003430	sloppy paired 1	slp1
FBgn0003435	smooth	sm
FBgn0003444	smoothened	smo
FBgn0003447	singed	sn
FBgn0003448	snail	sna
FBgn0003449	sans fille	snf
FBgn0003459	stonewall	stwl
FBgn0003460	sine oculis	so
FBgn0003463	short gastrulation	sog
FBgn0003499	stripe	sr
FBgn0003502	Btk family kinase at 29A	Btk29A
FBgn0003507	serpent	srp
FBgn0003512	Serendipity delta	Sry-delta
FBgn0003513	spineless	ss
FBgn0003514	spaghetti squash	sqh
FBgn0003520	staufen	stau
FBgn0003525	string	stg
FBgn0003567	suppressor of Hairy wing	su(Hw)
FBgn0003575	suppressor of sable	su(s)
FBgn0003607	Suppressor of variegation 205	Su(var)205
FBgn0003612	Suppressor of variegation 2-10	Su(var)2-10
FBgn0003651	seven up	svp
FBgn0003656	swiss cheese	sws
FBgn0003660	Synaptobrevin	Syb
FBgn0003683	terminus	term
FBgn0003710	temperature-induced paralytic E	tipE
FBgn0003714	technical knockout	tko
FBgn0003715		CG16778
FBgn0003716	thickveins	tkv
FBgn0003720	tailless	tll
FBgn0003721	Tropomyosin 1	Tm1
FBgn0003731	Epidermal growth factor receptor	Egfr
FBgn0003744	tricornered	trc
FBgn0003862	trithorax	trx
FBgn0003866	teashirt	tsh
FBgn0003870	tramtrack	ttk
FBgn0003882	tube	tub
FBgn0003884	alpha-Tubulin at 84B	alphaTub84B
FBgn0003887	beta-Tubulin at 56D	betaTub56D
FBgn0003888	beta-Tubulin at 60D	betaTub60D
FBgn0003892	patched	ptc
FBgn0003896	tailup	tup
FBgn0003900	twist	twi
FBgn0003920	small nuclear RNA U2 at 14B	snRNA:U2:14B
FBgn0003922	small nuclear RNA U2 at 38ABa	snRNA:U2:38ABa
FBgn0003926	small nuclear RNA U3 at 22A	snRNA:U3:22A
FBgn0003931	small nuclear RNA U4 at 38AB	snRNA:U4:38AB
FBgn0003933	small nuclear RNA U5 at 14B	snRNA:U5:14B
FBgn0003934	small nuclear RNA U5 at 23DE	snRNA:U5:23D
FBgn0003935	small nuclear RNA U5 at 34AB	snRNA:U5:34A
FBgn0003938	small nuclear RNA U5 at 63A	snRNA:U5:63BC
FBgn0003943	Ubiquitin-63E	Ubi-p63E
FBgn0003944	Ultrabithorax	Ubx
FBgn0003963	u-shaped	ush
FBgn0003969	vacuolar peduncle	vap
FBgn0003975	vestigial	vg
FBgn0003984	vein	vn
FBgn0003997	Wrinkled	W
FBgn0004009	wingless	wg
FBgn0004052	Z600	Z600
FBgn0004053	zerknullt	zen
FBgn0004054	zerknullt-related	zen2
FBgn0004055	unzipped	uzip
FBgn0004066	Proteasome alpha4 subunit	Prosalpha4
FBgn0004087	Dihydrofolate reductase	Dhfr
FBgn0004102	ocelliless	oc
FBgn0004103	Protein phosphatase 1 at 87B	Pp1-87B
FBgn0004106	cdc2	cdc2
FBgn0004108	Neurotactin	Nrt
FBgn0004132	boca	boca
FBgn0004167	karst	kst
FBgn0004168	Serotonin receptor 1A	5-HT1A
FBgn0004170	scute	sc
FBgn0004177	microtubule star	mts
FBgn0004179	Cysteine string protein	Csp
FBgn0004183	small nuclear RNA U1 at 82Eb	snRNA:U1:82Eb
FBgn0004185	small nuclear RNA U1 at 95Ca	snRNA:U1:95Ca
FBgn0004192	small nuclear RNA U2 at 34ABb	snRNA:U2:34ABb
FBgn0004198	cut	ct
FBgn0004228	midgut expression 1	mex1
FBgn0004237	Heterogeneous nuclear ribonucleoprotein at 87F	Hrb87F
FBgn0004359	Transcript 48	T48
FBgn0004360	Wnt oncogene analog 2	Wnt2
FBgn0004362	High mobility group protein D	HmgD
FBgn0004364	18 wheeler	18w
FBgn0004368	Protein tyrosine phosphatase 4E	Ptp4E
FBgn0004369	Protein tyrosine phosphatase 99A	Ptp99A
FBgn0004370	Protein tyrosine phosphatase 10D	Ptp10D
FBgn0004373	four wheel drive	fwd
FBgn0004374	nebbish	neb
FBgn0004380	Kinesin-like protein at 64D	Klp64D
FBgn0004387	Kinesin-like protein at 98A	Klp98A
FBgn0004390	Ras GTPase activating protein 1	RasGAP1
FBgn0004394	POU domain protein 2	pdm2
FBgn0004395	unkempt	unk
FBgn0004396	Cyclic-AMP response element binding protein A	CrebA
FBgn0004397	Vinculin	Vinc
FBgn0004401	Protein on ecdysone puffs	Pep
FBgn0004404	Ribosomal protein S14b	RpS14b
FBgn0004407	DNA polymerase gamma 35kD	DNApol-gamma35
FBgn0004414	male-specific opa containing gene	msopa
FBgn0004419	maternal expression at 31B	me31B
FBgn0004432	Cyclophilin 1	Cyp1
FBgn0004436	Ubiquitin conjugating enzyme	UbcD6
FBgn0004449	Tenascin major	Ten-m
FBgn0004456	multiple edematous wings	mew
FBgn0004462	Protein kinase-like 17E	Pk17E
FBgn0004509	Furin 1	Fur1
FBgn0004514	Octopamine-Tyramine receptor	Oct-TyrR
FBgn0004556	Dead box protein 73D	Dbp73D
FBgn0004567	sloppy paired 2	slp2
FBgn0004569	argos	aos
FBgn0004575	Synapsin	Syn
FBgn0004577	Peroxidase	Pxd
FBgn0004581	benign gonial cell neoplasm	bgcn
FBgn0004587	B52	B52
FBgn0004595	prospero	pros
FBgn0004606	Zn finger homeodomain 1	zfh1
FBgn0004607	Zn finger homeodomain 2	zfh2
FBgn0004629	Cystatin-like	Cys
FBgn0004638	downstream of receptor kinase	drk
FBgn0004644	hedgehog	hh
FBgn0004646	optic ganglion reduced	ogre
FBgn0004647	Notch	N
FBgn0004648	silver	svr
FBgn0004654	Phosphogluconate dehydrogenase	Pgd
FBgn0004655	wings apart-like	wapl
FBgn0004656	female sterile (1) homeotic	fs(1)h
FBgn0004657	myospheroid	mys
FBgn0004666	single-minded	sim
FBgn0004783	Ccp84Aa	Ccp84Aa
FBgn0004795	retained	retn
FBgn0004797	midway	mdy
FBgn0004811	female sterile (2) ltoPP43	fs(2)ltoPP43
FBgn0004837	Suppressor of Hairless	Su(H)
FBgn0004838	Heterogeneous nuclear ribonucleoprotein at 27C	Hrb27C
FBgn0004839	off-track	otk
FBgn0004854	BarH2	B-H2
FBgn0004855	RNA polymerase II 15kD subunit	RpII15
FBgn0004859	cubitus interruptus	ci
FBgn0004860	polyhomeotic distal	ph-d
FBgn0004861	polyhomeotic proximal	ph-p
FBgn0004862	bagpipe	bap
FBgn0004863	C15	C15
FBgn0004864	hopscotch	hop
FBgn0004868	GDP dissociation inhibitor	Gdi
FBgn0004870	bric a brac 1	bab1
FBgn0004875	encore	enc
FBgn0004876	center divider	cdi
FBgn0004878	castor	cas
FBgn0004880	scratch	scrt
FBgn0004882	oo18 RNA-binding protein	orb
FBgn0004885	tolkin	tok
FBgn0004889	twins	tws
FBgn0004892	sister of odd and bowl	sob
FBgn0004893	brother of odd with entrails limited	bowl
FBgn0004895	forkhead domain 64A	fd64A
FBgn0004896	forkhead domain 59A	fd59A
FBgn0004897	forkhead domain 96Ca	fd96Ca
FBgn0004898	forkhead domain 96Cb	fd96Cb
FBgn0004903	Ribonuclear protein at 97D	Rb97D
FBgn0004913	Germ line transcription factor 1	Gnf1
FBgn0004919	goliath	gol
FBgn0004924	Topoisomerase 1	Top1
FBgn0004956	outstretched	os
FBgn0004959	phantom	phm
FBgn0005198	gigas	gig
FBgn0005536	Myosin binding subunit	Mbs
FBgn0005558	eyeless	ey
FBgn0005561	shaven	sv
FBgn0005592	breathless	btl
FBgn0005612	Sox box protein 14	Sox14
FBgn0005613	Sox box protein 15	Sox15
FBgn0005617	male-specific lethal 1	msl-1
FBgn0005624	Posterior sex combs	Psc
FBgn0005630	longitudinals lacking	lola
FBgn0005631	roundabout	robo
FBgn0005634
FBgn0005636	nervy	nvy
FBgn0005640	Ecdysone-induced protein 63E	Eip63E
FBgn0005642	wings down	wdn
FBgn0005649	Rox8	Rox8
FBgn0005654	latheo	lat
FBgn0005655	mutagen-sensitive 209	mus209
FBgn0005658	Ets at 65A	Ets65A
FBgn0005666	bent	bt
FBgn0005671	Vacuolar H[+]-ATPase 55kD subunit	Vha55
FBgn0005672	spitz	spi
FBgn0005677	dachshund	dac
FBgn0005683	pineapple eye	pie
FBgn0005695	germ cell-less	gcl
FBgn0005771	no ocelli	noc
FBgn0005775	Connectin	Con
FBgn0008636	homeobrain	hbn
FBgn0008646	E5	E5
FBgn0008651	ladybird late	lbl
FBgn0008654
FBgn0010041	Glutathione S transferase D5	GstD5
FBgn0010044	Glutathione S transferase D8	GstD8
FBgn0010051	Inositol 1,4,5,-tris-phosphate receptor	Itp-r83A
FBgn0010105	commissureless	comm
FBgn0010109	deadpan	dpn
FBgn0010113	headcase	hdc
FBgn0010114	hikaru genki	hig
FBgn0010198	Ribosomal protein S15Aa	RpS15Aa
FBgn0010222	NAD-dependent methylenetetrahydrofolate dehydrogenase	Nmdmc
FBgn0010238	Lachesin	Lac
FBgn0010263	RNA-binding protein 9	Rbp9
FBgn0010269	Downstream of raf1	Dsor1
FBgn0010278	Structure specific recognition protein	Ssrp
FBgn0010280	TBP-associated factor 4	Taf4
FBgn0010282	Transcription factor IIFalpha	TfIIFalpha
FBgn0010292	by S6	bys
FBgn0010300	brain tumor	brat
FBgn0010303	hemipterous	hep
FBgn0010313	corto	corto
FBgn0010315	Cyclin D	CycD
FBgn0010316	dacapo	dap
FBgn0010323	Goosecoid	Gsc
FBgn0010341	Cdc42	Cdc42
FBgn0010342	Microtubule-associated protein 60	Map60
FBgn0010355	TBP-associated factor 1	Taf1
FBgn0010382	Cyclin E	CycE
FBgn0010385	Defensin	Def
FBgn0010389	heartless	htl
FBgn0010395	Integrin betanu subunit	Itgbetanu
FBgn0010399	NMDA receptor 1	Nmdar1
FBgn0010406	Ribonuclease X25	RNaseX25
FBgn0010409	Ribosomal protein L18A	RpL18A
FBgn0010412	Ribosomal protein S19a	RpS19a
FBgn0010415	Syndecan	Sdc
FBgn0010417	TBP-associated factor 6	Taf6
FBgn0010433	atonal	ato
FBgn0010435	epithelial membrane protein	emp
FBgn0010452	tartan	trn
FBgn0010453	Wnt oncogene analog 4	Wnt4
FBgn0010473	turtle	tutl
FBgn0010488	NAT1	NAT1
FBgn0010497	Dietary and metabolic glutamate transporter	dmGlut
FBgn0010501	Death caspase-1	Dcp-1
FBgn0010504	kermit	kermit
FBgn0010548	Aldehyde dehydrogenase type III	Aldh-III
FBgn0010549	lethal (2) 03659	l(2)03659
FBgn0010551	lethal (2) 03709	l(2)03709
FBgn0010575	scribbler	sbb
FBgn0010583	dreadlocks	dock
FBgn0010602	lesswright	lwr
FBgn0010611	HMG Coenzyme A synthase	Hmgs
FBgn0010620	SRY interacting protein 1	Sip1
FBgn0010621	T-complex Chaperonin 5	Cct5
FBgn0010651	lethal (2) 08717	l(2)08717
FBgn0010750	antimeros	atms
FBgn0010762	simjang	simj
FBgn0010768	squeeze	sqz
FBgn0010774	RNA and export factor binding protein 1	Ref1
FBgn0010786	lethal (3) 02640	l(3)02640
FBgn0010803	Tryptophanyl-tRNA synthetase	Aats-trp
FBgn0010825	Grunge	Gug
FBgn0010877	lethal (3) 05822	l(3)05822
FBgn0010905	Spinophilin	Spn
FBgn0010909	misshapen	msn
FBgn0011020	Sas-4	Sas-4
FBgn0011202	diaphanous	dia
FBgn0011205	fumble	fbl
FBgn0011206	boule	bol
FBgn0011211	bellwether	blw
FBgn0011217	effete	eff
FBgn0011224	hephaestus	heph
FBgn0011225	jaguar	jar
FBgn0011232	scattered	scat
FBgn0011241	crossbronx	cbx
FBgn0011259	Sema-1a	Sema-1a
FBgn0011260	Sema-2a	Sema-2a
FBgn0011272	Ribosomal protein L13	RpL13
FBgn0011277	Helix loop helix protein 4C	HLH4C
FBgn0011278	ladybird early	lbe
FBgn0011286	Ryanodine receptor 44F	Rya-r44F
FBgn0011289	Transcription factor IIA L	TfIIA-L
FBgn0011290	TBP-associated factor 12	Taf12
FBgn0011291	TBP-associated factor 11	Taf11
FBgn0011300	baboon	babo
FBgn0011305	Repressor splicing factor 1	Rsf1
FBgn0011335	lethal (3) j2D3	l(3)j2D3
FBgn0011336	Oligosaccharyl transferase 3	OstStt3
FBgn0011455	lethal (3) neo18	l(3)neo18
FBgn0011476	lethal (3) neo43	l(3)neo43
FBgn0011559	Accessory gland protein 36DE	Acp36DE
FBgn0011569	cannonball	can
FBgn0011584	Translocation protein 1	Trp1
FBgn0011589	Eag-like K[+] channel	Elk
FBgn0011592	frazzled	fra
FBgn0011642	Zyxin	Zyx
FBgn0011653	masquerade	mas
FBgn0011655	Medea	Med
FBgn0011656	Myocyte enhancer factor 2	Mef2
FBgn0011666	musashi	msi
FBgn0011674	inscuteable	insc
FBgn0011701	reversed polarity	repo
FBgn0011703	Ribonucleoside diphosphate reductase large subunit	RnrL
FBgn0011704	Ribonucleoside diphosphate reductase small subunit	RnrS
FBgn0011706	reaper	rpr
FBgn0011710	Septin 1	Sep1
FBgn0011723	brachyenteron	byn
FBgn0011725	twin	twin
FBgn0011739	warts	wts
FBgn0011740	alpha Mannosidase II	alpha-Man-II
FBgn0011746	anachronism	ana
FBgn0011747	Ankyrin	Ank
FBgn0011754	Phosphorylase kinase gamma	PhKgamma
FBgn0011758	BarH1	B-H1
FBgn0011760	cut up	ctp
FBgn0011763	DP transcription factor	Dp
FBgn0011764	Dorsal switch protein 1	Dsp1
FBgn0011766	E2F transcription factor	E2f
FBgn0011774	Inverted repeat-binding protein	Irbp
FBgn0011802	Gemin3	Gem3
FBgn0011817	nemo	nmo
FBgn0011823	Pendulin	Pen
FBgn0011826	Protein phosphatase 2B at 14D	Pp2B-14D
FBgn0011829	Ret oncogene	Ret
FBgn0011836	TBP-associated factor 2	Taf2
FBgn0011837	Tis11 homolog	Tis11
FBgn0011864	transfer RNA:gly3:35Bc	tRNA:G3:35Bc
FBgn0011866	transfer RNA:gly3:35Be	tRNA:G3:35Be
FBgn0011869	transfer RNA:gly3:56EFa	tRNA:G3:56EFa
FBgn0011880	transfer RNA:ile:42A	tRNA:I:42A
FBgn0011897	transfer RNA:lys2:56EF	tRNA:K2:56EF
FBgn0011902	transfer RNA:lys5:29A	tRNA:K5:29A
FBgn0011951	transfer RNA:arg:12Ed	tRNA:R:12Ed
FBgn0011952	transfer RNA:arg:12Ee	tRNA:R:12Ee
FBgn0011975	transfer RNA:ser4:12Ea	tRNA:S4:12Ea
FBgn0011976	transfer RNA:ser4:12Eb	tRNA:S4:12Eb
FBgn0011982	transfer RNA:ser7:12Ed	tRNA:S7:12Ed
FBgn0011983	transfer RNA:ser7:12Eg	tRNA:S7:12Eg
FBgn0011984	transfer RNA:ser7:23Ea	tRNA:S7:23Ea
FBgn0012004	transfer RNA:val3b:92Bb	tRNA:V3b:92Bb
FBgn0012017	transfer RNA:tyr1:22Fb	tRNA:Y1:22Fb
FBgn0012028	transfer RNA:tyr1:85Ae	tRNA:Y1:85Ae
FBgn0012034	Acetyl Coenzyme A synthase	AcCoAS
FBgn0012037	Angiotensin converting enzyme	Ance
FBgn0013263	Trithorax-like	Trl
FBgn0013272	Gp150	Gp150
FBgn0013276	Heat-shock-protein-70Ab	Hsp70Ab
FBgn0013277	Heat-shock-protein-70Ba	Hsp70Ba
FBgn0013303	Neurocalcin	Nca
FBgn0013305	N-methyl-D-aspartate receptor-associated protein	Nmda1
FBgn0013435	cdc2-related-kinase	cdc2rk
FBgn0013469	klumpfuss	klu
FBgn0013548	lethal-(2)-denticleless	l(2)dtl
FBgn0013576	mustard	mtd
FBgn0013717	non-stop	not
FBgn0013718	nuclear fallout	nuf
FBgn0013720	pickel	pck
FBgn0013725	phyllopod	phyl
FBgn0013726	peanut	pnut
FBgn0013733	short stop	shot
FBgn0013749	ADP ribosylation factor at 102F	Arf102F
FBgn0013750	ADP ribosylation factor at 51F	Arf51F
FBgn0013751	Arrowhead	Awh
FBgn0013759	CASK ortholog	CASK
FBgn0013765	centrosomin	cnn
FBgn0013770	Cysteine proteinase-1	Cp1
FBgn0013949	Elastin-like	Ela
FBgn0013953	Epidermal stripes and patches	Esp
FBgn0013981	Histone H4 replacement	His4r
FBgn0013984	Insulin-like receptor	InR
FBgn0013987	MAP kinase activated protein-kinase-2	MAPk-Ak2
FBgn0013997	Neurexin IV	Nrx-IV
FBgn0014001	PAK-kinase	Pak
FBgn0014002	Protein disulfide isomerase	Pdi
FBgn0014006	Protein kinase at 92B	Pk92B
FBgn0014007	Protein tyrosine phosphatase 69D	Ptp69D
FBgn0014009	Rab2	Rab2
FBgn0014010	Rab5	Rab5
FBgn0014018	Relish	Rel
FBgn0014019	Rhodopsin 5	Rh5
FBgn0014020	Rho1	Rho1
FBgn0014022	Rlb1	Rlb1
FBgn0014028	Succinate dehydrogenase B	SdhB
FBgn0014033	Scavenger receptor class C, type I	Sr-CI
FBgn0014037	Su(Tpl)	Su(Tpl)
FBgn0014127	barren	barr
FBgn0014133	bifocal	bif
FBgn0014135	branchless	bnl
FBgn0014143	crocodile	croc
FBgn0014163	failed axon connections	fax
FBgn0014184	Ornithine decarboxylase antizyme	Oda
FBgn0014343	mirror	mirr
FBgn0014366	noisette	noi
FBgn0014380	Rho-like	RhoL
FBgn0014388	sprouty	sty
FBgn0014868	Oligosaccharyltransferase 48kD subunit	Ost48
FBgn0014870	P-element somatic inhibitor	Psi
FBgn0014879	Set	Set
FBgn0014906	alpha/beta hydrolase2	Hydr2
FBgn0014930		CG2846
FBgn0015011	Adenosylhomocysteinase 89E	Ahcy89E
FBgn0015019	Cctgamma	Cctgamma
FBgn0015037	Cytochrome P450-4p1	Cyp4p1
FBgn0015221	Ferritin 2 light chain homologue	Fer2LCH
FBgn0015222	Ferritin 1 heavy chain homologue	Fer1HCH
FBgn0015229	gliolectin	glec
FBgn0015230	Glucose transporter type 3	Glut3
FBgn0015268	Nucleosome assembly protein 1	Nap1
FBgn0015282	Regulatory particle triple-A ATPase 2	Rpt2
FBgn0015286	Ras-like protein A	Rala
FBgn0015288	Ribosomal protein L22	RpL22
FBgn0015299	Single stranded-binding protein c31A	Ssb-c31a
FBgn0015320	Ubiquitin conjugating enzyme 2	UbcD2
FBgn0015331	abstrakt	abs
FBgn0015371	charlatan	chn
FBgn0015372	RabX1	RabX1
FBgn0015379	dodo	dod
FBgn0015380	derailed	drl
FBgn0015396	jumeau	jumu
FBgn0015399	kekkon-1	kek1
FBgn0015513	myoblast city	mbc
FBgn0015520	nonA-like	nonA-l
FBgn0015521	Ribosomal protein S21	RpS21
FBgn0015524	orthopedia	otp
FBgn0015541	slamdance	sda
FBgn0015542	similar	sima
FBgn0015558	tweety	tty
FBgn0015565
FBgn0015600	toucan	toc
FBgn0015602	Boundary element-associated factor of 32kD	BEAF-32
FBgn0015609	Cadherin-N	CadN
FBgn0015615	Chromosome-associated protein	Cap
FBgn0015622	Calnexin 99A	Cnx99A
FBgn0015623	Cytochrome P450 reductase	Cpr
FBgn0015625	Cyclin B3	CycB3
FBgn0015663	Dorothy	Dot
FBgn0015737	Hemomucin	Hmu
FBgn0015754	Lissencephaly-1	Lis-1
FBgn0015773	Netrin-A	NetA
FBgn0015774	Netrin-B	NetB
FBgn0015777	nervana 2	nrv2
FBgn0015778	rasputin	rin
FBgn0015789	Rab10	Rab10
FBgn0015790	Rab11	Rab11
FBgn0015794	Rab18	Rab18
FBgn0015795	Rab7	Rab7
FBgn0015805	Rpd3	Rpd3
FBgn0015806	RPS6-p70-protein kinase	S6k
FBgn0015808	Sterol carrier protein X-related thiolase	ScpX
FBgn0015829	Transcription factor IIEbeta	TfIIEbeta
FBgn0015831	Rtnl2	Rtnl2
FBgn0015903	apontic	apt
FBgn0015904	araucan	ara
FBgn0015907	bancal	bl
FBgn0015919	caupolican	caup
FBgn0015924	croquemort	crq
FBgn0015926	discontinuous actin hexagon	dah
FBgn0015949	hiiragi	hrg
FBgn0016031	lamina ancestor	lama
FBgn0016034	maelstrom	mael
FBgn0016059	Sema-1b	Sema-1b
FBgn0016061	sidestep	side
FBgn0016070	smaug	smg
FBgn0016076	vrille	vri
FBgn0016078	wunen	wun
FBgn0016081	furry	fry
FBgn0016122	Angiotensin-converting enzyme-related	Acer
FBgn0016126	Calcium/calmodulin-dependent protein kinase I	CaMKI
FBgn0016131	Cyclin-dependent kinase 4	Cdk4
FBgn0016641	Protein tyrosine phosphatase-ERK/Enhancer of Ras1	PTP-ER
FBgn0016660	H15	H15
FBgn0016696	Pitslre	Pitslre
FBgn0016701	Rab4	Rab4
FBgn0016715	Rhythmically expressed gene 2	Reg-2
FBgn0016754	six-banded	sba
FBgn0016756	Ubiquitin-specific protease 64E	Ubp64E
FBgn0016792	dalmatian	dmt
FBgn0016794	daughter of sevenless	dos
FBgn0016797	frizzled 2	fz2
FBgn0016917	Signal-transducer and activator of transcription protein at 92E	Stat92E
FBgn0016920	no mechanoreceptor potential C	nompC
FBgn0016926	Pinocchio	Pino
FBgn0016930	smell impaired 35A	smi35A
FBgn0016970	lethal (2) k10201	l(2)k10201
FBgn0016975	stoned B	stnB
FBgn0016976	stoned A	stnA
FBgn0016977	split ends	spen
FBgn0016978	small ribonucleoprotein particle U1 subunit 70K	snRNP-U1-70K
FBgn0016983	smallminded	smid
FBgn0016984	skittles	sktl
FBgn0017414	cag	cag
FBgn0017545	Ribosomal protein S3A	RpS3A
FBgn0017550	Regena	Rga
FBgn0017551	Regulator of cyclin A1	Rca1
FBgn0017557
FBgn0017561	Open rectifier K[+] channel 1	Ork1
FBgn0017566	NADH:ubiquinone reductase 75kD subunit precursor	ND75
FBgn0017581	Lk6	Lk6
FBgn0017590	klingon	klg
FBgn0019624	Cytochrome c oxidase subunit Va	CoVa
FBgn0019644	ATP synthase, subunit b	ATPsyn-b
FBgn0019650	twin of eyeless	toy
FBgn0019660	RNA on the X 2	roX2
FBgn0019661	RNA on the X 1	roX1
FBgn0019686	loki	lok
FBgn0019809	gcm2	gcm2
FBgn0019932	S-adenosylmethionine decarboxylase	SamDC
FBgn0019936	Ribosomal protein S20	RpS20
FBgn0019948	Peptidylglycine-alpha-hydroxylating monooxygenase	Phm
FBgn0019968	Kinesin-73	Khc-73
FBgn0019972	Ice	Ice
FBgn0019985	metabotropic glutamate receptor	mGluRA
FBgn0020224	Cbl	Cbl
FBgn0020238	14-3-3epsilon	14-3-3epsilon
FBgn0020245	tout-velu	ttv
FBgn0020248	stem cell tumor	stet
FBgn0020249	steamer duck	stck
FBgn0020251	sulfateless	sfl
FBgn0020257	partner of paired	ppa
FBgn0020258	pickpocket	ppk
FBgn0020277	lush	lush
FBgn0020278	locomotion defects	loco
FBgn0020279	lingerer	lig
FBgn0020280	labial associated factor	laf
FBgn0020294	knockout	ko
FBgn0020299	stumps	stumps
FBgn0020300	geko	gk
FBgn0020304	drongo	drongo
FBgn0020306	domino	dom
FBgn0020307	defective proventriculus	dve
FBgn0020309	crooked legs	crol
FBgn0020370	tripeptidyl-peptidase II	TppII
FBgn0020371	Translocase inner membrane 17	Tim17b2
FBgn0020377	Scavenger receptor class C, type II	Sr-CII
FBgn0020378	Sp1	Sp1
FBgn0020379	Rfx	Rfx
FBgn0020381	Death related ced-3/Nedd2-like protein	Dredd
FBgn0020386	Phosphoinositide-dependent kinase 1	Pdk1
FBgn0020388	Gcn5 ortholog	Gcn5
FBgn0020389	PAPS synthetase	Papss
FBgn0020412	JIL-1	JIL-1
FBgn0020414	Imaginal disc growth factor 3	Idgf3
FBgn0020440	Focal adhesion kinase	Fak
FBgn0020443	Ef1alpha-like factor	Elf
FBgn0020493	Daughters against dpp	Dad
FBgn0020496	C-terminal Binding Protein	CtBP
FBgn0020497	embargoed	emb
FBgn0020513	ade5	ade5
FBgn0020521	piopio	pio
FBgn0020546	iab-4	iab-4
FBgn0020556	bithoraxoid	bxd
FBgn0020616	Stromalin	SA
FBgn0020617	Retinal Homeobox	Rx
FBgn0020618	Receptor of activated protein kinase C 1	Rack1
FBgn0020620	Related to the N terminus of tre oncogene	RN-tre
FBgn0020621	Protein kinase related to protein kinase N	Pkn
FBgn0020647	Krueppel target at 95D	KrT95D
FBgn0020653	Thioredoxin reductase-1	Trxr-1
FBgn0020762	ABC transporter expressed in trachea	Atet
FBgn0020767	Sprouty-related protein with EVH-1 domain	Spred
FBgn0020909	Rtc1	Rtc1
FBgn0020910	Ribosomal protein L3	RpL3
FBgn0020912	Ptx1	Ptx1
FBgn0021760	chromosome bows	chb
FBgn0021764	sidekick	sdk
FBgn0021765	scully	scu
FBgn0021767	optomotor-blind-related-gene-1	org-1
FBgn0021776	miranda	mira
FBgn0021800	Regulator of eph expression	Reph
FBgn0021818	connector enhancer of ksr	cnk
FBgn0021873
FBgn0022029	lethal (2) k01209	l(2)k01209
FBgn0022213	CAS/CSE1 segregation protein	Cas
FBgn0022224	ubiquitin like	ubl
FBgn0022238	lola like	lolal
FBgn0022246	RNaseP protein p30	Rpp30
FBgn0022268	KDEL receptor	KdelR
FBgn0022288	lethal (2) 09851	l(2)09851
FBgn0022338	deoxyribonucleoside kinase	dnk
FBgn0022343		CG3760
FBgn0022349		CG1910
FBgn0022361	Purine-rich binding protein-alpha	Pur-alpha
FBgn0022699	D19B	D19B
FBgn0022710	Adenylyl cyclase 35C	Ac13E
FBgn0022724	TBP-associated factor 8	Taf8
FBgn0022740	HLH54F	HLH54F
FBgn0022764	Sin3A	Sin3A
FBgn0022768	Protein phosphatase 2C	Pp2C1
FBgn0022770	Peritrophin A	Peritrophin-A
FBgn0022774	Ornithine aminotransferase precursor	Oat
FBgn0022786	Hira	Hira
FBgn0022893	Decondensation factor 31	Df31
FBgn0022943	cap binding protein 20	Cbp20
FBgn0022959	ypsilon schachtel	yps
FBgn0022981	ripped pocket	rpk
FBgn0022984	quaking related 58E-3	qkr58E-3
FBgn0023001	melted	melt
FBgn0023023	Collapsin Response Mediator Protein	CRMP
FBgn0023091	dimmed	dimm
FBgn0023095	capricious	caps
FBgn0023097	bonus	bon
FBgn0023143	Ubiquitin activating enzyme 1	Uba1
FBgn0023170	Ribosomal protein L39	RpL39
FBgn0023172	Rho guanine nucleotide exchange factor 2	RhoGEF2
FBgn0023174	Proteasome beta2 subunit	Prosbeta2
FBgn0023181	Origin recognition complex subunit 4	Orc4
FBgn0023213	eukaryotic translation initiation factor 4G	eIF4G
FBgn0023214	ETS-domain lacking	edl
FBgn0023215	Mnt	Mnt
FBgn0023388	Dynamin associated protein 160	Dap160
FBgn0023395	Chd3	Chd3
FBgn0023407	B4	B4
FBgn0023416	Ac3	Ac3
FBgn0023423	supernumerary limbs	slmb
FBgn0023441	fusilli	fus
FBgn0023507		CG3835
FBgn0023508	Oculocerebrorenal syndrome of Lowe ortholog (H. sapiens)	Ocrl
FBgn0023509	Myb-interacting protein 130	mip130
FBgn0023510	Rabconnectin-3B	Rbcn-3B
FBgn0023511	Edem1	Edem1
FBgn0023512	eIF2B-epsilon	eIF2B-epsilon
FBgn0023515		CG14814
FBgn0023519	mitochondrial ribosomal protein L16	mRpL16
FBgn0023520		CG3857
FBgn0023521		CG3587
FBgn0023522		CG11596
FBgn0023523	Odorant receptor 2a	Or2a
FBgn0023526		CG2865
FBgn0023527		CG3071
FBgn0023528		CG2924
FBgn0023529		CG2918
FBgn0023535	arginase	arg
FBgn0023536		CG3156
FBgn0023542	Nonsense-mediated mRNA 3	Nmd3
FBgn0024150	Adenylyl cyclase 78C	Ac78C
FBgn0024182	waclaw	waw
FBgn0024184	unc-4	unc-4
FBgn0024187	sunday driver	syd
FBgn0024189	sticks and stones	sns
FBgn0024227	IplI-aurora-like kinase	ial
FBgn0024232	gprs	gprs
FBgn0024236	fear-of-intimacy	foi
FBgn0024238	Fimbrin	Fim
FBgn0024244	drumstick	drm
FBgn0024245	doughnut on 2	dnt
FBgn0024248	chico	chico
FBgn0024250	brinker	brk
FBgn0024251	bobby sox	bbx
FBgn0024277	trio	trio
FBgn0024285	Srp54	Srp54
FBgn0024288	Sox100B	Sox100B
FBgn0024289	Sorbitol dehydrogenase 1	Sodh-1
FBgn0024314	Phospholipase A2 activator protein	Plap
FBgn0024315	Picot	Picot
FBgn0024321	NK7.1	NK7.1
FBgn0024330	Mediator complex subunit 6	MED6
FBgn0024332	Minichromosome maintenance 3	Mcm3
FBgn0024362		CG11412
FBgn0024371	E2F transcription factor 2	E2f2
FBgn0024432	Dynein light chain 90F	Dlc90F
FBgn0024510	discs lost	dlt
FBgn0024728	Slip1	Slip1
FBgn0024733	Ribosomal protein L10	RpL10
FBgn0024734	PRL-1	PRL-1
FBgn0024754	Flotillin-1	Flo-1
FBgn0024806	DISCO Interacting Protein 2	DIP2
FBgn0024811	Crk	Crk
FBgn0024814	Clathrin light chain	Clc
FBgn0024836	starry night	stan
FBgn0024889	karyopherin alpha1	Kap-alpha1
FBgn0024909	TBP-associated factor 7	Taf7
FBgn0024913	Activin-beta	Actbeta
FBgn0024921	Transportin	Trn
FBgn0024941	Regulator of G-protein signalling 7	RSG7
FBgn0024980	Syntaxin 4	Syx4
FBgn0024983		CG4293
FBgn0024985		CG11448
FBgn0024987	sister-of-Sex-lethal	ssx
FBgn0024989		CG3777
FBgn0024992		CG2658
FBgn0024994	Csat	Csat
FBgn0024995		CG2680
FBgn0024996	eIF2B-beta	eIF2B-beta
FBgn0025111	Adenine nucleotide translocase 2	Ant2
FBgn0025115	Acylphosphatase	Acyp
FBgn0025117	uninitiated	und
FBgn0025140	pitchoune	pit
FBgn0025286	Ribosomal protein L31	RpL31
FBgn0025336		CG4882
FBgn0025352	Thiolase	Thiolase
FBgn0025373	Farnesyl pyrophosphate synthase	Fpps
FBgn0025381	rush hour	rush
FBgn0025390	Mucin related 2B	Mur2B
FBgn0025393		CG14795
FBgn0025455	Cyclin T	CycT
FBgn0025463	Brahma associated protein 60kD	Bap60
FBgn0025469	saliva	slv
FBgn0025525	bric a brac 2	bab2
FBgn0025558		CG4101
FBgn0025574	Pellino	Pli
FBgn0025608	Fas-associated factor	Faf
FBgn0025616		CG13359
FBgn0025624		CG4025
FBgn0025632		CG4313
FBgn0025633		CG13366
FBgn0025637	skpA	skpA
FBgn0025638	Roc1a	Roc1a
FBgn0025639	Histone methyltransferase 4-20	Hmt4-20
FBgn0025674	Cyclin K	CycK
FBgn0025676	CKII-alpha subunit interactor-3	CkIIalpha-i3
FBgn0025678	calcium-binding protein 1	CaBP1
FBgn0025681		CG3558
FBgn0025682	supercoiling factor	scf
FBgn0025683		CG3164
FBgn0025693		CG11163
FBgn0025700		CG5885
FBgn0025702	serine-arginine protein kinase at 79D	srpk79D
FBgn0025726	unc-13	unc-13
FBgn0025740	plexin B	plexB
FBgn0025741	plexin A	plexA
FBgn0025742	myotubularin	mtm
FBgn0025776	intermediate neuroblasts defective	ind
FBgn0025790	TAR DNA-binding protein-43 homolog	TBPH
FBgn0025800	Smad on X	Smox
FBgn0025802	SET domain binding factor	Sbf
FBgn0025806	Ras-associated protein 2-like	Rap2l
FBgn0025809	Platelet-activating factor acetylhydrolase alpha	Paf-AHalpha
FBgn0025820	JTBR	JTBR
FBgn0025830	Integrator 8	IntS8
FBgn0025835		CG17707
FBgn0025836	Rho GTPase activating protein at 1A	RhoGAP1A
FBgn0025864	Calmodulin-binding protein related to a Rab3 GDP/GTP exchange protein	Crag
FBgn0025865	Cortactin	Cortactin
FBgn0025874	Meiotic central spindle	Meics
FBgn0025885	Inos	Inos
FBgn0025936	Eph receptor tyrosine kinase	Eph
FBgn0026058	Ods-site homeobox	OdsH
FBgn0026060	Multiple inositol polyphosphate phosphatase 2	Mipp2
FBgn0026061	Multiple inositol polyphosphate phosphatase 1	Mipp1
FBgn0026063	KP78b	KP78b
FBgn0026064	KP78a	KP78a
FBgn0026077	Gasp	Gasp
FBgn0026084	ciboulot	cib
FBgn0026086	Adenosine deaminase acting on RNA	Adar
FBgn0026088		CG14818
FBgn0026090		CG14812
FBgn0026147		CG16833
FBgn0026148		CG12253
FBgn0026160	tonalli	tna
FBgn0026179	schizo	siz
FBgn0026192	par-6	par-6
FBgn0026238	gustavus	gus
FBgn0026239	GUK-holder	gukh
FBgn0026250	Eukaryotic initiation factor 1A	eIF-1A
FBgn0026257	caravaggio	cav
FBgn0026259	eIF5B	eIF5B
FBgn0026262	bip2	bip2
FBgn0026313	X11L	X11L
FBgn0026316	Ubiquitin conjugating enzyme 10	UbcD10
FBgn0026317	Tsc1	Tsc1
FBgn0026319	TNF-receptor-associated factor 4	Traf4
FBgn0026320	Twin of m4	Tom
FBgn0026323	TGF-beta activated kinase 1	Tak1
FBgn0026324	TBP-associated factor 10b	Taf10b
FBgn0026361	Septin 5	Sep5
FBgn0026371	Sak kinase	SAK
FBgn0026373	RNA polymerase II 33kD subunit	RpII33
FBgn0026374	Rhophilin	Rhp
FBgn0026375	Rho GTPase activating protein p190	RhoGAPp190
FBgn0026376	Ral guanine nucleotide dissociation stimulator-like ortholog (M. musculus)	Rgl
FBgn0026379	Pten	Pten
FBgn0026401	Nipped-B	Nipped-B
FBgn0026404	Nedd2-like caspase	Nc
FBgn0026411		Lim1
FBgn0026417	Hus1-like	Hus1-like
FBgn0026418	Hsc70Cb	Hsc70Cb
FBgn0026430	gamma-tubulin ring protein 84	Grip84
FBgn0026533	Dek	Dek
FBgn0026562	BM-40-SPARC	BM-40-SPARC
FBgn0026575	hangover	hang
FBgn0026576		CG5991
FBgn0026616	alpha-Man-IIb	alpha-Man-IIb
FBgn0026620	transforming acidic coiled-coil protein	tacc
FBgn0026634	ldlCp-related protein	ldlCp
FBgn0026713	lethal (1) G0007	l(1)G0007
FBgn0026737		CG6171
FBgn0026777	Rad23	Rad23
FBgn0026778	Radiation insensitive 1	Rad1
FBgn0026869	Thd1	Thd1
FBgn0027053	COP9 complex homolog subunit 5	CSN5
FBgn0027066	Eb1	Eb1
FBgn0027080	Tyrosyl-tRNA synthetase	Aats-tyr
FBgn0027084	Lysyl-tRNA synthetase	Aats-lys
FBgn0027087	Histidyl-tRNA synthetase	Aats-his
FBgn0027093	Arginyl-tRNA synthetase	Aats-arg
FBgn0027095	Mesencephalic astrocyte-derived neurotrophic factor	Manf
FBgn0027101	Dyrk3	Dyrk3
FBgn0027103	sec10	sec10
FBgn0027106	Innexin 7	Inx7
FBgn0027108	Innexin 2	Inx2
FBgn0027111	miple	miple
FBgn0027279	lethal (1) G0196	l(1)G0196
FBgn0027280	lethal (1) G0193	l(1)G0193
FBgn0027296	lethal (1) G0144	l(1)G0144
FBgn0027330	lethal (1) G0020	l(1)G0020
FBgn0027334	lethal (1) G0004	l(1)G0004
FBgn0027335	Rab11 interacting protein	Rip11
FBgn0027338	karyopherin alpha3	Kap-alpha3
FBgn0027339	jim	jim
FBgn0027342	frizzled 4	fz4
FBgn0027343	frizzled 3	fz3
FBgn0027348	bubblegum	bgm
FBgn0027359	Tim8	Tim8
FBgn0027360	Translocase of inner membrane 10	Tim10
FBgn0027363	Signal transducing adaptor molecule	Stam
FBgn0027364	Six4	Six4
FBgn0027375	homolog of RecQ	RecQ5
FBgn0027453	DNZDHHC/NEW1 zinc finger protein 11	Dnz1
FBgn0027492	widerborst	wdb
FBgn0027493		CG17273
FBgn0027499	windei	wde
FBgn0027504		CG8878
FBgn0027505	Rab3 GTPase activating protein	Rab3-GAP
FBgn0027507		CG1344
FBgn0027514		CG1024
FBgn0027515		CG7115
FBgn0027528		CG9634
FBgn0027532		CG7139
FBgn0027537	Nucleoporin 93kD-1	Nup93-1
FBgn0027546		CG4766
FBgn0027548	spenito	nito
FBgn0027556		CG4928
FBgn0027561		CG18659
FBgn0027562		CG10345
FBgn0027565		CG5498
FBgn0027567		CG8108
FBgn0027569	ceramide transfer protein	cert
FBgn0027570	Neprilysin 2	Nep2
FBgn0027571		CG3523
FBgn0027579		CG5508
FBgn0027580		CG1516
FBgn0027581		CG6191
FBgn0027582		CG6230
FBgn0027588		CG14476
FBgn0027594	draper	drpr
FBgn0027596		CG10249
FBgn0027597		CG17712
FBgn0027598	CIN85 and CD2AP orthologue	cindr
FBgn0027601	pudgy	pdgy
FBgn0027609	modifier of rpr and grim, ubiquitously expressed	morgue
FBgn0027610	Dicarboxylate carrier 1	Dic1
FBgn0027619	Adam	Adam
FBgn0027621	6-phosphofructo-2-kinase	Pfrx
FBgn0027655	huntingtin	htt
FBgn0027660	bloated tubules	blot
FBgn0027790	GV1	GV1
FBgn0027795		CG14785
FBgn0027835	Dodeca-satellite-binding protein 1	Dp1
FBgn0027836	Dgp-1	Dgp-1
FBgn0027841	Cleavage stimulation factor 64 kilodalton subunit	CstF-64
FBgn0027864	Ogg1	Ogg1
FBgn0027865	Tetraspanin 96F	Tsp96F
FBgn0027866		CG9776
FBgn0027868	Nucleoporin 107kD	Nup107
FBgn0027872	rdgBbeta	rdgBbeta
FBgn0027873	Cleavage and polyadenylation specificity factor 100	Cpsf100
FBgn0027932	A kinase anchor protein 200	Akap200
FBgn0027951	MTA1-like	MTA1-like
FBgn0028325	lethal (1) G0334	l(1)G0334
FBgn0028327	lethal (1) G0320	l(1)G0320
FBgn0028331	lethal (1) G0289	l(1)G0289
FBgn0028341	lethal (1) G0232	l(1)G0232
FBgn0028343	lethal (1) G0222	l(1)G0222
FBgn0028360	lethal (1) G0148	l(1)G0148
FBgn0028369	kin of irre	kirre
FBgn0028371	jitterbug	jbug
FBgn0028372	isopeptidase-T-3	isopeptidase-T-3
FBgn0028373
FBgn0028375	heixuedian	heix
FBgn0028377	gdl-ORF39	gdl-ORF39
FBgn0028387	chameau	chm
FBgn0028394		CG17834
FBgn0028399	TMS1	TMS1
FBgn0028401	Synapse protein 24	Snap24
FBgn0028406	DNA fragmentation factor-related protein 4	Drep-4
FBgn0028408	DNA fragmentation factor-related protein 2	Drep-2
FBgn0028412	Mst33A	Mst33A
FBgn0028420	Kruppel homolog 1	Kr-h1
FBgn0028421	Kinesin associated protein 3	Kap3
FBgn0028425	JhI-21	JhI-21
FBgn0028471		Nab2
FBgn0028473		CG8801
FBgn0028479	Mitochondrial trifunctional protein alpha subunit	Mtpalpha
FBgn0028484	Activated Cdc42 kinase	Ack
FBgn0028491		CG2930
FBgn0028494		CG6424
FBgn0028500	RIC1 homolog	Rich
FBgn0028506		CG4455
FBgn0028509	Centaurin gamma 1A	CenG1A
FBgn0028513		CG9254
FBgn0028515	Endonuclease G inhibitor	EndoGI
FBgn0028519		CG4500
FBgn0028523		CG5888
FBgn0028532		CG7968
FBgn0028550	Activating transcription factor 3	Atf3
FBgn0028552	gamma-soluble NSF attachment protein	gammaSnap
FBgn0028554		x16
FBgn0028560	sugar transporter 4	sut4
FBgn0028567	robl62A	robl62A
FBgn0028581	mei-217	mei-217
FBgn0028583	la costa	lcs
FBgn0028645	beaten path Ib	beat-Ib
FBgn0028648	mitochondrial ribosomal protein L50	mRpL50
FBgn0028663	Vacuolar H[+] ATPase M9.7 subunit b	VhaM9.7-b
FBgn0028664	Vacuolar H[+] ATPase M9.7 subunit c	VhaM9.7-c
FBgn0028667	Vacuolar H[+] ATPase 16kD subunit 3	Vha16-3
FBgn0028683	spt4	spt4
FBgn0028686	Regulatory particle triple-A ATPase 3	Rpt3
FBgn0028689	Regulatory particle non-ATPase 6	Rpn6
FBgn0028691	Regulatory particle non-ATPase 9	Rpn9
FBgn0028693	Regulatory particle non-ATPase 12	Rpn12
FBgn0028703	Na[+]/H[+] hydrogen exchanger 3	Nhe3
FBgn0028704	Nckx30C	Nckx30C
FBgn0028707	Methyltransferase 2	Mt2
FBgn0028708	Mst85C	Mst85C
FBgn0028717	Lnk	Lnk
FBgn0028734	Fmr1	Fmr1
FBgn0028737	Elongation factor 1 beta	Ef1beta
FBgn0028741		fab1
FBgn0028789	Dorsocross1	Doc1
FBgn0028841	juvenile hormone acid methyltransferase	jhamt
FBgn0028844		CG15283
FBgn0028871	Cuticular protein 35B	Cpr35B
FBgn0028875	nicotinic Acetylcholine Receptor alpha 34E	nAcRalpha-34E
FBgn0028878		CG15269
FBgn0028882	tRNA:P:35Bd	tRNA:P:35Bd
FBgn0028892		CG4161
FBgn0028893		CG31819
FBgn0028894		CG5869
FBgn0028899		CG31817
FBgn0028913		CG3473
FBgn0028950		CG15255
FBgn0028953		CG14478
FBgn0028955		CG8788
FBgn0028961	Allatostatin Receptor	AlstR
FBgn0028968	gamma-coatomer protein	gammaCop
FBgn0028969	delta-coatomer protein	deltaCOP
FBgn0028974	xmas-2	xmas-2
FBgn0028978	tribbles	trbl
FBgn0028980	tantalus	tan
FBgn0028982	Spt6	Spt6
FBgn0028983	Serpin 55B	Spn55B
FBgn0028991	sequoia	seq
FBgn0028993	scarecrow	scro
FBgn0028996	onecut	onecut
FBgn0028997	nmdyn-D7	nmdyn-D7
FBgn0028999	nervous fingers 1	nerfin-1
FBgn0029002	miple2	miple2
FBgn0029003	mab-21	mab-21
FBgn0029006	lethal with a checkpoint kinase	lack
FBgn0029067	Dullard	Dd
FBgn0029082	hibris	hbs
FBgn0029088	dispatched	disp
FBgn0029091	Chitin synthase 2	CS-2
FBgn0029092	ced-6	ced-6
FBgn0029094	anti-silencing factor 1	asf1
FBgn0029095	arouser	aru
FBgn0029114	Tollo	Tollo
FBgn0029123	SoxNeuro	SoxN
FBgn0029128	trynity	tyn
FBgn0029131	death executioner Bcl-2 homologue	debcl
FBgn0029134	Proteasome beta5 subunit	Prosbeta5
FBgn0029158	Lipoic acid synthase	Las
FBgn0029172	Fad2	Fad2
FBgn0029504	Checkpoint suppressor homologue	CHES-1-like
FBgn0029507	Tetraspanin 42Ed	Tsp42Ed
FBgn0029508	Tetraspanin 42Ea	Tsp42Ea
FBgn0029514	312	312
FBgn0029522		CG13373
FBgn0029523		CR18275
FBgn0029529		CG13365
FBgn0029580		CG14778
FBgn0029594		CG14806
FBgn0029606		CG14052
FBgn0029648		CG3603
FBgn0029657		CG12535
FBgn0029663		CG10804
FBgn0029666		CG10803
FBgn0029667	Growth arrest specific protein 8	Gas8
FBgn0029685		CG2938
FBgn0029686		CG2941
FBgn0029687	Vap-33-1	Vap-33-1
FBgn0029689		CG6428
FBgn0029700		CG15576
FBgn0029707		CG12688
FBgn0029708		CG3556
FBgn0029709	CHOp24	CHOp24
FBgn0029711	Usf	Usf
FBgn0029712		CG15912
FBgn0029733		CG6927
FBgn0029738		CG4068
FBgn0029763		CG4165
FBgn0029771		CG12730
FBgn0029785	Ribosomal protein L35	RpL35
FBgn0029789		CG3160
FBgn0029804		CG3097
FBgn0029820		CG16721
FBgn0029821		CG4020
FBgn0029822		CG12236
FBgn0029830	Glutamate receptor binding protein	Grip
FBgn0029840	raptor	raptor
FBgn0029843	Neprilysin 1	Nep1
FBgn0029867		CG3847
FBgn0029868		CG3446
FBgn0029878	Protein interacting with APP tail-1	Pat1
FBgn0029881	pickled eggs	pigs
FBgn0029890		CG4095
FBgn0029891	PTEN-induced putative kinase 1	Pink1
FBgn0029893		CG14442
FBgn0029895		CG14441
FBgn0029896		CG3168
FBgn0029897	Ribosomal protein L17	RpL17
FBgn0029899		CG14438
FBgn0029903	pod1	pod1
FBgn0029913	Cht11	Cht11
FBgn0029914		CG4558
FBgn0029915		CG14434
FBgn0029925		CG3040
FBgn0029930		CG12541
FBgn0029939		CG9650
FBgn0029940		CG1958
FBgn0029941		CG1677
FBgn0029943	Autophagy-specific gene 5	Atg5
FBgn0029944	Downstream of kinase	Dok
FBgn0029949		CG15035
FBgn0029951		CG11369
FBgn0029952		CG12689
FBgn0029958	Pyruvate dehydrogenase phosphatase	Pdp
FBgn0029959	Rab39	Rab39
FBgn0029971		CG18624
FBgn0029979		CG10777
FBgn0029994		CG2254
FBgn0030001	cypher	cyr
FBgn0030003		CG2116
FBgn0030006		CG17982
FBgn0030018	slipper	slpr
FBgn0030025		CG2147
FBgn0030026	sniffer	sni
FBgn0030027		CG1632
FBgn0030028	Companion of reaper	Corp
FBgn0030035		CG11190
FBgn0030038		CG1440
FBgn0030040		CG15347
FBgn0030048		CG12112
FBgn0030049		Trf4-1
FBgn0030052		CG12065
FBgn0030054	Caf1-180	Caf1-180
FBgn0030055		CG12772
FBgn0030056		CG11284
FBgn0030057	Palmitoyl-protein thioesterase 1	Ppt1
FBgn0030063		CG1789
FBgn0030065		CG12075
FBgn0030066		CG1885
FBgn0030067	RNA-binding motif protein 13	Rbm13
FBgn0030082	HP1b	HP1b
FBgn0030086		CG7033
FBgn0030089	Adaptor Protein complex 1, gamma subunit	AP-1gamma
FBgn0030090	forked end	fend
FBgn0030091		CG7065
FBgn0030114		CG17754
FBgn0030122		CG16892
FBgn0030136	Ribosomal protein S28b	RpS28b
FBgn0030148		CG3106
FBgn0030151		CG1354
FBgn0030161		CG15249
FBgn0030177		CG2972
FBgn0030183		CG15309
FBgn0030206		CG2889
FBgn0030239		CG17333
FBgn0030240		CG2202
FBgn0030245		CG1637
FBgn0030251		CG2145
FBgn0030268	Kinesin-like protein at 10A	Klp10A
FBgn0030276	Dynein light intermediate chain	Dlic
FBgn0030286		CG1657
FBgn0030290		CG11756
FBgn0030291		CG1738
FBgn0030293		CG1737
FBgn0030296		CG15196
FBgn0030301	Heterochromatin protein 5	HP5
FBgn0030316		CG11695
FBgn0030318	rhomboid-4	rho-4
FBgn0030320		CG2247
FBgn0030321		CG1703
FBgn0030323		CG2371
FBgn0030329	pretaporter	prtp
FBgn0030336		CG1578
FBgn0030344		CG2025
FBgn0030350	Selenoprotein G	SelG
FBgn0030351		CG1840
FBgn0030357	Sclp	Sclp
FBgn0030366	Ubiquitin-specific protease 7	Usp7
FBgn0030396		CG2556
FBgn0030400		CG11138
FBgn0030403		CG1824
FBgn0030409		CG15728
FBgn0030412	tomosyn	tomosyn
FBgn0030418		CG4004
FBgn0030421		CG3812
FBgn0030451		CG15717
FBgn0030455		CG4318
FBgn0030456		CG4332
FBgn0030457		CG12096
FBgn0030465		CG15743
FBgn0030466		CG15744
FBgn0030468		CG1622
FBgn0030477	doublesex-Mab related 11E	dmrt11E
FBgn0030478		CG1640
FBgn0030479	Rbp1-like	Rbp1-like
FBgn0030482		CG1673
FBgn0030485		CG1998
FBgn0030502	toothrin	tth
FBgn0030504		CG2691
FBgn0030505	NFAT homolog	NFAT
FBgn0030510		CG12177
FBgn0030512		CG9940
FBgn0030514		CG9941
FBgn0030520	Programmed cell death 4 ortholog	Pdcd4
FBgn0030529	Chloride intracellular channel	Clic
FBgn0030545		CG11590
FBgn0030569		CG9411
FBgn0030572	mitochondrial ribosomal protein S25	mRpS25
FBgn0030573	nmdyn-D6	nmdyn-D6
FBgn0030576		CG15890
FBgn0030600	highwire	hiw
FBgn0030605		CG5548
FBgn0030610		CG9065
FBgn0030611		CG15027
FBgn0030613	Rab3 GDP-GTP exchange factor	Rab3-GEF
FBgn0030625		CG5877
FBgn0030648		CG6340
FBgn0030663		CG8117
FBgn0030664		CG8119
FBgn0030665		CG15646
FBgn0030666		CG12708
FBgn0030667		CG15599
FBgn0030670	Phosphatidylinositol synthase	Pis
FBgn0030672		CG9281
FBgn0030673		CG15601
FBgn0030685	GTPase regulator associated with focal adhesion kinase ortholog (H. sapiens)	Graf
FBgn0030693		CG8974
FBgn0030694		CG15602
FBgn0030699		CG8578
FBgn0030703	membrane steroid binding protein	MSBP
FBgn0030704		CG15916
FBgn0030710		CG8924
FBgn0030711		Rrp47
FBgn0030719	eIF5	eIF5
FBgn0030721		CG12698
FBgn0030724	Nipsnap	Nipsnap
FBgn0030729		CG12507
FBgn0030733		CG3560
FBgn0030734		CG9911
FBgn0030735		CG3632
FBgn0030740		CG9917
FBgn0030743		CG9921
FBgn0030744		CG9992
FBgn0030745		CG4239
FBgn0030753	rings lost	rngo
FBgn0030758	Calcineurin A at 14F	CanA-14F
FBgn0030759		CG13014
FBgn0030766	methuselah-like 1	mthl1
FBgn0030788	SIN3-associated polypeptide 30	Sap30
FBgn0030790		CG4768
FBgn0030795	pickpocket 28	ppk28
FBgn0030796		CG4829
FBgn0030797		CG13004
FBgn0030798		CG13003
FBgn0030806		CG13001
FBgn0030808	Rho GTPase activating protein at 15B	RhoGAP15B
FBgn0030809		CG9086
FBgn0030810		CG9059
FBgn0030812		CG8949
FBgn0030813		CG4949
FBgn0030816		CG16700
FBgn0030836		CG8664
FBgn0030837		CG8661
FBgn0030838		CG5445
FBgn0030847		CG12991
FBgn0030850	Stasimon	stas
FBgn0030853		CG5703
FBgn0030854		CG8289
FBgn0030858	Integrator 2	IntS2
FBgn0030863		CG8188
FBgn0030864		CG8173
FBgn0030869	Suppressor of Cytokine Signaling at 16D	Socs16D
FBgn0030870		CG6398
FBgn0030881		CG12985
FBgn0030890		CG7536
FBgn0030894		CG7192
FBgn0030900	Holes in muscle	Him
FBgn0030904	unpaired 2	upd2
FBgn0030905		CG15059
FBgn0030912		CG6023
FBgn0030918		CG15056
FBgn0030930	UDP-N-acetyl-alpha-D-galactosamine:polypeptide N-acetylgalactosaminyltransferase 2	GalNAc-T2
FBgn0030931	Rad51D	Rad51D
FBgn0030935
FBgn0030938		CG15047
FBgn0030941	wengen	wgn
FBgn0030945	Ing3	Ing3
FBgn0030954	CCK-like receptor at 17D3	CCKLR-17D3
FBgn0030964	PDGF- and VEGF-related factor 1	Pvf1
FBgn0030974		CG7358
FBgn0030976		CG7378
FBgn0030984	twiggy	tgy
FBgn0030991		CG7453
FBgn0030992		CG33253
FBgn0030993	Mec2	Mec2
FBgn0030994	Heterochromatin Protein 1D3 chromoshadow domain	HP1D3csd
FBgn0030995		CG7914
FBgn0030996		CG14194
FBgn0031001		CG7884
FBgn0031006	rapamycin-insensitive companion of Tor	rictor
FBgn0031011		CG8034
FBgn0031016	kekkon5	kek5
FBgn0031023		CG14200
FBgn0031030	Tao	Tao
FBgn0031036		CG14220
FBgn0031037		CG14207
FBgn0031044	MAPK Phosphatase 4	MKP-4
FBgn0031047	Required for cell differentiation 1 ortholog	Rcd-1
FBgn0031051	Ranbp21	Ranbp21
FBgn0031059		CG14229
FBgn0031060		CG14231
FBgn0031062		CG14230
FBgn0031064		CG12531
FBgn0031066	Cytochrome c oxidase subunit VIb	CoVIb
FBgn0031069		Pmp70
FBgn0031070		CG12702
FBgn0031081	Neprilysin 3	Nep3
FBgn0031086	forkhead domain 19B	fd19B
FBgn0031092		CG9577
FBgn0031098		CG17068
FBgn0031100		CG1504
FBgn0031104		CG15460
FBgn0031107	HECT and RLD domain containing protein 2 ortholog (H. sapiens)	HERC2
FBgn0031116		CG1695
FBgn0031118	Rho GTPase activating protein at 19D	RhoGAP19D
FBgn0031126	Cyp6v1	Cyp6v1
FBgn0031127		CG1835
FBgn0031128	hydra	hydra
FBgn0031129		CG1324
FBgn0031130		CG15452
FBgn0031145	Nuclear transport factor-2	Ntf-2
FBgn0031150	bves	bves
FBgn0031155		CG15446
FBgn0031159		CG11566
FBgn0031161		CG15445
FBgn0031170		CG1718
FBgn0031171		CG1801
FBgn0031174		CG1486
FBgn0031183		CG14621
FBgn0031186		CG14614
FBgn0031187		CG14619
FBgn0031189		CG14618
FBgn0031190		CG12576
FBgn0031194		CG17598
FBgn0031195		CG17600
FBgn0031201		CG12446
FBgn0031208		CG11023
FBgn0031216	Zizimin-related	Zir
FBgn0031224		CG11454
FBgn0031228		CG11455
FBgn0031229		CG3436
FBgn0031232		CG11617
FBgn0031244		CG11601
FBgn0031245		CG3625
FBgn0031247		CG11562
FBgn0031250	Equilibrative nucleoside transporter 1	Ent1
FBgn0031251		CG4213
FBgn0031256		CG4164
FBgn0031270		CG13689
FBgn0031294	IA-2 ortholog	IA-2
FBgn0031365		CG17650
FBgn0031373		CG15358
FBgn0031375	earmuff	erm
FBgn0031377		CG15356
FBgn0031392	Apoptosis inducing factor	AIF
FBgn0031398		CG10880
FBgn0031401	papi	papi
FBgn0031412		CG16995
FBgn0031413		CG9967
FBgn0031414	eyes shut	eys
FBgn0031418		CG3609
FBgn0031419		CG15390
FBgn0031436		CG3214
FBgn0031437	Actin-related protein 2/3 complex, subunit 5	Arpc5
FBgn0031449		CG31689
FBgn0031450	Hepatocyte growth factor regulated tyrosine kinase substrate	Hrs
FBgn0031453		CG9894
FBgn0031458	anterior pharynx defective 1	aph-1
FBgn0031462		CG2964
FBgn0031463		CG15400
FBgn0031464	Dual oxidase	Duox
FBgn0031473		CG3104
FBgn0031488		CG17265
FBgn0031494		CG17219
FBgn0031495	beta4GalNAcTB pilot	GABPI
FBgn0031516		CG9663
FBgn0031530	polypeptide GalNAc transferase 2	pgant2
FBgn0031534	Sorting nexin 1	Snx1
FBgn0031535		CG12795
FBgn0031540		CG3238
FBgn0031547	Scavenger receptor class C, type IV	Sr-CIV
FBgn0031550	Hippi	Che-13
FBgn0031566		CG2818
FBgn0031591
FBgn0031592	Arginine methyltransferase 2	Art2
FBgn0031596		CG15429
FBgn0031603		CG15432
FBgn0031609		CG15443
FBgn0031610		CG15436
FBgn0031630		CG15629
FBgn0031632		CG15628
FBgn0031636		CG12194
FBgn0031637		CG2950
FBgn0031643		CG3008
FBgn0031644		CG15625
FBgn0031645		CG3036
FBgn0031661	GDP-mannose 4,6-dehydratase	Gmd
FBgn0031662		CG3792
FBgn0031673		CG31650
FBgn0031676		CG14040
FBgn0031682		CG5828
FBgn0031696	Bub1 homologue	Bub1
FBgn0031725		CG14010
FBgn0031738		CG9171
FBgn0031739		CG14005
FBgn0031740		CG7239
FBgn0031745		CG8965
FBgn0031747		CG9021
FBgn0031752		CG9044
FBgn0031757	Ucp4C	Ucp4C
FBgn0031760	Tetraspanin 26A	Tsp26A
FBgn0031766		CG9117
FBgn0031769		CG9135
FBgn0031771		CG9140
FBgn0031772		CG13994
FBgn0031778		CR9162
FBgn0031779		CG9175
FBgn0031792		CG13983
FBgn0031811		CG13982
FBgn0031830	Cytochrome c oxidase subunit Vb	CoVb
FBgn0031832		CG9596
FBgn0031836		CG11050
FBgn0031850	Thrombospondin	Tsp
FBgn0031853	Tubulin tyrosine ligase-like 3B	TTLL3B
FBgn0031855		CG11221
FBgn0031866	neuroligin	neuroligin
FBgn0031868		Rat1
FBgn0031872	interference hedgehog	ihog
FBgn0031873	Gas41	Gas41
FBgn0031879	uninflatable	uif
FBgn0031881		CG3476
FBgn0031882	Rab30	Rab30
FBgn0031888	PDGF- and VEGF-related factor 2	Pvf2
FBgn0031895		CG4497
FBgn0031896		CG4502
FBgn0031897		CG13784
FBgn0031904		CG5149
FBgn0031909		CG5181
FBgn0031926		CG6739
FBgn0031952	cdc14	cdc14
FBgn0031959	spatzle 3	spz3
FBgn0031961		CG7102
FBgn0031969	peste	pes
FBgn0031972	WW domain containing oxidoreductase	Wwox
FBgn0031976		CG7367
FBgn0031977	barrier to autointegration factor	baf
FBgn0031981		CG7466
FBgn0031988		CG8668
FBgn0031990		CG8552
FBgn0031999		CG8419
FBgn0032006	PDGF- and VEGF-receptor related	Pvr
FBgn0032017		CG7810
FBgn0032018		CG7806
FBgn0032020		CG7787
FBgn0032021		CG7781
FBgn0032036		CG13384
FBgn0032042		CG13398
FBgn0032050		CG13096
FBgn0032053	mitochondrial ribosomal protein L51	mRpL51
FBgn0032054		CG13090
FBgn0032055		CG13091
FBgn0032065		CG12438
FBgn0032068		CG9466
FBgn0032072		CG9483
FBgn0032075	Tetraspanin 29Fb	Tsp29Fb
FBgn0032076		CG9510
FBgn0032077		CG9515
FBgn0032078	Core 1 Galactosyltransferase A	C1GalTA
FBgn0032080		CG9525
FBgn0032084		CG13101
FBgn0032101		CG9586
FBgn0032120		CG33298
FBgn0032123	Organic anion transporting polypeptide 30B	Oatp30B
FBgn0032131		CG3841
FBgn0032132		CG4382
FBgn0032156		CG13124
FBgn0032160		CG4598
FBgn0032161		CG4594
FBgn0032168		CG13126
FBgn0032169		CG4709
FBgn0032191		CG5734
FBgn0032192		CG5731
FBgn0032193		CG5727
FBgn0032195		CG4908
FBgn0032196		CG5708
FBgn0032197		CG5694
FBgn0032198	eEF1delta	eEF1delta
FBgn0032202		CG18619
FBgn0032208		CG5604
FBgn0032209	Hand	Hand
FBgn0032210	cylindromatosis	CYLD
FBgn0032213		CG5390
FBgn0032214		CG4968
FBgn0032236	mitochondrial ribosomal protein S7	mRpS7
FBgn0032243	Kinesin-like protein at 31E	Klp31E
FBgn0032244	Replication factor C subunit 3	RfC3
FBgn0032251		CG13142
FBgn0032253		CG5322
FBgn0032258		CG7456
FBgn0032275
FBgn0032276		CG17098
FBgn0032305		CG6700
FBgn0032321	YL-1	YL-1
FBgn0032330	SAM-motif ubiquitously expressed punctatedly localized protein	Samuel
FBgn0032335		CG14915
FBgn0032336	Allatostatin C	Ast-C
FBgn0032358	Palmitoyl-protein Thioesterase 2	Ppt2
FBgn0032360		CG14926
FBgn0032378	Cyclin Y	CycY
FBgn0032387		CG16965
FBgn0032394		CG6746
FBgn0032395		CG6734
FBgn0032399		CG6785
FBgn0032404	Ribosomal protein L7-like	RpL7-like
FBgn0032405		CG14946
FBgn0032406		CG14947
FBgn0032407	Peroxin 19	Pex19
FBgn0032408		CG6712
FBgn0032422	atilla	atilla
FBgn0032433	Organic anion transporting polypeptide 33Ea	Oatp33Ea
FBgn0032434		CG5421
FBgn0032439	RNA and export factor binding protein 2	Ref2
FBgn0032442		CG15485
FBgn0032450		CG5776
FBgn0032451	spichthyin	spict
FBgn0032467		CG9934
FBgn0032475	Scm-related gene containing four mbt domains	Sfmbt
FBgn0032477		CG5287
FBgn0032480	Edem2	Edem2
FBgn0032482	Phosphoethanolamine cytidylyltransferase	Pect
FBgn0032483		CG15482
FBgn0032488		CG16812
FBgn0032489		CG15480
FBgn0032490		CG16813
FBgn0032491		CG16815
FBgn0032493		CG15479
FBgn0032509		CG6523
FBgn0032516		CG9293
FBgn0032536	Ance-3	Ance-3
FBgn0032549		CG4650
FBgn0032563		CG15258
FBgn0032586	Tetratricopeptide repeat protein 2	Tpr2
FBgn0032587		CG5953
FBgn0032600		CG17912
FBgn0032601	yellow-b	yellow-b
FBgn0032609		CG13280
FBgn0032618		CG31743
FBgn0032629	beat-IIIc	beat-IIIc
FBgn0032633	Leucine-rich-repeats and calponin homology domain protein	Lrch
FBgn0032651	Olig family	Oli
FBgn0032654		CG15147
FBgn0032681		CG10283
FBgn0032683	kon-tiki	kon
FBgn0032689		CG10413
FBgn0032691	Ada2a-containing complex component 2	Atac2
FBgn0032694	Misexpression suppressor of ras 3	MESR3
FBgn0032698		CG10336
FBgn0032702		CG10376
FBgn0032703		CG10343
FBgn0032705	Grip71	Grip71
FBgn0032707		CG10348
FBgn0032717		CG10600
FBgn0032720	mitochondrial ribosomal protein L13	mRpL13
FBgn0032721		CG10602
FBgn0032723	short spindle 3	ssp3
FBgn0032724		CG10428
FBgn0032729		CG10639
FBgn0032730		CG10431
FBgn0032748		CG10492
FBgn0032751		CG17343
FBgn0032752		CG10702
FBgn0032775		CG17544
FBgn0032787		CG10195
FBgn0032800		CG10137
FBgn0032821	Cd GTPase activating protein-related	CdGAPr
FBgn0032822		CG10466
FBgn0032839		CG10659
FBgn0032847	TBP-associated factor 13	Taf13
FBgn0032848	nessun dorma	nesd
FBgn0032858		CG10949
FBgn0032859	Actin-related protein 2/3 complex, subunit 2	Arpc2
FBgn0032873		CG2614
FBgn0032884	Pomp	Pomp
FBgn0032888	Chemosensory protein B 38c	CheB38c
FBgn0032897		CG9336
FBgn0032901	skywalker	sky
FBgn0032908		CG9270
FBgn0032910		CG9265
FBgn0032919		CG9253
FBgn0032935		CG8678
FBgn0032940	Mlx interactor	Mio
FBgn0032943	Tetraspanin 39D	Tsp39D
FBgn0032949	Lamp1	Lamp1
FBgn0032955		CG2201
FBgn0032956	Cullin-2	Cul-2
FBgn0032961		CG1416
FBgn0032964		CG11630
FBgn0032965		CG11629
FBgn0032966		CG1421
FBgn0032969		CG2528
FBgn0032971	tiny tim 3	ttm3
FBgn0032986		CG3262
FBgn0032987	Ribosomal protein L21	RpL21
FBgn0032997		CG17486
FBgn0033005		CG3107
FBgn0033015	d4	d4
FBgn0033017		CG10465
FBgn0033020		CG10396
FBgn0033021		CG10417
FBgn0033028		CG11665
FBgn0033029	lethal (2) NC136	l(2)NC136
FBgn0033031		CG8245
FBgn0033032	kune-kune	kune
FBgn0033033	scarface	scaf
FBgn0033043	Odorant receptor 42b	Or42b
FBgn0033047		CG7882
FBgn0033050	PNGase-like	Pngl
FBgn0033051	dream	dream
FBgn0033052	SCAP	SCAP
FBgn0033054		CG14591
FBgn0033055	tubulin-specific chaperone E	tbce
FBgn0033059		CG7845
FBgn0033060		CG7849
FBgn0033063		CG14589
FBgn0033065	Cyp6w1	Cyp6w1
FBgn0033069		CG8335
FBgn0033075	Phospholipase D	Pld
FBgn0033081	geminin	geminin
FBgn0033085		CG15908
FBgn0033086		CG9410
FBgn0033092		CG9422
FBgn0033095		CG3409
FBgn0033100		CG3420
FBgn0033104		CG15237
FBgn0033108		CG15236
FBgn0033109	coro	coro
FBgn0033159	Down syndrome cell adhesion molecule	Dscam
FBgn0033166	ELL-associated factor	Eaf
FBgn0033188	Death resistor Adh domain containing target	Drat
FBgn0033191		CG1598
FBgn0033194	Vacuolar protein sorting 13	Vps13
FBgn0033196		CG1358
FBgn0033224	Nop17 like	Nop17l
FBgn0033234		CG8791
FBgn0033236		CG14764
FBgn0033238		CG11165
FBgn0033241		CG2915
FBgn0033246	Acetyl-CoA carboxylase	ACC
FBgn0033247	Nucleoporin at 44A	Nup44A
FBgn0033252		CG12769
FBgn0033260	Cullin-4	Cul-4
FBgn0033261		CG18316
FBgn0033266	Suppressor of Cytokine Signaling at 44A	Socs44A
FBgn0033274		CG14757
FBgn0033277		CG14760
FBgn0033310	regular	rgr
FBgn0033313	Cirl	Cirl
FBgn0033317		CG8635
FBgn0033321		CG8738
FBgn0033351		CG8235
FBgn0033352		CG8232
FBgn0033357	Translocase of outer membrane 7	Tom7
FBgn0033359		CG8213
FBgn0033365		CG8170
FBgn0033369		CG8197
FBgn0033372		CG13742
FBgn0033380	Phosphorylated adaptor for RNA export	Phax
FBgn0033382	alpha/beta hydrolase 1	Hydr1
FBgn0033389	Rad51C	Rad51C
FBgn0033391		CG8026
FBgn0033392		CG8027
FBgn0033405		CG13954
FBgn0033412		CG13955
FBgn0033413	preli-like	prel
FBgn0033421		CG1888
FBgn0033427		CG1868
FBgn0033428	Updo	Updo
FBgn0033438	Matrix metalloproteinase 2	Mmp2
FBgn0033450	Lsm11	Lsm11
FBgn0033453		CG1667
FBgn0033457	N-terminal methyltransferase	Ntmt
FBgn0033458		CG18446
FBgn0033459		CG12744
FBgn0033466	Peptidyl-alpha-hydroxyglycine-alpha-amidating lyase 1	Pal1
FBgn0033467		CG15863
FBgn0033471		CG12134
FBgn0033475		CG12129
FBgn0033476	oysgedart	oys
FBgn0033483	eiger	egr
FBgn0033484		CG2269
FBgn0033500		CG12913
FBgn0033502		CG12910
FBgn0033504	CAP	CAP
FBgn0033507		CG12909
FBgn0033518	Peroxiredoxin 2540-2	Prx2540-2
FBgn0033519		CG11825
FBgn0033523		CG12895
FBgn0033526	Caf1-105	Caf1-105
FBgn0033544		CG7220
FBgn0033547		CG12935
FBgn0033548		CG7637
FBgn0033566		CG18004
FBgn0033569		CG12942
FBgn0033571	Rpb5	Rpb5
FBgn0033579		CG13229
FBgn0033582		CG9084
FBgn0033605		CG9067
FBgn0033633		CG7759
FBgn0033636	toutatis	tou
FBgn0033638		CG9005
FBgn0033639		CG9003
FBgn0033648	Ionotropic receptor 48b	Ir48b
FBgn0033649	pyramus	pyr
FBgn0033652	thisbe	ths
FBgn0033653		CG13192
FBgn0033668		CG13188
FBgn0033674		CG8964
FBgn0033683		CG18343
FBgn0033686		Hen1
FBgn0033690	Endonuclease G	EndoG
FBgn0033691		CG8860
FBgn0033717		CG8839
FBgn0033740	dim gamma-tubulin 5	dgt5
FBgn0033741		CG8545
FBgn0033748	vismay	vis
FBgn0033757	muskelin	muskelin
FBgn0033775	Cyp9h1	Cyp9h1
FBgn0033777		CG17574
FBgn0033787		CG13321
FBgn0033788		CG13323
FBgn0033802		CG17724
FBgn0033807	aquaporin	AQP
FBgn0033808		CG4627
FBgn0033812	Peroxin 13	Pex13
FBgn0033813	fates-shifted	fsd
FBgn0033816		CG4679
FBgn0033817	Glutathione S transferase E14	GstE14
FBgn0033842	crowded by cid	cbc
FBgn0033844	bb in a boxcar	bbc
FBgn0033845	mars	mars
FBgn0033846	Myb-interacting protein 120	mip120
FBgn0033853		CG6145
FBgn0033855	link	link
FBgn0033856		CG13334
FBgn0033859		CG6197
FBgn0033886	Regulatory particle non-ATPase 13	Rpn13
FBgn0033889		CG6701
FBgn0033902	Transport and Golgi organization 7	Tango7
FBgn0033912	Ribosomal protein S23	RpS23
FBgn0033915		CG8485
FBgn0033916		CG8494
FBgn0033918		CG8531
FBgn0033934		CG17385
FBgn0033935	SAPK-interacting protein 1	Sin1
FBgn0033948		CG12863
FBgn0033951		CG10139
FBgn0033953		CG12861
FBgn0033960		CG10151
FBgn0033961		CG12859
FBgn0033962		CG10153
FBgn0033969		CG10202
FBgn0033973	Hermansky-Pudlak Syndrome 1 ortholog	HPS1
FBgn0033983		CG10253
FBgn0033987	caskin	ckn
FBgn0033988	parcas	pcs
FBgn0034012	Hormone receptor 51	Hr51
FBgn0034013	unc-5	unc-5
FBgn0034022		CG12964
FBgn0034031		CG12963
FBgn0034045		CG8249
FBgn0034062		CG8388
FBgn0034063		CG8389
FBgn0034065	Rrp42	Rrp42
FBgn0034071		CG8405
FBgn0034075	Aspartyl beta-hydroxylase	Asph
FBgn0034083	lambik	lbk
FBgn0034085	Ptp52F	Ptp52F
FBgn0034086		CG8441
FBgn0034087	clueless	clu
FBgn0034089
FBgn0034091	mrj	mrj
FBgn0034093		CG15706
FBgn0034094	Transferrin 3	Tsf3
FBgn0034095		CG15701
FBgn0034096		CG7786
FBgn0034110	Autophagy-specific gene 9	Atg9
FBgn0034132	Sperm-Leucylaminopeptidase 8	S-Lap8
FBgn0034138	Ribosomal protein S15	RpS15
FBgn0034139		CG4927
FBgn0034141		CG8311
FBgn0034142		CG8306
[truncated: 2,281 more rows]
