# Supplementary material for: The role of Dichaete in transcriptional regulation during Drosophila embryonic development
Source: BMC Genomics. 2013 Dec 8;14:861. doi: 10.1186/1471-2164-14-861 (PMC3866562; doi:10.1186/1471-2164-14-861)
Supplement: Additional file 5: Table S5 — Gene Ontology Biological Process enrichment analysis of Core Dichaete-bound genes. [file 1471-2164-14-861-S5.txt]

Supp Table 5 GO:BP enrichment analysis of Core Dichaete-bound genes
GO Term	p-Value	Matches
system development [GO:0048731]	5.673439e-112	1140
organ development [GO:0048513]	4.771078e-103	763
anatomical structure development [GO:0048856]	4.537406e-101	1332
multicellular organismal development [GO:0007275]	1.338276e-100	1288
single-organism developmental process [GO:0044767]	1.560075e-100	1169
developmental process [GO:0032502]	7.290257e-95	1435
regulation of cellular process [GO:0050794]	1.318950e-84	1248
biological regulation [GO:0065007]	3.278597e-83	1405
regulation of biological process [GO:0050789]	4.538555e-83	1317
anatomical structure morphogenesis [GO:0009653]	1.705485e-77	854
single-multicellular organism process [GO:0044707]	6.239410e-74	1431
cell differentiation [GO:0030154]	2.778593e-70	980
cellular developmental process [GO:0048869]	2.142462e-68	1006
nervous system development [GO:0007399]	1.414508e-67	775
single-organism cellular process [GO:0044763]	3.442614e-64	1938
organ morphogenesis [GO:0009887]	4.445898e-63	437
multicellular organismal process [GO:0032501]	3.684764e-61	1531
generation of neurons [GO:0048699]	2.113419e-60	461
single-organism process [GO:0044699]	6.703670e-58	2206
cell development [GO:0048468]	3.035550e-56	638
regulation of nucleobase-containing compound metabolic process [GO:0019219]	2.676640e-55	531
regulation of nitrogen compound metabolic process [GO:0051171]	5.323163e-54	544
regulation of RNA metabolic process [GO:0051252]	7.974877e-54	493
imaginal disc development [GO:0007444]	7.071466e-53	381
regulation of gene expression [GO:0010468]	7.839560e-53	572
neuron differentiation [GO:0030182]	3.783072e-51	416
regulation of metabolic process [GO:0019222]	1.112611e-50	706
regulation of macromolecule metabolic process [GO:0060255]	2.638963e-50	636
tissue development [GO:0009888]	3.182212e-50	391
regulation of cellular metabolic process [GO:0031323]	4.027752e-50	636
neurogenesis [GO:0022008]	4.243994e-50	660
embryo development [GO:0009790]	8.876057e-50	348
regulation of primary metabolic process [GO:0080090]	1.053858e-48	615
post-embryonic organ development [GO:0048569]	4.891714e-48	303
regulation of transcription, DNA-dependent [GO:0006355]	1.357807e-47	451
regulation of RNA biosynthetic process [GO:2001141]	1.357807e-47	451
locomotion [GO:0040011]	3.306173e-47	323
regulation of macromolecule biosynthetic process [GO:0010556]	8.907984e-47	486
regulation of cellular macromolecule biosynthetic process [GO:2000112]	8.907984e-47	486
negative regulation of biological process [GO:0048519]	3.113604e-46	497
post-embryonic development [GO:0009791]	3.351759e-46	374
post-embryonic morphogenesis [GO:0009886]	6.017056e-46	327
regulation of cellular biosynthetic process [GO:0031326]	7.315388e-46	500
regulation of biosynthetic process [GO:0009889]	1.140354e-45	500
instar larval or pupal morphogenesis [GO:0048707]	1.893754e-45	322
transcription, DNA-dependent [GO:0006351]	2.110565e-44	467
metamorphosis [GO:0007552]	3.036467e-44	332
RNA biosynthetic process [GO:0032774]	5.262932e-44	467
imaginal disc morphogenesis [GO:0007560]	8.657819e-44	284
post-embryonic organ morphogenesis [GO:0048563]	8.657819e-44	284
cellular process [GO:0009987]	2.730168e-43	2494
negative regulation of cellular process [GO:0048523]	3.251317e-42	440
pattern specification process [GO:0007389]	3.948029e-42	319
cell morphogenesis involved in differentiation [GO:0000904]	7.601984e-42	288
instar larval or pupal development [GO:0002165]	9.307272e-42	352
positive regulation of biological process [GO:0048518]	5.797202e-40	411
cell morphogenesis involved in neuron differentiation [GO:0048667]	4.239166e-39	268
nucleobase-containing compound biosynthetic process [GO:0034654]	4.533694e-39	510
appendage development [GO:0048736]	6.867501e-39	252
appendage morphogenesis [GO:0035107]	7.654564e-39	250
neuron development [GO:0048666]	1.405877e-38	361
imaginal disc-derived appendage development [GO:0048737]	3.255004e-38	250
imaginal disc-derived appendage morphogenesis [GO:0035114]	3.645464e-38	248
cell morphogenesis [GO:0000902]	9.066026e-38	387
cell communication [GO:0007154]	2.041830e-37	760
sensory organ development [GO:0007423]	6.389879e-37	283
RNA metabolic process [GO:0016070]	6.717054e-37	646
post-embryonic appendage morphogenesis [GO:0035120]	8.625133e-37	243
regionalization [GO:0003002]	1.066542e-36	288
cellular nitrogen compound biosynthetic process [GO:0044271]	2.789436e-36	542
regulation of transcription from RNA polymerase II promoter [GO:0006357]	3.009276e-36	264
cellular component organization [GO:0016043]	4.254594e-36	997
regulation of developmental process [GO:0050793]	6.263671e-36	309
signaling [GO:0023052]	7.023132e-36	740
single organism signaling [GO:0044700]	7.023132e-36	740
cell fate commitment [GO:0045165]	1.423712e-35	291
positive regulation of cellular process [GO:0048522]	3.039544e-35	378
tissue morphogenesis [GO:0048729]	4.317255e-35	215
transcription from RNA polymerase II promoter [GO:0006366]	4.653970e-35	279
cellular component morphogenesis [GO:0032989]	5.246465e-35	419
wing disc development [GO:0035220]	8.020201e-35	273
cellular component organization or biogenesis [GO:0071840]	5.084256e-34	1016
heterocycle biosynthetic process [GO:0018130]	7.180377e-34	525
cell projection organization [GO:0030030]	1.095367e-33	345
neuron projection development [GO:0031175]	1.592049e-33	300
aromatic compound biosynthetic process [GO:0019438]	2.106615e-33	521
neuron projection morphogenesis [GO:0048812]	3.123602e-33	299
response to stimulus [GO:0050896]	1.346988e-32	1060
regulation of multicellular organismal development [GO:2000026]	3.074484e-32	229
organic cyclic compound biosynthetic process [GO:1901362]	1.027359e-31	533
regulation of cell differentiation [GO:0045595]	1.302408e-31	202
growth [GO:0040007]	2.989469e-31	216
regulation of multicellular organismal process [GO:0051239]	3.257575e-31	314
eye development [GO:0001654]	6.871931e-31	223
morphogenesis of an epithelium [GO:0002009]	1.443352e-30	197
wing disc morphogenesis [GO:0007472]	1.476197e-30	215
embryonic morphogenesis [GO:0048598]	6.799336e-30	164
imaginal disc-derived wing morphogenesis [GO:0007476]	7.673484e-30	211
epithelium development [GO:0060429]	8.543186e-30	205
axonogenesis [GO:0007409]	8.566045e-30	196
compound eye development [GO:0048749]	1.082082e-29	213
central nervous system development [GO:0007417]	1.567430e-29	162
chemotaxis [GO:0006935]	2.561845e-29	166
signal transduction [GO:0007165]	2.421953e-28	574
cell projection morphogenesis [GO:0048858]	6.678628e-28	307
cell part morphogenesis [GO:0032990]	1.057146e-27	307
cellular response to stimulus [GO:0051716]	3.025426e-26	698
axon guidance [GO:0007411]	4.069774e-26	156
taxis [GO:0042330]	1.008216e-25	181
cell migration [GO:0016477]	7.756768e-25	160
cell motility [GO:0048870]	2.879721e-24	166
eye morphogenesis [GO:0048592]	3.188184e-24	179
nucleic acid metabolic process [GO:0090304]	6.050740e-24	728
localization of cell [GO:0051674]	1.028905e-23	169
regulation of response to stimulus [GO:0048583]	1.766165e-23	330
regulation of cell development [GO:0060284]	2.018180e-23	153
nucleobase-containing compound metabolic process [GO:0006139]	3.975186e-23	825
compound eye morphogenesis [GO:0001745]	4.166218e-23	171
response to external stimulus [GO:0009605]	8.766955e-23	247
regulation of signal transduction [GO:0009966]	4.540433e-22	271
regulation of signaling [GO:0023051]	1.358292e-21	296
regulation of cell communication [GO:0010646]	1.715924e-21	297
cellular aromatic compound metabolic process [GO:0006725]	7.398359e-21	860
muscle structure development [GO:0061061]	8.628039e-21	188
regulation of nervous system development [GO:0051960]	1.429961e-20	128
regulation of growth [GO:0040008]	2.625029e-20	139
negative regulation of macromolecule metabolic process [GO:0010605]	3.126738e-20	256
negative regulation of gene expression [GO:0010629]	3.881203e-20	210
muscle organ development [GO:0007517]	5.225085e-20	164
negative regulation of RNA metabolic process [GO:0051253]	6.341894e-20	169
negative regulation of metabolic process [GO:0009892]	1.150914e-19	261
cellular nitrogen compound metabolic process [GO:0034641]	1.449492e-19	866
organic cyclic compound metabolic process [GO:1901360]	1.652870e-19	877
positive regulation of transcription from RNA polymerase II promoter [GO:0045944]	2.420894e-19	125
negative regulation of developmental process [GO:0051093]	2.449868e-19	115
cell fate determination [GO:0001709]	3.472255e-19	106
positive regulation of gene expression [GO:0010628]	3.735526e-19	157
heterocycle metabolic process [GO:0046483]	4.564174e-19	841
negative regulation of biosynthetic process [GO:0009890]	9.811721e-19	186
negative regulation of cellular biosynthetic process [GO:0031327]	9.811721e-19	186
positive regulation of RNA metabolic process [GO:0051254]	1.115451e-18	159
negative regulation of macromolecule biosynthetic process [GO:0010558]	1.258157e-18	184
negative regulation of cellular macromolecule biosynthetic process [GO:2000113]	1.258157e-18	184
negative regulation of nucleobase-containing compound metabolic process [GO:0045934]	1.505523e-18	172
positive regulation of transcription, DNA-dependent [GO:0045893]	1.879582e-18	153
negative regulation of nitrogen compound metabolic process [GO:0051172]	2.351291e-18	173
gamete generation [GO:0007276]	3.383879e-18	359
negative regulation of transcription, DNA-dependent [GO:0045892]	4.587094e-18	162
open tracheal system development [GO:0007424]	4.856340e-18	136
positive regulation of macromolecule metabolic process [GO:0010604]	4.997067e-18	189
developmental growth [GO:0048589]	5.673609e-18	137
sexual reproduction [GO:0019953]	5.851869e-18	363
reproductive process [GO:0022414]	6.032835e-18	448
tube development [GO:0035295]	7.790026e-18	112
respiratory system development [GO:0060541]	8.444594e-18	138
cell proliferation [GO:0008283]	8.906688e-18	176
positive regulation of nucleobase-containing compound metabolic process [GO:0045935]	1.082809e-17	160
regulation of anatomical structure morphogenesis [GO:0022603]	1.491955e-17	147
brain development [GO:0007420]	2.433214e-17	91
positive regulation of macromolecule biosynthetic process [GO:0010557]	2.462393e-17	163
gland development [GO:0048732]	2.541978e-17	129
positive regulation of nitrogen compound metabolic process [GO:0051173]	2.910286e-17	171
embryo development ending in birth or egg hatching [GO:0009792]	3.286759e-17	124
embryonic development via the syncytial blastoderm [GO:0001700]	3.928793e-17	119
positive regulation of metabolic process [GO:0009893]	4.729146e-17	204
single organism reproductive process [GO:0044702]	5.438320e-17	371
regulation of cellular component organization [GO:0051128]	5.608878e-17	248
positive regulation of biosynthetic process [GO:0009891]	8.599967e-17	175
positive regulation of cellular biosynthetic process [GO:0031328]	8.599967e-17	175
negative regulation of cellular metabolic process [GO:0031324]	9.947718e-17	214
cellular component movement [GO:0006928]	2.050169e-16	214
positive regulation of cellular metabolic process [GO:0031325]	2.111262e-16	200
anatomical structure formation involved in morphogenesis [GO:0048646]	2.208869e-16	265
negative regulation of transcription from RNA polymerase II promoter [GO:0000122]	3.064379e-16	105
oogenesis [GO:0048477]	6.062816e-16	270
female gamete generation [GO:0007292]	7.537264e-16	273
cell fate specification [GO:0001708]	1.809714e-15	74
developmental process involved in reproduction [GO:0003006]	1.989443e-15	305
regulation of neurogenesis [GO:0050767]	3.437981e-15	90
embryonic pattern specification [GO:0009880]	4.027048e-15	137
multicellular organismal reproductive process [GO:0048609]	7.240051e-15	385
dendrite development [GO:0016358]	1.395869e-14	114
segmentation [GO:0035282]	1.419067e-14	147
dendrite morphogenesis [GO:0048813]	2.953524e-14	113
organ formation [GO:0048645]	8.799979e-14	51
formation of anatomical boundary [GO:0048859]	8.803393e-14	51
imaginal disc pattern formation [GO:0007447]	1.272193e-13	79
enzyme linked receptor protein signaling pathway [GO:0007167]	2.261846e-13	133
response to chemical stimulus [GO:0042221]	2.500174e-13	366
cellular process involved in reproduction in multicellular organism [GO:0022412]	3.813280e-13	278
cardiovascular system development [GO:0072358]	9.112366e-13	70
circulatory system development [GO:0072359]	9.112366e-13	70
negative regulation of cell differentiation [GO:0045596]	1.105240e-12	85
photoreceptor cell differentiation [GO:0046530]	1.193107e-12	112
blastoderm segmentation [GO:0007350]	1.685383e-12	124
gastrulation [GO:0007369]	1.746083e-12	64
cell-cell signaling [GO:0007267]	2.358126e-12	260
salivary gland development [GO:0007431]	2.471575e-12	108
exocrine system development [GO:0035272]	2.471575e-12	108
intracellular signal transduction [GO:0035556]	2.706773e-12	224
morphogenesis of a polarized epithelium [GO:0001738]	2.797498e-12	80
negative regulation of signaling [GO:0023057]	3.134810e-12	120
cellular process involved in reproduction [GO:0048610]	3.249590e-12	321
establishment or maintenance of cell polarity [GO:0007163]	4.784385e-12	116
death [GO:0016265]	9.322607e-12	165
localization [GO:0051179]	9.483626e-12	758
regulation of biological quality [GO:0065008]	9.931337e-12	373
negative regulation of cell communication [GO:0010648]	9.936697e-12	120
cell death [GO:0008219]	1.248055e-11	163
skeletal muscle organ development [GO:0060538]	1.333688e-11	114
heart development [GO:0007507]	1.356374e-11	67
morphogenesis of embryonic epithelium [GO:0016331]	1.386977e-11	82
neuron fate commitment [GO:0048663]	1.516056e-11	58
cell cycle [GO:0007049]	1.551371e-11	341
negative regulation of signal transduction [GO:0009968]	1.874633e-11	114
behavior [GO:0007610]	2.115835e-11	242
digestive tract development [GO:0048565]	2.247428e-11	73
digestive system development [GO:0055123]	2.247428e-11	73
negative regulation of response to stimulus [GO:0048585]	2.329899e-11	122
programmed cell death [GO:0012501]	3.039206e-11	151
gliogenesis [GO:0042063]	3.694502e-11	57
cell surface receptor signaling pathway [GO:0007166]	3.914000e-11	325
formation of organ boundary [GO:0010160]	7.001693e-11	43
muscle cell differentiation [GO:0042692]	8.674668e-11	118
nitrogen compound metabolic process [GO:0006807]	1.264051e-10	914
leg disc development [GO:0035218]	1.472544e-10	70
establishment of planar polarity [GO:0001736]	1.631228e-10	72
establishment of tissue polarity [GO:0007164]	1.631228e-10	72
tube morphogenesis [GO:0035239]	1.698454e-10	83
synapse organization [GO:0050808]	2.448467e-10	102
epithelial tube morphogenesis [GO:0060562]	3.378498e-10	70
single-organism behavior [GO:0044708]	4.634695e-10	193
regulation of cell proliferation [GO:0042127]	6.195422e-10	94
transmembrane receptor protein tyrosine kinase signaling pathway [GO:0007169]	1.111380e-9	95
negative regulation of growth [GO:0045926]	1.435747e-9	53
cell division [GO:0051301]	1.567963e-9	123
eye-antennal disc development [GO:0035214]	2.241058e-9	50
establishment of ommatidial planar polarity [GO:0042067]	3.503379e-9	50
compound eye photoreceptor cell differentiation [GO:0001751]	5.388076e-9	94
dorsal closure [GO:0007391]	8.607482e-9	68
synapse assembly [GO:0007416]	1.137848e-8	74
urogenital system development [GO:0001655]	1.334130e-8	56
renal system development [GO:0072001]	1.334130e-8	56
eye photoreceptor cell differentiation [GO:0001754]	1.609372e-8	95
muscle tissue development [GO:0060537]	2.399905e-8	98
wing disc pattern formation [GO:0035222]	2.624985e-8	56
regulation of organ morphogenesis [GO:2000027]	3.558154e-8	61
dorsal/ventral pattern formation [GO:0009953]	3.783845e-8	93
striated muscle tissue development [GO:0014706]	4.673992e-8	97
regulation of neuron differentiation [GO:0045664]	5.675321e-8	66
gene expression [GO:0010467]	5.710281e-8	809
cellular macromolecule metabolic process [GO:0044260]	6.160735e-8	1200
cell growth [GO:0016049]	1.085708e-7	72
anterior/posterior pattern specification [GO:0009952]	1.108268e-7	103
reproduction [GO:0000003]	1.182083e-7	499
intracellular protein kinase cascade [GO:0007243]	1.450577e-7	85
regulation of cell morphogenesis [GO:0022604]	1.581238e-7	94
photoreceptor cell fate commitment [GO:0046552]	1.767984e-7	47
regulation of cell cycle [GO:0051726]	1.798182e-7	120
striated muscle cell differentiation [GO:0051146]	2.235453e-7	105
eye-antennal disc morphogenesis [GO:0007455]	2.745630e-7	35
morphogenesis of a branching structure [GO:0001763]	4.351054e-7	46
muscle fiber development [GO:0048747]	4.414311e-7	80
skeletal muscle tissue development [GO:0007519]	4.855706e-7	91
neuron recognition [GO:0008038]	8.060811e-7	66
branching morphogenesis of an epithelial tube [GO:0048754]	8.871651e-7	44
branching involved in open tracheal system development [GO:0060446]	8.871651e-7	44
morphogenesis of a branching epithelium [GO:0061138]	8.871651e-7	44
regulation of developmental growth [GO:0048638]	1.373889e-6	65
leg disc morphogenesis [GO:0007478]	1.398454e-6	56
cell recognition [GO:0008037]	1.664973e-6	66
muscle cell development [GO:0055001]	1.896765e-6	92
renal tubule development [GO:0061326]	1.932920e-6	49
Malpighian tubule development [GO:0072002]	1.932920e-6	49
apoptotic process [GO:0006915]	2.221310e-6	100
peripheral nervous system development [GO:0007422]	2.295953e-6	63
eye photoreceptor cell fate commitment [GO:0042706]	2.903468e-6	44
mitotic cell cycle [GO:0000278]	2.993170e-6	188
imaginal disc-derived leg morphogenesis [GO:0007480]	3.223689e-6	55
limb morphogenesis [GO:0035108]	3.223689e-6	55
post-embryonic limb morphogenesis [GO:0035127]	3.223689e-6	55
limb development [GO:0060173]	3.223689e-6	55
striated muscle cell development [GO:0055002]	3.589024e-6	91
protein phosphorylation [GO:0006468]	3.649870e-6	151
cytoskeleton organization [GO:0007010]	4.730834e-6	271
stem cell division [GO:0017145]	4.972247e-6	56
cell adhesion [GO:0007155]	6.138445e-6	114
cellular metabolic process [GO:0044237]	7.181428e-6	1510
compound eye photoreceptor fate commitment [GO:0001752]	7.294059e-6	43
ovarian follicle cell development [GO:0030707]	8.975138e-6	128
regulation of cell death [GO:0010941]	1.054439e-5	102
salivary gland morphogenesis [GO:0007435]	1.322889e-5	82
gland morphogenesis [GO:0022612]	1.322889e-5	82
genital disc development [GO:0035215]	1.562191e-5	37
cell cycle process [GO:0022402]	1.638844e-5	277
skeletal muscle fiber development [GO:0048741]	1.723135e-5	73
developmental growth involved in morphogenesis [GO:0060560]	1.865070e-5	50
neuromuscular junction development [GO:0007528]	1.928153e-5	72
neuroblast differentiation [GO:0014016]	2.026473e-5	34
positive regulation of response to stimulus [GO:0048584]	2.342237e-5	97
Ras protein signal transduction [GO:0007265]	2.352028e-5	59
motor neuron axon guidance [GO:0008045]	2.411040e-5	37
ovarian follicle cell migration [GO:0007297]	2.917004e-5	65
mesoderm development [GO:0007498]	3.114951e-5	64
cell fate commitment involved in pattern specification [GO:0060581]	3.327314e-5	29
macromolecule biosynthetic process [GO:0009059]	3.334317e-5	695
regulation of programmed cell death [GO:0043067]	3.442116e-5	91
segment specification [GO:0007379]	3.447266e-5	35
regulation of intracellular protein kinase cascade [GO:0010627]	3.891643e-5	65
border follicle cell migration [GO:0007298]	3.960375e-5	61
cellular macromolecule biosynthetic process [GO:0034645]	4.041500e-5	690
organ growth [GO:0035265]	6.598797e-5	46
multicellular organism reproduction [GO:0032504]	6.878916e-5	407
phosphorylation [GO:0016310]	7.269151e-5	199
synaptic growth at neuromuscular junction [GO:0051124]	7.346008e-5	55
neural precursor cell proliferation [GO:0061351]	8.056791e-5	46
sensory organ boundary specification [GO:0008052]	1.137021e-4	24
digestive tract morphogenesis [GO:0048546]	1.407527e-4	48
response to organic substance [GO:0010033]	1.486970e-4	144
Wnt receptor signaling pathway [GO:0016055]	1.527755e-4	66
neuroblast proliferation [GO:0007405]	1.831697e-4	45
learning or memory [GO:0007611]	2.207903e-4	75
cognition [GO:0050890]	2.207903e-4	75
reproductive structure development [GO:0048608]	2.377448e-4	56
reproductive system development [GO:0061458]	2.377448e-4	56
positive regulation of cell communication [GO:0010647]	2.431915e-4	89
positive regulation of signal transduction [GO:0009967]	2.473826e-4	86
axis specification [GO:0009798]	2.552727e-4	108
regulation of cell fate commitment [GO:0010453]	2.731055e-4	29
transmission of nerve impulse [GO:0019226]	2.747239e-4	145
multicellular organismal signaling [GO:0035637]	2.747239e-4	145
hindgut morphogenesis [GO:0007442]	3.205124e-4	43
gastrulation with mouth forming first [GO:0001703]	3.325240e-4	31
gastrulation involving germ band extension [GO:0010004]	3.325240e-4	31
sex differentiation [GO:0007548]	3.458925e-4	65
cellular protein modification process [GO:0006464]	3.810382e-4	319
protein modification process [GO:0036211]	3.810382e-4	319
regulation of small GTPase mediated signal transduction [GO:0051056]	3.861714e-4	69
positive regulation of signaling [GO:0023056]	4.299861e-4	88
cellular biosynthetic process [GO:0044249]	5.250290e-4	810
organic substance biosynthetic process [GO:1901576]	5.341979e-4	819
biological adhesion [GO:0022610]	5.510576e-4	114
response to growth factor stimulus [GO:0070848]	5.661194e-4	38
R7 cell differentiation [GO:0045466]	5.989875e-4	36
biosynthetic process [GO:0009058]	6.545863e-4	833
regulation of Ras protein signal transduction [GO:0046578]	6.861860e-4	64
somatic stem cell division [GO:0048103]	8.206501e-4	36
cardiocyte differentiation [GO:0035051]	0.001049	26
positive regulation of developmental process [GO:0051094]	0.001073	49
head segmentation [GO:0035287]	0.001131	24
memory [GO:0007613]	0.001139	54
cellular response to growth factor stimulus [GO:0071363]	0.001352	37
ectoderm development [GO:0007398]	0.001381	22
synaptic transmission [GO:0007268]	0.001404	140
dorsal/ventral pattern formation, imaginal disc [GO:0007450]	0.001437	41
organelle organization [GO:0006996]	0.001447	512
glial cell migration [GO:0008347]	0.001793	27
regulation of muscle organ development [GO:0048634]	0.002049	48
formation of primary germ layer [GO:0001704]	0.002095	28
regulation of cell fate specification [GO:0042659]	0.002193	27
phosphate-containing compound metabolic process [GO:0006796]	0.002285	352
head development [GO:0060322]	0.002334	25
phosphorus metabolic process [GO:0006793]	0.002522	356
asymmetric cell division [GO:0008356]	0.002628	50
regulation of apoptotic process [GO:0042981]	0.002812	78
regulation of cell projection organization [GO:0031344]	0.003138	50
small GTPase mediated signal transduction [GO:0007264]	0.003445	94
ommatidial rotation [GO:0016318]	0.003501	25
neuroblast fate commitment [GO:0014017]	0.003676	26
macromolecule modification [GO:0043412]	0.003977	330
mushroom body development [GO:0016319]	0.004229	42
cellular response to stress [GO:0033554]	0.005051	198
cell junction organization [GO:0034330]	0.005223	42
cell-cell junction organization [GO:0045216]	0.005223	42
stem cell differentiation [GO:0048863]	0.005650	45
development of primary sexual characteristics [GO:0045137]	0.006021	49
immune system development [GO:0002520]	0.006738	42
hematopoietic or lymphoid organ development [GO:0048534]	0.006738	42
regulation of cellular response to stress [GO:0080135]	0.006877	44
germ cell development [GO:0007281]	0.007140	137
tissue migration [GO:0090130]	0.008515	34
vesicle-mediated transport [GO:0016192]	0.009970	198
sensory organ precursor cell fate determination [GO:0016360]	0.010617	20
cell fate determination involved in pattern specification [GO:0060582]	0.010617	20
cellular response to endogenous stimulus [GO:0071495]	0.013035	68
response to endogenous stimulus [GO:0009719]	0.015047	83
cellular localization [GO:0051641]	0.015121	284
positive regulation of cell proliferation [GO:0008284]	0.015594	36
larval development [GO:0002164]	0.017380	60
epidermal growth factor receptor signaling pathway [GO:0007173]	0.018859	42
ERBB signaling pathway [GO:0038127]	0.018859	42
ameboidal cell migration [GO:0001667]	0.020191	33
regulation of organ growth [GO:0046620]	0.023021	34
midgut development [GO:0007494]	0.024812	27
Notch signaling pathway [GO:0007219]	0.028216	61
regulation of cell morphogenesis involved in differentiation [GO:0010769]	0.028307	39
cell junction assembly [GO:0034329]	0.028733	34
regulation of localization [GO:0032879]	0.034294	103
cellular response to organic substance [GO:0071310]	0.039931	79
positive regulation of programmed cell death [GO:0043068]	0.040769	36
negative regulation of multicellular organismal process [GO:0051241]	0.041890	34
wing disc dorsal/ventral pattern formation [GO:0048190]	0.042339	35
mesoderm morphogenesis [GO:0048332]	0.044538	25
regulation of anatomical structure size [GO:0090066]	0.045658	79
