# Supplementary material for: The role of Dichaete in transcriptional regulation during Drosophila embryonic development
Source: BMC Genomics. 2013 Dec 8;14:861. doi: 10.1186/1471-2164-14-861 (PMC3866562; doi:10.1186/1471-2164-14-861)
Supplement: Additional file 6: Table S6 — RedFly and FlyLight enhancers associated with Dichaete Binding. [file 1471-2164-14-861-S6.txt]

Supp Table 6, RedFly and FlyLight enhancers associated with Dichaete Binding
Chromosome	Start	End	Enhancer ID	Source
chr2L	10292836	10294531	GMR88D05	FlyLight
chr2L	10292845	10294559	Hand_E8BS	RedFly
chr2L	10388449	10390077	GMR12B08	FlyLight
chr2L	11075044	11076062	Unspecified_HC_09	RedFly
chr2L	11077176	11081186	GMR67F03	FlyLight
chr2L	11184429	11188393	GMR75F11	FlyLight
chr2L	11187851	11191609	GMR75E01	FlyLight
chr2L	11344357	11347235	GMR84G07	FlyLight
chr2L	11348301	11351747	GMR84G04	FlyLight
chr2L	11348616	11352839	salm_AZA	RedFly
chr2L	11354012	11357500	GMR84G09	FlyLight
chr2L	11355941	11360171	salm_ZO	RedFly
chr2L	11356213	11359695	GMR84G10	FlyLight
chr2L	11399923	11410695	salm_BI	RedFly
chr2L	11401416	11404511	GMR87D01	FlyLight
chr2L	11410514	11413492	GMR87F12	FlyLight
chr2L	11410695	11413358	salm_BAT	RedFly
chr2L	11412718	11415887	GMR87G05	FlyLight
chr2L	11416776	11419940	GMR87F09	FlyLight
chr2L	11418977	11421915	GMR87G01	FlyLight
chr2L	11420884	11423925	GMR87F11	FlyLight
chr2L	11446417	11450129	salm_sal3.5E/E	RedFly
chr2L	11448544	11452313	GMR85E06	FlyLight
chr2L	11448949	11456149	salm_sal6.7S/B	RedFly
chr2L	11448953	11450039	salm_salm_TSE	RedFly
chr2L	11453242	11457101	GMR85E08	FlyLight
chr2L	11454346	11454735	salm_sal400Xm/E	RedFly
chr2L	11454346	11456149	salm_sal1.8S/E	RedFly
chr2L	11454346	11457298	salm_sal3.0S/E	RedFly
chr2L	11454736	11455733	salm_sal1000R/Xm	RedFly
chr2L	11455434	11455733	salm_sal300R/P	RedFly
chr2L	11455643	11455884	salm_sal242S/P	RedFly
chr2L	11455643	11456154	salm_blastoderm_early_enhancer	RedFly
chr2L	11455673	11459161	GMR85D09	FlyLight
chr2L	11455734	11456149	salm_salBE421	RedFly
chr2L	11455879	11456154	salm_sal272P/P	RedFly
chr2L	11458002	11461064	GMR85E04	FlyLight
chr2L	11460055	11463770	GMR85E10	FlyLight
chr2L	11472898	11476846	GMR85E11	FlyLight
chr2L	11803806	11806093	GMR77G10	FlyLight
chr2L	12007710	12008448	Rh5_promoter	RedFly
chr2L	12077252	12086022	prd_mf5	RedFly
chr2L	12080488	12081888	prd_O-E	RedFly
chr2L	12084452	12086021	prd_zebra_enhancer	RedFly
chr2L	12085792	12086021	prd_deltaQ	RedFly
chr2L	12087092	12087892	prd_cc_repressor	RedFly
chr2L	12087892	12088492	prd_P1_enhancer	RedFly
chr2L	12090992	12092692	prd_stripe2P_enhancer	RedFly
chr2L	12092692	12095792	prd_A8_repressor	RedFly
chr2L	12471483	12475235	GMR78B10	FlyLight
chr2L	12479372	12482627	GMR78C08	FlyLight
chr2L	12483157	12486772	GMR78D02	FlyLight
chr2L	12485932	12488870	GMR78C06	FlyLight
chr2L	12492892	12495354	GMR78D03	FlyLight
chr2L	12494261	12497249	GMR78D08	FlyLight
chr2L	12499415	12502051	GMR78D06	FlyLight
chr2L	12500979	12504584	GMR78C02	FlyLight
chr2L	12506211	12509401	GMR78C12	FlyLight
chr2L	12508797	12511949	GMR78B07	FlyLight
chr2L	12518870	12521837	GMR78C01	FlyLight
chr2L	12520590	12523229	GMR78B09	FlyLight
chr2L	12525642	12528980	GMR78C10	FlyLight
chr2L	12532336	12536304	GMR78D04	FlyLight
chr2L	12542860	12544630	GMR78D05	FlyLight
chr2L	12543922	12547164	GMR78B08	FlyLight
chr2L	12573225	12576630	GMR78A02	FlyLight
chr2L	12575267	12579012	GMR78A07	FlyLight
chr2L	12603737	12607703	GMR78A05	FlyLight
chr2L	12614264	12618045	GMR13E08	FlyLight
chr2L	12616133	12617344	nub_CE8011	RedFly
chr2L	12631273	12635213	GMR11G09	FlyLight
chr2L	12661036	12664978	GMR11G10	FlyLight
chr2L	12666400	12670271	GMR11F06	FlyLight
chr2L	12669615	12672809	GMR11A01	FlyLight
chr2L	12673588	12676062	GMR10E02	FlyLight
chr2L	12674735	12676045	pdm2_CE8012	RedFly
chr2L	12674738	12678648	GMR11G05	FlyLight
chr2L	12678898	12680520	pdm2_+1_construct	RedFly
chr2L	12678911	12680806	GMR10C05	FlyLight
chr2L	12680808	12684576	GMR11E07	FlyLight
chr2L	12680917	12682449	pdm2_+3_construct	RedFly
chr2L	12682650	12683649	pdm2_CRM6	RedFly
chr2L	13176649	13177154	GMR61B06	FlyLight
chr2L	13227009	13228029	Unspecified_HC_05	RedFly
chr2L	13228968	13230052	Unspecified_HC_04	RedFly
chr2L	1395963	1397091	GMR27D07	FlyLight
chr2L	1397212	1400129	GMR28A12	FlyLight
chr2L	1399110	1402845	GMR28F02	FlyLight
chr2L	14010447	14013515	GMR24D03	FlyLight
chr2L	1401911	1405612	GMR28E10	FlyLight
chr2L	1404151	1407705	GMR28D10	FlyLight
chr2L	1406724	1410605	GMR28G05	FlyLight
chr2L	1409888	1413457	GMR28D12	FlyLight
chr2L	1410754	1411417	lea_robo2_5054	RedFly
chr2L	1412857	1416718	GMR28F12	FlyLight
chr2L	1416693	1420007	GMR28C04	FlyLight
chr2L	1420767	1423775	GMR28B05	FlyLight
chr2L	1422751	1425652	GMR28A10	FlyLight
chr2L	14251678	14255259	GMR17B12	FlyLight
chr2L	14264025	14265895	GMR16C05	FlyLight
chr2L	14264958	14268221	GMR16H02	FlyLight
chr2L	14266785	14270089	GMR16H08	FlyLight
chr2L	14267277	14267717	Unspecified_6028	RedFly
chr2L	1428055	1431710	GMR28E07	FlyLight
chr2L	14303338	14306200	GMR16E10	FlyLight
chr2L	14383651	14387085	GMR20H02	FlyLight
chr2L	14435741	14436213	Cpr35B_6285	RedFly
chr2L	14446026	14446413	Unspecified_6053	RedFly
chr2L	14451817	14454838	GMR16F09	FlyLight
chr2L	14453907	14457497	GMR19B06	FlyLight
chr2L	14456649	14458514	GMR16C04	FlyLight
chr2L	14457545	14461538	GMR17F01	FlyLight
chr2L	14460413	14463600	GMR16G08	FlyLight
chr2L	14462733	14465578	GMR16E08	FlyLight
chr2L	14477172	14480083	GMR16F02	FlyLight
chr2L	14479554	14483266	GMR17C11	FlyLight
chr2L	14482486	14485891	GMR17A06	FlyLight
chr2L	14484604	14488011	GMR17A07	FlyLight
chr2L	14487039	14490562	GMR17B07	FlyLight
chr2L	14489159	14489648	Unspecified_HC_34	RedFly
chr2L	1461882	1462726	Unspecified_BN31	RedFly
chr2L	15050611	15057557	Su(H)_+10/+16	RedFly
chr2L	15473776	15476675	sna_dl_mel	RedFly
chr2L	15478170	15481082	sna_2.8kb	RedFly
chr2L	15478448	15481082	sna_W0.18	RedFly
chr2L	15478530	15481082	sna_W0.25	RedFly
chr2L	15731035	15732227	CycE_1.2lacZ	RedFly
chr2L	15731035	15733932	CycE_2.9lacZ	RedFly
chr2L	15731035	15736593	CycE_5.5lacZ	RedFly
chr2L	15731035	15744199	CycE_13.2lacZ	RedFly
chr2L	15731035	15747364	CycE_16.4lacZ	RedFly
chr2L	15731038	15733081	CycE_Enhancer	RedFly
chr2L	15731817	15732757	CycE_1.0TATAlacZ	RedFly
chr2L	15734587	15737357	CycE_2.77-Pdel	RedFly
chr2L	16269034	16272552	GMR11C09	FlyLight
chr2L	16271845	16275630	GMR11E12	FlyLight
chr2L	16281416	16284262	GMR10F11	FlyLight
chr2L	16283656	16287129	GMR11C02	FlyLight
chr2L	16319411	16320423	cact_Lac-Z	RedFly
chr2L	16362542	16365283	GMR77G04	FlyLight
chr2L	16451533	16468161	dac_3EE-16.6kb	RedFly
chr2L	16452968	16456254	GMR9B04	FlyLight
chr2L	16454479	16457690	GMR9B05	FlyLight
chr2L	16454480	16457690	dac_R9B05	RedFly
chr2L	16475312	16478926	GMR9C07	FlyLight
chr2L	16477370	16481194	GMR67D10	FlyLight
chr2L	16477427	16480685	GMR9C08	FlyLight
chr2L	16479125	16482925	GMR9C09	FlyLight
chr2L	16745088	16746244	GMR95D03	FlyLight
chr2L	16763414	16763993	Mhc_F3-580	RedFly
chr2L	16856821	16858729	GMR47E08	FlyLight
chr2L	17218097	17221808	GMR49F06	FlyLight
chr2L	17222184	17222504	Unspecified_6225	RedFly
chr2L	17229889	17233677	GMR49G08	FlyLight
chr2L	17232396	17235331	GMR48C09	FlyLight
chr2L	17234342	17236974	GMR48A01	FlyLight
chr2L	17256897	17260585	GMR49F02	FlyLight
chr2L	17261230	17265049	GMR49H03	FlyLight
chr2L	17262382	17263322	beat-IIIc_6490	RedFly
chr2L	17263954	17267162	GMR48F06	FlyLight
chr2L	17266202	17270147	GMR50B03	FlyLight
chr2L	17379157	17380163	CG6860_NRE	RedFly
chr2L	17586805	17589182	GMR12D08	FlyLight
chr2L	17714468	17715759	GMR31B04	FlyLight
chr2L	17721074	17723961	GMR31E03	FlyLight
chr2L	17722702	17726648	GMR32D12	FlyLight
chr2L	17731752	17735456	GMR32B08	FlyLight
chr2L	17734845	17738025	GMR31G01	FlyLight
chr2L	17739846	17743667	GMR32C08	FlyLight
chr2L	17742631	17746576	GMR32D11	FlyLight
chr2L	17745598	17749357	GMR32C01	FlyLight
chr2L	17748291	17751446	GMR31F11	FlyLight
chr2L	17750818	17754808	GMR32E10	FlyLight
chr2L	17752450	17752943	CadN_6512	RedFly
chr2L	17753646	17757548	GMR32D06	FlyLight
chr2L	17759656	17763746	GMR32F05	FlyLight
chr2L	17762549	17765130	GMR31D05	FlyLight
chr2L	17778137	17781663	GMR32A05	FlyLight
chr2L	18149771	18152121	socs36E_Ecto	RedFly
chr2L	18453	19917	GMR27E12	FlyLight
chr2L	18597064	18597956	amosC	RedFly
chr2L	18597064	18600565	amos3.5	RedFly
chr2L	18597937	18598898	amosB	RedFly
chr2L	18598879	18600565	amosA	RedFly
chr2L	18780281	18782496	GMR80G01	FlyLight
chr2L	18782611	18785798	GMR80F10	FlyLight
chr2L	18798332	18801480	GMR80H01	FlyLight
chr2L	18800761	18804341	GMR80F12	FlyLight
chr2L	18803626	18807593	GMR80H03	FlyLight
chr2L	18806565	18809927	GMR80H02	FlyLight
chr2L	18874955	18877642	GMR76A10	FlyLight
chr2L	18876724	18880519	GMR76A04	FlyLight
chr2L	18879567	18880726	GMR76A02	FlyLight
chr2L	18881581	18885292	GMR76B08	FlyLight
chr2L	18884712	18888679	GMR76A07	FlyLight
chr2L	18887402	18890772	GMR76B05	FlyLight
chr2L	18892536	18895851	GMR76B03	FlyLight
chr2L	18895077	18898446	GMR76A03	FlyLight
chr2L	18900013	18903823	GMR76B01	FlyLight
chr2L	19035829	19037851	mib2_VME	RedFly
chr2L	19196910	19201030	GMR28H10	FlyLight
chr2L	19199111	19200321	drl_drlR	RedFly
chr2L	19200005	19203356	GMR28C12	FlyLight
chr2L	1954487	1957952	GMR9D06	FlyLight
chr2L	1954488	1957952	CG31760_R9D06	RedFly
chr2L	1956872	1960038	GMR9D08	FlyLight
chr2L	19569137	19571712	GMR31D04	FlyLight
chr2L	19572091	19572543	GMR30H02	FlyLight
chr2L	20066840	20069077	GMR18D05	FlyLight
chr2L	20475806	20477901	mir-1_earlymesoderm	RedFly
chr2L	20768246	20771058	cad(-2648_+165)-LacZ	RedFly
chr2L	20769096	20771058	cad(-1795_+165)-Luc	RedFly
chr2L	20770723	20770748	cad_3xcadCMEwt-Luc	RedFly
chr2L	20770769	20771058	cad_(-125/+165)-Luc	RedFly
chr2L	20784670	20786306	cad_+14_construct	RedFly
chr2L	21156101	21156870	GMR61D12	FlyLight
chr2L	21237362	21238338	GMR39A09	FlyLight
chr2L	21238326	21241519	GMR40G12	FlyLight
chr2L	21244638	21248491	GMR42C01	FlyLight
chr2L	21247209	21249897	GMR40B09	FlyLight
chr2L	21248633	21252261	GMR41F02	FlyLight
chr2L	21294725	21297722	GMR12F12	FlyLight
chr2L	21297771	21301494	GMR13E01	FlyLight
chr2L	21310598	21311881	GMR29C11	FlyLight
chr2L	21312158	21314392	GMR29E09	FlyLight
chr2L	21340346	21344321	GMR54A09	FlyLight
chr2L	21344698	21345986	GMR52G10	FlyLight
chr2L	2161491	2163698	GMR34H06	FlyLight
chr2L	21633890	21634463	GMR36F05	FlyLight
chr2L	2165686	2168791	GMR35C02	FlyLight
chr2L	2167497	2172661	aop_E-lacZ	RedFly
chr2L	2168039	2171785	GMR35H01	FlyLight
chr2L	2171147	2175070	GMR36A12	FlyLight
chr2L	2172661	2179435	aop_D-lacZ	RedFly
chr2L	2174336	2176640	aop_C-lacZ	RedFly
chr2L	2174407	2177923	GMR35E11	FlyLight
chr2L	21757470	21758038	GMR57H08	FlyLight
chr2L	2176640	2181550	aop_B-lacZ	RedFly
chr2L	2181190	2183719	GMR35A01	FlyLight
chr2L	2181551	2185836	aop_A-lacZ	RedFly
chr2L	2181840	2182626	aop_J-lacZ	RedFly
chr2L	21827511	21828292	GMR60E10	FlyLight
chr2L	21847519	21855735	tsh_8.0	RedFly
chr2L	21851516	21853659	tsh_enhancer	RedFly
chr2L	21852965	21853378	tsh_del-1-4	RedFly
chr2L	21852966	21853191	tsh_del-1-2	RedFly
chr2L	21852966	21853428	tsh_del-1-5	RedFly
chr2L	21853101	21853428	tsh_del-2-5	RedFly
chr2L	21853372	21853592	tsh_220bp	RedFly
chr2L	21876631	21877660	Unspecified_HC_17	RedFly
chr2L	2443862	2447810	GMR19E02	FlyLight
chr2L	2445770	2452091	dpp_RD1	RedFly
chr2L	2446783	2449086	GMR18D08	FlyLight
chr2L	2452372	2454885	GMR18E05	FlyLight
chr2L	2453756	2455677	dpp_83-87	RedFly
chr2L	2453757	2454226	dpp_phaseIII	RedFly
chr2L	2453757	2454345	dpp_phasesII/III	RedFly
chr2L	2453757	2454742	dpp_980-6	RedFly
chr2L	2453902	2454893	dpp_P1delta4	RedFly
chr2L	2454381	2455677	dpp_P1delta2	RedFly
chr2L	2752502	2753284	CG9894_5174	RedFly
chr2L	277152	277728	GMR57B08	FlyLight
chr2L	2886358	2888381	GMR43F12	FlyLight
chr2L	2888371	2890667	GMR43H06	FlyLight
chr2L	2894047	2897960	GMR46C03	FlyLight
chr2L	2897343	2901250	GMR46B09	FlyLight
chr2L	2941587	2945459	GMR46A12	FlyLight
chr2L	3301656	3303097	CG9663_intronicCRM	RedFly
chr2L	3610420	3611803	odd_-5_construct	RedFly
chr2L	3615927	3619183	Dot_enhancer	RedFly
chr2L	370985	375025	GMR36C05	FlyLight
chr2L	373957	377842	GMR36A06	FlyLight
chr2L	3772664	3776121	GMR41C03	FlyLight
chr2L	3774634	3775021	bowl_O-E	RedFly
chr2L	3816967	3818532	slp1_u8772	RedFly
chr2L	3816969	3819173	slp1_DESE	RedFly
chr2L	3817265	3821014	GMR35H02	FlyLight
chr2L	3817605	3818532	slp1_u8172	RedFly
chr2L	3817605	3819171	slp1_u8166	RedFly
chr2L	3817605	3819812	slp1_u8159	RedFly
chr2L	3818011	3818539	slp_slp5	RedFly
chr2L	3818506	3819153	slp1_u7265	RedFly
chr2L	3818506	3820687	slp1_u7250	RedFly
chr2L	3818652	3819099	CG3407_5295	RedFly
chr2L	3819150	3819812	slp1_u6559	RedFly
chr2L	3819150	3820687	slp1_u6550	RedFly
chr2L	3819720	3822397	GMR35A08	FlyLight
chr2L	3820168	3821009	slp1_u5547	RedFly
chr2L	3820168	3822240	slp1_u5534	RedFly
chr2L	3820281	3821016	slp1_5-4	RedFly
chr2L	3821005	3821743	slp1_u4739	RedFly
chr2L	3821714	3825360	GMR35G02	FlyLight
chr2L	3821716	3822337	slp1_5-3	RedFly
chr2L	3821751	3822624	slp1_u3931	RedFly
chr2L	3821753	3823905	slp1_PESE	RedFly
chr2L	3822437	3823158	slp1_u3225	RedFly
chr2L	3822500	3822771	slp_C+	RedFly
chr2L	3822539	3823160	slp_C	RedFly
chr2L	3822625	3823158	slp1_u3125	RedFly
chr2L	3822625	3823377	slp1_u3123	RedFly
chr2L	3822625	3823903	slp1_u3118	RedFly
chr2L	3822921	3824093	slp1_3099	RedFly
chr2L	3823123	3824695	slp1_5'-2	RedFly
chr2L	3823143	3824696	slp1_5-2	RedFly
chr2L	3823356	3824032	slp1_u2316	RedFly
chr2L	3823356	3824739	slp1_u2309	RedFly
chr2L	3823770	3824695	slp1_5-1	RedFly
chr2L	3823851	3825800	slp1_u1800	RedFly
chr2L	3824033	3824739	slp1_u1609	RedFly
chr2L	3824596	3824967	slp1_slp_A	RedFly
chr2L	3824740	3825800	slp1_u0900	RedFly
chr2L	3827196	3827972	slp2_i1523	RedFly
chr2L	3827196	3828686	slp2_i1530	RedFly
chr2L	3827291	3831192	GMR79H10	FlyLight
chr2L	3827761	3828382	slp1_5303	RedFly
chr2L	3827970	3828686	slp2_i2330	RedFly
chr2L	3827970	3829609	slp2_i2339	RedFly
chr2L	3827970	3830224	slp2_i2345	RedFly
chr2L	3828681	3829609	slp2_i3039	RedFly
chr2L	3828818	3829610	slp1_slp_B	RedFly
chr2L	3829629	3831819	slp2_i4060	RedFly
chr2L	3832698	3835337	slp2_-3_construct	RedFly
chr2L	3833476	3835620	slp2_i78100	RedFly
chr2L	3833484	3834592	Unspecified_HC_02	RedFly
chr2L	3834958	3836530	slp2_i93109	RedFly
chr2L	3839285	3841364	slp2_d2445	RedFly
chr2L	3839544	3843145	GMR79H11	FlyLight
chr2L	3842530	3844660	slp2_d5778	RedFly
chr2L	3843114	3845187	slp2_d6383	RedFly
chr2L	4284946	4288874	GMR91E06	FlyLight
chr2L	4287398	4289675	GMR91E09	FlyLight
chr2L	4374545	4376244	Traf4_1.7kb_CRM	RedFly
chr2L	4374703	4375702	Traf4_CRM24	RedFly
chr2L	4374718	4375544	Traf1_PE	RedFly
chr2L	510992	516542	ush_-12475/-6925	RedFly
chr2L	516004	523442	ush_-7462/-25	RedFly
chr2L	521276	523442	ush_−2190/−25	RedFly
chr2L	522046	523442	ush_−1421/−25	RedFly
chr2L	522223	522511	ush_−1243/−956	RedFly
chr2L	523221	523442	ush_−237/−25	RedFly
chr2L	523294	523382	ush_−174/−85	RedFly
chr2L	523294	523442	ush_−174/−25	RedFly
chr2L	5239539	5240033	tkv_5428	RedFly
chr2L	5277311	5277993	Unspecified_HC_27	RedFly
chr2L	5306069	5307655	GMR10B06	FlyLight
chr2L	5360846	5362022	GMR39B09	FlyLight
chr2L	5363591	5364353	GMR36G11	FlyLight
chr2L	5380031	5382353	GMR85B01	FlyLight
chr2L	5381782	5385334	GMR85A04	FlyLight
chr2L	5389731	5392347	GMR85B03	FlyLight
chr2L	5391806	5395402	GMR81H11	FlyLight
chr2L	5394831	5398499	GMR85B04	FlyLight
chr2L	5397545	5401455	GMR85A07	FlyLight
chr2L	5400903	5404025	GMR81H10	FlyLight
chr2L	5405166	5406939	GMR85B06	FlyLight
chr2L	5407761	5410365	GMR85B02	FlyLight
chr2L	5413240	5413989	GMR85A02	FlyLight
chr2L	5457567	5461308	GMR86G04	FlyLight
chr2L	5471459	5475275	GMR86G11	FlyLight
chr2L	5474667	5478625	GMR86G03	FlyLight
chr2L	596158	599310	GMR84C01	FlyLight
chr2L	5981378	5981759	eIF-4a_p5′-436eIF4awt-luc/lacZ	RedFly
chr2L	598780	602094	GMR84B08	FlyLight
chr2L	6085959	6089669	GMR81C06	FlyLight
chr2L	6240842	6241432	Unspecified_5565	RedFly
chr2L	6791799	6793261	GMR14B09	FlyLight
chr2L	6796263	6805006	nrv2_5'_flank	RedFly
chr2L	6796618	6799543	GMR57G03	FlyLight
chr2L	6882964	6886562	GMR59A12	FlyLight
chr2L	6886034	6890514	GMR55H05	FlyLight
chr2L	697895	701647	GMR19C01	FlyLight
chr2L	7041124	7044621	GMR26E04	FlyLight
chr2L	7042025	7042479	milt_5633	RedFly
chr2L	7043775	7046279	GMR25H08	FlyLight
chr2L	7045319	7048586	GMR26C11	FlyLight
chr2L	7047255	7050329	GMR26C01	FlyLight
chr2L	7086854	7090739	GMR77D03	FlyLight
chr2L	711386	714300	GMR18F09	FlyLight
chr2L	7134007	7135661	GMR77D08	FlyLight
chr2L	7134638	7138469	GMR77D11	FlyLight
chr2L	715267	718621	GMR18H10	FlyLight
chr2L	7157374	7160608	GMR77E05	FlyLight
chr2L	7284735	7288528	GMR17D09	FlyLight
chr2L	7287421	7290897	GMR17B02	FlyLight
chr2L	7289424	7292897	GMR17A12	FlyLight
chr2L	7290950	7299348	wg_-16212--7813reltsA	RedFly
chr2L	7295251	7299547	GMR17F06	FlyLight
chr2L	7297495	7298725	wg_spd[fg]enhancer	RedFly
chr2L	7299004	7302441	GMR17A10	FlyLight
chr2L	7299067	7303268	wg_-8.1--3.9kb	RedFly
chr2L	7299067	7309285	wg_-8904tsA-+195tsB	RedFly
chr2L	7300474	7301488	wg_XB	RedFly
chr2L	7300474	7303351	wg_-6.7--3.8kb	RedFly
chr2L	7301454	7304060	GMR16D11	FlyLight
chr2L	7304339	7307569	wg_WLZ2.5L	RedFly
chr2L	7309592	7312869	GMR16H05	FlyLight
chr2L	7827251	7827951	GMR57C06	FlyLight
chr2L	8273708	8277611	GMR27A01	FlyLight
chr2L	8277656	8281321	GMR26F10	FlyLight
chr2L	8284170	8288062	GMR37A12	FlyLight
chr2L	8287269	8291126	GMR26H07	FlyLight
chr2L	8290167	8293837	GMR26F11	FlyLight
chr2L	8295710	8298161	GMR25H04	FlyLight
chr2L	84249	87098	GMR12F05	FlyLight
chr2L	8543599	8544639	GMR32H10	FlyLight
chr2L	8544983	8548550	GMR33G04	FlyLight
chr2L	8553580	8557953	GMR34E08	FlyLight
chr2L	8601698	8604550	GMR33C09	FlyLight
chr2L	87702	91147	GMR13B04	FlyLight
chr2L	8808477	8812115	GMR41F09	FlyLight
chr2L	8810920	8814628	GMR41G08	FlyLight
chr2L	8811796	8812360	SoxN_565	RedFly
chr2L	8841420	8842089	SoxN_5830	RedFly
chr2L	89849	92475	GMR12E06	FlyLight
chr2L	91125	93575	GMR12D11	FlyLight
chr2L	9448167	9448748	numb_5870	RedFly
chr2L	9454595	9457185	numb_2.6	RedFly
chr2L	9455074	9455480	numb_CD1	RedFly
chr2L	9576085	9580016	gcm_+1.7/+5.6	RedFly
chr2L	9576948	9578248	gcm_+3.5/+4.5	RedFly
chr2L	9577223	9577965	gcm_+3.8/+4.5	RedFly
chr2L	9581742	9586615	gcm_-4.9	RedFly
chr2L	9582049	9584920	GMR44E06	FlyLight
chr2L	9583786	9586238	GMR44B02	FlyLight
chr2L	9584860	9588623	GMR45G12	FlyLight
chr2L	9586088	9589095	gcm_-7.4/-4.4	RedFly
chr2L	9586088	9590656	gcm_-8.9/-4.4	RedFly
chr2L	9593724	9602606	gcm_-11.5/-20	RedFly
chr2L	9595448	9602606	gcm_-20/-14	RedFly
chr2L	9602606	9605402	gcm_-24/-20	RedFly
chr2L	9605402	9611017	gcm_-29/-24	RedFly
chr2L	9685177	9687143	GMR64H12	FlyLight
chr2L	9686543	9690349	GMR67D07	FlyLight
chr2L	9718491	9722789	GMR50D02	FlyLight
chr2L	9987683	9990975	GMR67B06	FlyLight
chr2L	9989940	9991999	bib_116	RedFly
chr2L	9990204	9992292	GMR65A06	FlyLight
chr2R	10091464	10098844	Sox15_Sox7.5	RedFly
chr2R	10091475	10097322	Sox15_regionF	RedFly
chr2R	10097467	10098844	Sox15_1.3kbEnhancer	RedFly
chr2R	10097982	10098393	Sox15_regionB	RedFly
chr2R	10143424	10143964	CG8531_upstreamCRM	RedFly
chr2R	10319833	10321968	phyl_2.2	RedFly
chr2R	10320186	10324392	GMR52C04	FlyLight
chr2R	10320505	10321956	phyl_FCenhancer	RedFly
chr2R	10639798	10640324	GMR37C01	FlyLight
chr2R	10657616	10658066	GMR61B03	FlyLight
chr2R	10674989	10678592	GMR13C11	FlyLight
chr2R	10677652	10681043	GMR13A11	FlyLight
chr2R	10682330	10685785	GMR13B06	FlyLight
chr2R	10685887	10689154	kn_P2.6cl	RedFly
chr2R	10686764	10689831	GMR12G07	FlyLight
chr2R	10686886	10689073	kn_P1.6cl	RedFly
chr2R	10686886	10689739	kn_P2.3cl	RedFly
chr2R	10686886	10695954	kn_P9cl	RedFly
chr2R	10687374	10689097	kn_2.6_0.9	RedFly
chr2R	10688155	10689154	kn_P2.6-1.6cg	RedFly
chr2R	10688555	10691713	GMR12H01	FlyLight
chr2R	10690860	10694794	GMR13F10	FlyLight
chr2R	10983819	10987779	GMR27A10	FlyLight
chr2R	10986924	10988842	GMR25F10	FlyLight
chr2R	10987952	10991801	GMR26H05	FlyLight
chr2R	10992428	10996347	GMR27A03	FlyLight
chr2R	10994927	10998047	GMR26C03	FlyLight
chr2R	11003109	11006865	GMR26G07	FlyLight
chr2R	11016617	11020273	GMR26F08	FlyLight
chr2R	11018384	11021736	chn_CG11798-PE	RedFly
chr2R	11019614	11021858	GMR25G08	FlyLight
chr2R	11019806	11020918	chn_SOP	RedFly
chr2R	11132159	11135945	GMR15D09	FlyLight
chr2R	11136962	11140193	GMR14H11	FlyLight
chr2R	11227138	11228080	GMR74H08	FlyLight
chr2R	11238074	11241730	GMR93E11	FlyLight
chr2R	11240466	11243714	GMR93E10	FlyLight
chr2R	11242284	11244355	GMR93E07	FlyLight
chr2R	1152507	1155865	GMR28D02	FlyLight
chr2R	11724006	11726807	Poxn_4	RedFly
chr2R	11725554	11726807	Poxn_6	RedFly
chr2R	11725554	11730757	Poxn_5	RedFly
chr2R	11725654	11728824	GMR38A11	FlyLight
chr2R	11726807	11728004	Poxn_7	RedFly
chr2R	11991250	11992606	GMR31B06	FlyLight
chr2R	12066361	12068850	GMR27H03	FlyLight
chr2R	12522558	12524978	GMR94G11	FlyLight
chr2R	12827667	12828431	GMR37D01	FlyLight
chr2R	13363226	13364225	CG6520_CRM7	RedFly
chr2R	13643961	13644965	GMR57D05	FlyLight
chr2R	13644643	13645015	Unspecified_965	RedFly
chr2R	13645104	13645617	GMR11H07	FlyLight
chr2R	13645887	13647569	GMR12B11	FlyLight
chr2R	13645892	13647527	HLH54F_HLH54Fd-GAL4	RedFly
chr2R	13646957	13648460	HLH54F_VME	RedFly
chr2R	13690871	13693107	GMR39G06	FlyLight
chr2R	13692353	13695691	GMR41A10	FlyLight
chr2R	13701063	13704234	GMR40G05	FlyLight
chr2R	13702849	13706922	grh_NBgrh-lacZ	RedFly
chr2R	13702913	13706410	GMR41C09	FlyLight
chr2R	13900556	13904221	GMR95F03	FlyLight
chr2R	14020562	14021408	GMR47A06	FlyLight
chr2R	14021573	14021951	GMR46F11	FlyLight
chr2R	14021923	14022725	GMR61E02	FlyLight
chr2R	14175213	14175892	GMR30H10	FlyLight
chr2R	14176225	14177074	GMR31A01	FlyLight
chr2R	14179746	14182124	GMR31C12	FlyLight
chr2R	14299699	14301108	GMR16A12	FlyLight
chr2R	14300494	14302792	GMR16D04	FlyLight
chr2R	14327991	14328633	GMR57C03	FlyLight
chr2R	14557616	14558358	edl_MaeEBS2	RedFly
chr2R	14558810	14560190	edl_PE	RedFly
chr2R	14565017	14565905	edl_MaeEBS1	RedFly
chr2R	14978928	14981579	GMR53C03	FlyLight
chr2R	15160750	15161413	Unspecified_HC_11	RedFly
chr2R	15180212	15183232	GMR28B07	FlyLight
chr2R	15337666	15338984	betaTub56D_AS1	RedFly
chr2R	15338123	15338660	betaTub56D_NC	RedFly
chr2R	1553335	1555970	GMR90B10	FlyLight
chr2R	15549128	15549927	miR-309-6_8-miR_enhancer	RedFly
chr2R	15701274	15703083	Obp56h_prom	RedFly
chr2R	1572455	1575214	GMR51C04	FlyLight
chr2R	1596772	1600272	GMR41C10	FlyLight
chr2R	1597060	1597739	ap_apME680	RedFly
chr2R	1598480	1599714	ap_brain	RedFly
chr2R	15990593	15991303	18w_1625	RedFly
chr2R	1599249	1602515	GMR41A02	FlyLight
chr2R	1601651	1604204	GMR40A07	FlyLight
chr2R	1605215	1606675	GMR39C09	FlyLight
chr2R	1612255	1613357	GMR39B07	FlyLight
chr2R	1614635	1617851	GMR40H04	FlyLight
chr2R	1616828	1620344	GMR41D03	FlyLight
chr2R	1619184	1622733	GMR41D11	FlyLight
chr2R	1621165	1628721	ap_apC	RedFly
chr2R	1621847	1625692	GMR42B11	FlyLight
chr2R	16282582	16285775	GMR91H03	FlyLight
chr2R	1628721	1632329	ap_apB	RedFly
chr2R	1628743	1632319	GMR41E03	FlyLight
chr2R	16359765	16361297	GMR91H11	FlyLight
chr2R	1639570	1641345	GMR39E04	FlyLight
chr2R	16780092	16783260	GMR83E02	FlyLight
chr2R	16791172	16794283	GMR83D09	FlyLight
chr2R	16793431	16796202	GMR83E01	FlyLight
chr2R	16849286	16850294	Unspecified_HC_14	RedFly
chr2R	17253525	17256116	cv-2_ae6	RedFly
chr2R	17389686	17393758	GMR52B12	FlyLight
chr2R	17416080	17419871	GMR22H12	FlyLight
chr2R	17428573	17432570	GMR23C11	FlyLight
chr2R	17431676	17435215	GMR22F09	FlyLight
chr2R	17593313	17596820	GMR59F10	FlyLight
chr2R	17600786	17601528	GMR56A12	FlyLight
chr2R	17601622	17603056	GMR56D02	FlyLight
chr2R	18125755	18128365	GMR35A04	FlyLight
chr2R	18133506	18137474	GMR42E10	FlyLight
chr2R	18162090	18165058	GMR40E08	FlyLight
chr2R	18223272	18226346	GMR48E02	FlyLight
chr2R	18289643	18291796	GMR90B06	FlyLight
chr2R	18587684	18588438	GMR36G09	FlyLight
chr2R	18686563	18686615	blw_-146/-93	RedFly
chr2R	18686648	18686794	blw_-61/+86	RedFly
chr2R	18751509	18753840	GMR92D02	FlyLight
chr2R	18932428	18933663	twi_promoter_full	RedFly
chr2R	18932428	18933842	twi_dl_mel	RedFly
chr2R	18932606	18934003	twi_1.0kb_promoter	RedFly
chr2R	18933190	18933581	twi_hsp3	RedFly
chr2R	18933313	18933795	twi_hsp7	RedFly
chr2R	18933408	18934003	twi_440bp_promoter	RedFly
chr2R	19455700	19458627	GMR44E09	FlyLight
chr2R	19457724	19461499	GMR49G06	FlyLight
chr2R	19460725	19465110	GMR50D05	FlyLight
chr2R	19463999	19467426	GMR49A05	FlyLight
chr2R	19466058	19468699	GMR48A04	FlyLight
chr2R	19471432	19474472	GMR48D12	FlyLight
chr2R	19473633	19477057	GMR49A03	FlyLight
chr2R	19502099	19506151	GMR9E11	FlyLight
chr2R	19504814	19508934	GMR9E12	FlyLight
chr2R	19513839	19517801	GMR9F04	FlyLight
chr2R	19517331	19520695	GMR9F06	FlyLight
chr2R	19520678	19524345	GMR9F07	FlyLight
chr2R	19523157	19526592	GMR9F08	FlyLight
chr2R	19525265	19527573	retn_GFP	RedFly
chr2R	19525281	19528671	GMR9F09	FlyLight
chr2R	19530731	19535295	GMR9F12	FlyLight
chr2R	19535227	19538471	GMR9G01	FlyLight
chr2R	19539600	19540085	GMR9G03	FlyLight
chr2R	19540013	19540490	GMR9G04	FlyLight
chr2R	19821562	19823213	GMR39D11	FlyLight
chr2R	19864819	19867625	GMR90C01	FlyLight
chr2R	19875348	19875790	Phm_mesoderm	RedFly
chr2R	1989422	1992480	GMR44F12	FlyLight
chr2R	1991126	1994111	GMR44F06	FlyLight
chr2R	1993168	1997287	GMR46E10	FlyLight
chr2R	1995817	1999716	GMR46B07	FlyLight
chr2R	2000947	2004808	GMR46A10	FlyLight
chr2R	2006841	2010445	GMR45D06	FlyLight
chr2R	2011314	2013958	GMR44C04	FlyLight
chr2R	20159720	20162862	GMR51D07	FlyLight
chr2R	2016155	2018598	GMR44A11	FlyLight
chr2R	20162435	20163434	nvy_CRM100	RedFly
chr2R	20191057	20193519	betaTub60D_pw/beta3/lac-2.3	RedFly
chr2R	20191820	20193519	betaTub60D_pW/beta3/lac-1565	RedFly
chr2R	20191962	20193519	betaTub60D_pw/beta3/lac-1423	RedFly
chr2R	20193709	20197435	betaTub60D_beta3-12	RedFly
chr2R	2023112	2026682	GMR45C10	FlyLight
chr2R	2031388	2035398	GMR46E08	FlyLight
chr2R	2034209	2036662	GMR44B03	FlyLight
chr2R	2035373	2039371	GMR46E06	FlyLight
chr2R	20430569	20434562	GMR19E04	FlyLight
chr2R	20434649	20438328	GMR19B08	FlyLight
chr2R	2044477	2048384	GMR46B10	FlyLight
chr2R	2059161	2065440	EcR_DG	RedFly
chr2R	2059161	2070739	EcR_AG	RedFly
chr2R	20687084	20690507	GMR35E07	FlyLight
chr2R	20689220	20692616	GMR35E04	FlyLight
chr2R	20689378	20690306	Dll_215	RedFly
chr2R	20690305	20690985	Dll_DMXact	RedFly
chr2R	20690306	20691018	Dll_DME	RedFly
chr2R	20690306	20691182	Dll_304	RedFly
chr2R	20690307	20694746	Dll_208	RedFly
chr2R	20726348	20732224	Dll_ETD6	RedFly
chr2R	20727240	20732002	Dll_Fr3	RedFly
chr2R	20762042	20764259	GMR27G03	FlyLight
chr2R	20764774	20765703	GMR27D02	FlyLight
chr2R	20898025	20898872	GMR50G01	FlyLight
chr2R	20929409	20932227	GMR69E06	FlyLight
chr2R	20931629	20933690	GMR69E07	FlyLight
chr2R	20932562	20933018	gsb-n_2135	RedFly
chr2R	20932563	20933070	Atet_5338	RedFly
chr2R	20935656	20938887	GMR69E09	FlyLight
chr2R	20939113	20939504	GMR69E10	FlyLight
chr2R	20940930	20942915	gsb-n_gsbnE	RedFly
chr2R	20943849	20951131	gsb_9Z3	RedFly
chr2R	20944361	20949670	gsb_pCD5.3	RedFly
chr2R	20944362	20944877	gsb_fragIV	RedFly
chr2R	20944877	20949670	gsb_pCD4.4	RedFly
chr2R	20944877	20951131	gsb_2.8S	RedFly
chr2R	20946321	20947052	gsb_GLE	RedFly
chr2R	20946321	20951131	gsb_1.3N	RedFly
chr2R	20946358	20948400	GMR69F02	FlyLight
chr2R	20947592	20949414	GMR95D06	FlyLight
chr2R	20956767	20960016	GMR95D10	FlyLight
chr2R	20965489	20969480	GMR52B09	FlyLight
chr2R	20966587	20969610	gol_SVM	RedFly
chr2R	20983977	20985774	GMR39E08	FlyLight
chr2R	20988947	20992717	GMR42A03	FlyLight
chr2R	20988969	20990063	CG16778_tkr-15	RedFly
chr2R	20992689	20996368	GMR41G06	FlyLight
chr2R	20995744	20999052	GMR41A05	FlyLight
chr2R	20997988	21000376	GMR39H06	FlyLight
chr2R	20999025	21002653	GMR41F04	FlyLight
chr2R	21090466	21093273	GMR80H10	FlyLight
chr2R	21092497	21096141	GMR80H09	FlyLight
chr2R	21094779	21097776	GMR80H08	FlyLight
chr2R	21096309	21099902	GMR80H12	FlyLight
chr2R	21098976	21102232	GMR80H05	FlyLight
chr2R	21103638	21106388	GMR80H11	FlyLight
chr2R	21104945	21108078	Kr_PP3.OHZ	RedFly
chr2R	21105323	21109243	GMR80H06	FlyLight
chr2R	21108078	21115023	Kr_PN7.8KrZ	RedFly
chr2R	21108226	21110577	Kr_BgSt2.3HZ	RedFly
chr2R	21108280	21111505	GMR80H04	FlyLight
chr2R	21109177	21115023	Kr_dPN5.4KrZ	RedFly
chr2R	21110142	21111300	Kr_CD1	RedFly
chr2R	21110441	21110577	Kr_4bcd5KrZ	RedFly
chr2R	21110524	21111300	Kr_delBNc0.8HZ	RedFly
chr2R	21110577	21111116	Kr_StH0.6HZ	RedFly
chr2R	21110577	21111706	Kr_StBg1.2HZ	RedFly
chr2R	21110915	21113471	GMR87E08	FlyLight
chr2R	21111116	21111706	Kr_HBg0.6HZ	RedFly
chr2R	21111575	21113281	Kr_NcS1.7HZ	RedFly
chr2R	21111782	21113281	Kr_H/J	RedFly
chr2R	21111782	21114147	Kr_Kr/U	RedFly
chr2R	21112355	21113940	Kr_proximal	RedFly
chr2R	21118441	21120098	GMR87E06	FlyLight
chr2R	21119141	21122229	GMR87E05	FlyLight
chr2R	2460776	2461367	jing_91	RedFly
chr2R	2494618	2498187	GMR90E03	FlyLight
chr2R	2717528	2720182	GMR55D10	FlyLight
chr2R	2720411	2721152	GMR54F10	FlyLight
chr2R	2986483	2989021	GMR79A01	FlyLight
chr2R	3241416	3244235	GMR28A05	FlyLight
chr2R	3302354	3306227	GMR15E06	FlyLight
chr2R	3307355	3310236	GMR14G05	FlyLight
chr2R	3309619	3311779	GMR14C11	FlyLight
chr2R	3317606	3321256	GMR15C09	FlyLight
chr2R	3318591	3320202	so_so7	RedFly
chr2R	3937997	3941167	GMR95A03	FlyLight
chr2R	3948655	3952771	GMR42G04	FlyLight
chr2R	3968980	3969401	GMR30G12	FlyLight
chr2R	4117976	4119137	GMR12B03	FlyLight
chr2R	4119199	4123278	dpn_dB	RedFly
chr2R	4119204	4121972	dpn_dC	RedFly
chr2R	4120226	4124994	dpn_dD	RedFly
chr2R	4120956	4124468	GMR13C02	FlyLight
chr2R	4121967	4124994	dpn_dE	RedFly
chr2R	4123275	4124999	dpn_dF	RedFly
chr2R	4123825	4124493	dpn_dI	RedFly
chr2R	4364135	4366858	GMR70C02	FlyLight
chr2R	4488705	4490310	GMR60G11	FlyLight
chr2R	4492846	4495842	GMR67A02	FlyLight
chr2R	4495038	4496044	rgr_rgrNRE	RedFly
chr2R	4523540	4525169	GMR69F04	FlyLight
chr2R	4524417	4528067	GMR69F05	FlyLight
chr2R	4527137	4530568	GMR69F06	FlyLight
chr2R	4530023	4532426	GMR69F07	FlyLight
chr2R	4538020	4541046	GMR69F10	FlyLight
chr2R	4540025	4543358	GMR69F11	FlyLight
chr2R	4544880	4547513	GMR69G01	FlyLight
chr2R	4553308	4553719	GMR15G04	FlyLight
chr2R	4553727	4554324	GMR15G12	FlyLight
chr2R	4554266	4558297	GMR17F05	FlyLight
chr2R	4558244	4559602	GMR16A10	FlyLight
chr2R	4747860	4750386	GMR14E11	FlyLight
chr2R	4750477	4753386	GMR14G08	FlyLight
chr2R	4949440	4954247	ana_spot	RedFly
chr2R	5025947	5026574	CG8788_GFP	RedFly
chr2R	5127254	5130868	GMR13D01	FlyLight
chr2R	5593938	5599884	dap_dap5'-6F/R	RedFly
chr2R	5597906	5599904	dap_dap-5'-2R	RedFly
chr2R	5597906	5600438	dap_dap-5'-2R+UTR	RedFly
chr2R	5600578	5602440	dap_dap-SB	RedFly
chr2R	5601033	5602440	dap_dap-B	RedFly
chr2R	5601578	5602440	dap_dap-HB	RedFly
chr2R	5601904	5602440	dap_dap-del	RedFly
chr2R	5813427	5816513	GMR44G02	FlyLight
chr2R	5817986	5821986	GMR46E07	FlyLight
chr2R	5820675	5821741	Mef2_II-A	RedFly
chr2R	5821433	5823168	Mef2_II-B[L]	RedFly
chr2R	5822298	5823013	Mef2_construct_11	RedFly
chr2R	5822298	5823055	Mef2_construct_9	RedFly
chr2R	5822472	5823168	Mef2_II-B[S]	RedFly
chr2R	5822632	5823106	Mef2_construct_7	RedFly
chr2R	5822932	5826363	GMR45B03	FlyLight
chr2R	5823061	5825868	Mef2_construct_2	RedFly
chr2R	5825114	5826217	Mef2_II-E	RedFly
chr2R	5825182	5825647	Mef2_-8543/-8079	RedFly
chr2R	5825182	5826221	Mef2_-9117/-8079	RedFly
chr2R	5825471	5828279	GMR44E01	FlyLight
chr2R	5828342	5831678	GMR44H10	FlyLight
chr2R	5830336	5833259	GMR44E08	FlyLight
chr2R	5842211	5845655	GMR45B04	FlyLight
chr2R	5860226	5863704	GMR9D12	FlyLight
chr2R	5860414	5862088	eve_HZE1600	RedFly
chr2R	5861235	5861581	eve_Lm	RedFly
chr2R	5861355	5861681	eve_32Bsu	RedFly
chr2R	5861382	5861550	eve_2Edelta3'	RedFly
chr2R	5861396	5861581	eve_200-hsp70lacZ	RedFly
chr2R	5861443	5861582	eve_2Edelta5'	RedFly
chr2R	5861444	5861548	eve_mas	RedFly
chr2R	5861840	5864923	GMR9E01	FlyLight
chr2R	5862089	5866986	eve_4.7-lacZ	RedFly
chr2R	5863006	5863406	eve_constructD	RedFly
chr2R	5863106	5863515	eve_constructE	RedFly
chr2R	5863686	5866805	GMR9E02	FlyLight
chr2R	5865091	5866986	eve_1.7-lacZ	RedFly
chr2R	5865267	5865750	eve_stripe2	RedFly
chr2R	5868059	5871311	GMR9E04	FlyLight
chr2R	5868342	5868841	eve_construct2	RedFly
chr2R	5868342	5869448	eve_ftz-like	RedFly
chr2R	5868342	5870141	eve_construct4	RedFly
chr2R	5868342	5870441	eve_construct5	RedFly
chr2R	5868342	5870941	eve_construct6	RedFly
chr2R	5868381	5870972	GMR14F06	FlyLight
chr2R	5868447	5870246	eve_late_element_2_even7	RedFly
chr2R	5868641	5870141	eve_construct12	RedFly
chr2R	5868641	5871741	eve_construct11	RedFly
chr2R	5868743	5869843	eve_EL	RedFly
chr2R	5869341	5871741	eve_construct10	RedFly
chr2R	5869941	5870941	eve_construct16	RedFly
chr2R	5870063	5873309	GMR9E05	FlyLight
chr2R	5870241	5871741	eve_construct8	RedFly
chr2R	5870241	5872741	eve_construct18	RedFly
chr2R	5870362	5871145	eve_CQ/late_APR	RedFly
chr2R	5870399	5872794	GMR14D12	FlyLight
chr2R	5871541	5872141	eve_construct22	RedFly
chr2R	5871541	5873541	eve_construct38	RedFly
chr2R	5871926	5875366	GMR9E06	FlyLight
chr2R	5872541	5873086	eve_1-546	RedFly
chr2R	5872541	5873541	eve_muscle	RedFly
chr2R	5872541	5874341	eve_construct39	RedFly
chr2R	5872555	5873261	eve_EME-A	RedFly
chr2R	5872775	5873441	eve_delta235	RedFly
chr2R	5872789	5873100	eve_MHE	RedFly
chr2R	5872790	5873089	eve_eme1	RedFly
chr2R	5872864	5873239	eve_emeA	RedFly
chr2R	5872867	5873099	eve_EME-B5	RedFly
chr2R	5872867	5873441	eve_EME-C	RedFly
chr2R	5872940	5873239	eve_eme2	RedFly
chr2R	5873000	5873261	eve_EME-B3	RedFly
chr2R	5873572	5876912	GMR9E07	FlyLight
chr2R	5876650	5878000	GMR14B04	FlyLight
chr2R	5942063	5942713	Def_prom	RedFly
chr2R	5984070	5984558	GMR61B05	FlyLight
chr2R	6097173	6101095	GMR17E05	FlyLight
chr2R	6327106	6330767	GMR65E04	FlyLight
chr2R	6371730	6375520	GMR45H06	FlyLight
chr2R	6398479	6401832	GMR45A04	FlyLight
chr2R	6400659	6403087	GMR44A09	FlyLight
chr2R	6424677	6425676	lola_CRM20	RedFly
chr2R	6435568	6439402	GMR42B06	FlyLight
chr2R	6435570	6439402	GMR46A04	FlyLight
chr2R	6440981	6444299	GMR44H08	FlyLight
chr2R	6440981	6444747	GMR41H12	FlyLight
chr2R	6465652	6468318	GMR40B08	FlyLight
chr2R	6467688	6471315	GMR41E12	FlyLight
chr2R	6469178	6469669	Unspecified_404	RedFly
chr2R	6471359	6473009	GMR39D10	FlyLight
chr2R	6490965	6494890	GMR42D07	FlyLight
chr2R	6575201	6578805	GMR32A08	FlyLight
chr2R	6577458	6580448	GMR31E07	FlyLight
chr2R	7077871	7081205	GMR85G06	FlyLight
chr2R	7081196	7084847	GMR85G01	FlyLight
chr2R	7084235	7086266	GMR87G10	FlyLight
chr2R	7086436	7089808	GMR85G03	FlyLight
chr2R	7089217	7092133	GMR87G09	FlyLight
chr2R	7092294	7095775	GMR85G08	FlyLight
chr2R	7355801	7359187	GMR88A11	FlyLight
chr2R	7358583	7360194	GMR88B06	FlyLight
chr2R	7364705	7367247	GMR88B03	FlyLight
chr2R	7366072	7368451	GMR88B11	FlyLight
chr2R	7367224	7371221	GMR88B07	FlyLight
chr2R	7393594	7394286	GMR88C02	FlyLight
chr2R	7396909	7400054	GMR88F10	FlyLight
chr2R	7398979	7401825	GMR88F11	FlyLight
chr2R	7412686	7413921	GMR60F10	FlyLight
chr2R	7412786	7413685	en_stripe_enhancer_intron_1	RedFly
chr2R	7413144	7413863	en_intron	RedFly
chr2R	7413176	7413651	en_3'C-I	RedFly
chr2R	7415348	7415385	en_mimimal_promoter	RedFly
chr2R	7415389	7417789	en_upstream_enhancer	RedFly
chr2R	7421072	7424923	GMR94C12	FlyLight
chr2R	7425155	7429055	GMR94C10	FlyLight
chr2R	7434587	7437452	GMR94D08	FlyLight
chr2R	7438849	7441940	GMR94D05	FlyLight
chr2R	7441157	7444185	GMR94D04	FlyLight
chr2R	7450421	7453983	GMR94D03	FlyLight
chr2R	7453381	7456439	GMR95H11	FlyLight
chr2R	7567054	7570576	GMR71E08	FlyLight
chr2R	7678351	7680820	GMR79G11	FlyLight
chr2R	7680818	7684561	GMR79G08	FlyLight
chr2R	7681727	7682234	ths_Neu4_early_embryonic_enhancer	RedFly
chr2R	7681778	7682120	ths_CG12443_broad_lateral_neurogenic_ectoderm	RedFly
chr2R	7683143	7686972	GMR79H05	FlyLight
chr2R	7685643	7688229	GMR79H02	FlyLight
chr2R	7686953	7688698	GMR79H01	FlyLight
chr2R	7688114	7691052	GMR79H03	FlyLight
chr2R	8391361	8394343	GMR29G11	FlyLight
chr2R	8417256	8420806	GMR28D08	FlyLight
chr2R	8661138	8663966	GMR37H09	FlyLight
chr2R	8781373	8785276	GMR69G08	FlyLight
chr2R	8790960	8793554	vg_PRE	RedFly
chr2R	8793699	8797026	GMR69G12	FlyLight
chr2R	8865495	8867612	GMR29E08	FlyLight
chr2R	8868808	8870625	GMR29D09	FlyLight
chr2R	8870086	8873734	GMR30B10	FlyLight
chr2R	8877254	8879988	GMR29F09	FlyLight
chr2R	9108572	9110151	GMR90A11	FlyLight
chr2R	9110565	9112913	GMR27G07	FlyLight
chr2R	9225108	9225387	Unspecified_633	RedFly
chr2R	9418434	9420271	GMR76F03	FlyLight
chr2R	9449078	9449952	Unspecified_HC_29	RedFly
chr2R	9824212	9826703	GMR37G06	FlyLight
chr2R	9826144	9829599	GMR38C12	FlyLight
chr2R	9880560	9884354	GMR28F08	FlyLight
chr2R	9889206	9893155	GMR28G09	FlyLight
chr2R	9894035	9896857	GMR28A06	FlyLight
chr3L	10180063	10182795	GMR48B05	FlyLight
chr3L	10260158	10266314	Or67d_GAL4	RedFly
chr3L	1029592	1032929	GMR16H12	FlyLight
chr3L	1031939	1033683	GMR18B07	FlyLight
chr3L	1079579	1081936	GMR73D06	FlyLight
chr3L	10830919	10834788	GMR60A07	FlyLight
chr3L	10833997	10838407	GMR60C12	FlyLight
chr3L	10838379	10841930	GMR59G03	FlyLight
chr3L	10841307	10844970	GMR59G12	FlyLight
chr3L	10844156	10847357	GMR56H07	FlyLight
chr3L	10851082	10854268	GMR56H03	FlyLight
chr3L	10853157	10857061	GMR60B02	FlyLight
chr3L	10856383	10860691	GMR60C09	FlyLight
chr3L	1089347	1096414	bab1_intron_9	RedFly
chr3L	1092923	1096486	GMR73D08	FlyLight
chr3L	1096651	1098007	bab1_anterior_element	RedFly
chr3L	10993793	10997681	GMR86F02	FlyLight
chr3L	11002241	11003404	GMR86E05	FlyLight
chr3L	11002809	11006673	GMR86E09	FlyLight
chr3L	11008781	11012575	GMR86F06	FlyLight
chr3L	11011879	11015639	GMR86E08	FlyLight
chr3L	11012565	11015940	GMR86E04	FlyLight
chr3L	1106338	1109459	GMR82B12	FlyLight
chr3L	11112050	11113509	GMR43E01	FlyLight
chr3L	11232169	11235547	GMR84A12	FlyLight
chr3L	11234625	11238061	GMR84B04	FlyLight
chr3L	11237622	11241036	GMR84B05	FlyLight
chr3L	11239784	11241947	GMR84B01	FlyLight
chr3L	11241009	11243935	GMR84B02	FlyLight
chr3L	11241131	11245098	GMR84A11	FlyLight
chr3L	11504322	11505250	Sgs3_enhancer	RedFly
chr3L	1163390	1169498	bab2_bab2_+7	RedFly
chr3L	1166657	1169590	GMR40E05	FlyLight
chr3L	1169506	1173256	bab2_bab2_+2	RedFly
chr3L	1174568	1177122	GMR40A09	FlyLight
chr3L	12064242	12064723	GMR71A03	FlyLight
chr3L	12070149	12073075	GMR71D02	FlyLight
chr3L	12073064	12073939	GMR71B02	FlyLight
chr3L	12075589	12078169	GMR71C08	FlyLight
chr3L	12076859	12080608	GMR71F07	FlyLight
chr3L	12435104	12438816	GMR33H09	FlyLight
chr3L	12446953	12450643	GMR33H06	FlyLight
chr3L	12459128	12460611	GMR33A07	FlyLight
chr3L	12499554	12500382	GMR36H04	FlyLight
chr3L	12589864	12593844	GMR80C02	FlyLight
chr3L	12594779	12598653	GMR80B06	FlyLight
chr3L	12615094	12618601	GMR80B07	FlyLight
chr3L	12636606	12638245	ara_IroRE-2B	RedFly
chr3L	12641699	12645425	GMR33H11	FlyLight
chr3L	12642141	12642814	CG32111_8084	RedFly
chr3L	12668301	12672167	GMR34C01	FlyLight
chr3L	12675933	12679849	GMR34C07	FlyLight
chr3L	12690078	12693015	GMR33C10	FlyLight
chr3L	12691735	12695781	GMR34D12	FlyLight
chr3L	12694488	12698344	GMR34B11	FlyLight
chr3L	12698335	12700501	GMR33B03	FlyLight
chr3L	12728257	12729212	GMR29C02	FlyLight
chr3L	12794622	12795035	Unspecified_4405	RedFly
chr3L	1302476	1302948	GMR57A12	FlyLight
chr3L	13395416	13396396	sens_sensCRM3	RedFly
chr3L	14069010	14072740	btl_P[B'PC]	RedFly
chr3L	14069410	14072740	btl_P[P+C]	RedFly
chr3L	14097943	14099669	GMR43E09	FlyLight
chr3L	14126546	14129690	GMR73A03	FlyLight
chr3L	14126942	14149515	D_D3'3	RedFly
chr3L	14128380	14129705	GMR73B04	FlyLight
chr3L	14128380	14132292	GMR73A01	FlyLight
chr3L	14131406	14135206	GMR73A05	FlyLight
chr3L	14137982	14141502	GMR73A06	FlyLight
chr3L	14140956	14144373	GMR73A12	FlyLight
chr3L	14143003	14143936	Unspecified_HC_10	RedFly
chr3L	14144349	14148322	GMR73A10	FlyLight
chr3L	14149515	14161159	D_D3'2	RedFly
chr3L	14150086	14153944	GMR73B12	FlyLight
chr3L	14153033	14155729	GMR73C03	FlyLight
chr3L	14155012	14157545	GMR73B07	FlyLight
chr3L	14156076	14159304	GMR73C01	FlyLight
chr3L	14160726	14164308	GMR73B10	FlyLight
chr3L	14161159	14170238	D_D3'1	RedFly
chr3L	14163034	14166975	GMR73C02	FlyLight
chr3L	14166209	14168021	GMR73B11	FlyLight
chr3L	14166221	14166968	D_D/fsh_O-E	RedFly
chr3L	14170942	14174098	D_D5'1	RedFly
chr3L	14172032	14175099	GMR12G08	FlyLight
chr3L	14173773	14177169	GMR13B02	FlyLight
chr3L	14176490	14179247	GMR12E09	FlyLight
chr3L	1443158	1446973	GMR38F06	FlyLight
chr3L	1453531	1456621	GMR38A08	FlyLight
chr3L	1455529	1459409	rho_PE	RedFly
chr3L	1456079	1458329	GMR37F11	FlyLight
chr3L	1456583	1457582	rho_CRM9	RedFly
chr3L	14567054	14570995	GMR81A06	FlyLight
chr3L	14568001	14569000	CG13479_CRM14	RedFly
chr3L	14573077	14575475	GMR81A03	FlyLight
chr3L	14574243	14576244	GMR81A10	FlyLight
chr3L	1457705	1461693	GMR38H04	FlyLight
chr3L	14593717	14596292	GMR81A02	FlyLight
chr3L	1460440	1463489	GMR38A06	FlyLight
chr3L	1461018	1461316	rho_rhoBAD	RedFly
chr3L	1461234	1461316	rho_rhoD	RedFly
chr3L	1461595	1463953	rho_rho2.2	RedFly
chr3L	1461607	1462196	rho_NEE-600	RedFly
chr3L	1461686	1462556	rho_NEE_long	RedFly
chr3L	1461823	1462121	rho_NEE	RedFly
chr3L	1462016	1463907	rho_5'-NSs	RedFly
chr3L	1462124	1462484	rho_MLE	RedFly
chr3L	1462124	1462874	rho_MLE-long	RedFly
chr3L	14626365	14630595	GMR54B09	FlyLight
chr3L	14641595	14645938	GMR54B10	FlyLight
chr3L	14645243	14649141	GMR53H12	FlyLight
chr3L	14648300	14652295	GMR54B01	FlyLight
chr3L	14653595	14657426	GMR53H05	FlyLight
chr3L	14747614	14750029	GMR77F12	FlyLight
chr3L	14750248	14751188	Trl_-204/+737	RedFly
chr3L	14750611	14754454	Trl_-3470/+374	RedFly
chr3L	14750966	14753707	GMR77G01	FlyLight
chr3L	14964304	14965631	Brd_1.3	RedFly
chr3L	14964319	14965805	Brd_1.5	RedFly
chr3L	14964895	14965426	Brd_A	RedFly
chr3L	14965629	14965805	Brd_0.19	RedFly
chr3L	15032420	15032842	ind_moduleA	RedFly
chr3L	15032420	15033405	ind_moduleAB	RedFly
chr3L	15032420	15033835	ind_1.4	RedFly
chr3L	15032559	15034612	ind_g3.3	RedFly
chr3L	15032754	15033835	ind_moduleBC	RedFly
chr3L	15033076	15033835	ind_moduleC+	RedFly
chr3L	15033363	15033835	ind_moduleC	RedFly
chr3L	15038082	15039706	ind_GN1.6	RedFly
chr3L	15091585	15094138	GMR56E12	FlyLight
chr3L	15093132	15097060	GMR60B05	FlyLight
chr3L	15216686	15217594	Unspecified_HC_23	RedFly
chr3L	15501894	15502200	Z600_z600-lacZ	RedFly
chr3L	15502177	15504164	Eip71CD_2010	RedFly
chr3L	15503337	15504164	Eip71CD_850	RedFly
chr3L	15503530	15504164	Eip71CD_657	RedFly
chr3L	15506366	15510067	Eip71CD_3'Eip	RedFly
chr3L	15523342	15526816	GMR64E07	FlyLight
chr3L	15523345	15524111	CrebA_CrebA-770	RedFly
chr3L	15524089	15525191	CrebA_CrebA-1100	RedFly
chr3L	15532257	15535587	GMR64D11	FlyLight
chr3L	15537618	15540145	GMR64A03	FlyLight
chr3L	15856298	15857092	GMR74B09	FlyLight
chr3L	16005516	16005906	mib1_8458	RedFly
chr3L	16013542	16014711	Notum_cooc310	RedFly
chr3L	16036610	16037613	th_8479	RedFly
chr3L	16465442	16468389	GMR24C05	FlyLight
chr3L	16467005	16470966	GMR25C01	FlyLight
chr3L	16470093	16473771	GMR24G11	FlyLight
chr3L	16472617	16475821	GMR24D09	FlyLight
chr3L	16618348	16619653	GMR60G01	FlyLight
chr3L	16622269	16625843	GMR67C10	FlyLight
chr3L	16624650	16626738	GMR65A05	FlyLight
chr3L	16625818	16629110	GMR67B05	FlyLight
chr3L	16628277	16631842	GMR65E02	FlyLight
chr3L	16630876	16634655	GMR67D05	FlyLight
chr3L	16633961	16637682	GMR65E06	FlyLight
chr3L	16636279	16639160	GMR65D01	FlyLight
chr3L	16735332	16739136	GMR38F05	FlyLight
chr3L	16738426	16742377	GMR38G12	FlyLight
chr3L	16759535	16762744	GMR38B06	FlyLight
chr3L	16760188	16760632	Unspecified_4725	RedFly
chr3L	16760188	16761446	Unspecified_4726	RedFly
chr3L	16760918	16761420	Nrt_8563	RedFly
chr3L	16761575	16764952	GMR38C04	FlyLight
chr3L	16763999	16766873	GMR37H10	FlyLight
chr3L	16793264	16796944	GMR75G02	FlyLight
chr3L	16795606	16799479	GMR75G05	FlyLight
chr3L	17578905	17582932	GMR36C04	FlyLight
chr3L	17711856	17714995	GMR53E01	FlyLight
chr3L	17731920	17733741	GMR52H10	FlyLight
chr3L	17992757	17996559	GMR45H09	FlyLight
chr3L	18008088	18011207	GMR44G04	FlyLight
chr3L	18055282	18059215	GMR46C07	FlyLight
chr3L	18178723	18180945	W_5primeF	RedFly
chr3L	18391327	18401622	rpr_11kb-lacZ	RedFly
chr3L	18391503	18392750	rpr_1.2	RedFly
chr3L	18391795	18392493	rpr_4S7	RedFly
chr3L	18392337	18392931	rpr_4S6	RedFly
chr3L	18392752	18393415	rpr_4S5	RedFly
chr3L	18393296	18393895	rpr_4S4	RedFly
chr3L	18393686	18393965	rpr_4S3-3	RedFly
chr3L	18393700	18394376	rpr_4S3	RedFly
chr3L	18439452	18442855	GMR48H11	FlyLight
chr3L	18502912	18506693	GMR67D06	FlyLight
chr3L	18502914	18506693	GMR11E10	FlyLight
chr3L	18506044	18507849	GMR10C02	FlyLight
chr3L	18531601	18534253	GMR64A10	FlyLight
chr3L	18532775	18536705	GMR64H04	FlyLight
chr3L	19036493	19037199	nkd_8756	RedFly
chr3L	1914752	1918124	GMR94B04	FlyLight
chr3L	19157281	19157696	Unspecified_4906	RedFly
chr3L	19783155	19784574	GMR29C12	FlyLight
chr3L	19784672	19786610	GMR29E01	FlyLight
chr3L	19787033	19787877	GMR10A08	FlyLight
chr3L	20120527	20122382	GMR57E12	FlyLight
chr3L	20264856	20266125	GMR92G04	FlyLight
chr3L	20394271	20396658	trbl_GFP	RedFly
chr3L	20395366	20396365	trbl_CRM8	RedFly
chr3L	20670880	20672890	kni_AE19	RedFly
chr3L	20687408	20688218	GMR43B11	FlyLight
chr3L	20687687	20688345	kni_proximal_minimal	RedFly
chr3L	20688806	20691532	GMR44D05	FlyLight
chr3L	20689643	20690512	kni_KD	RedFly
chr3L	20689649	20690495	kni_KSH	RedFly
chr3L	20690449	20690515	kni_64	RedFly
chr3L	20690515	20690671	kni_223	RedFly
chr3L	20690748	20694503	GMR45G10	FlyLight
chr3L	20698668	20702651	GMR46D09	FlyLight
chr3L	20699782	20704709	kni_reporter_fragment_E	RedFly
chr3L	20701170	20704702	GMR45C03	FlyLight
chr3L	20782229	20783246	Six4_D-six4-III-GFP	RedFly
chr3L	20826	22735	GMR82B07	FlyLight
chr3L	21059048	21060941	siz_loner/CG32434-PE	RedFly
chr3L	21459232	21462473	GMR95C07	FlyLight
chr3L	21461026	21467623	croc_7kb3prime	RedFly
chr3L	21461783	21464826	GMR95C08	FlyLight
chr3L	21469504	21478119	croc_9kb	RedFly
chr3L	21470988	21474921	GMR36B04	FlyLight
chr3L	21473988	21478119	croc_4kb	RedFly
chr3L	21474127	21478267	GMR36C10	FlyLight
chr3L	21575451	21577820	GMR24A01	FlyLight
chr3L	21577234	21580856	GMR24G06	FlyLight
chr3L	21582310	21585797	GMR24F12	FlyLight
chr3L	21584910	21588453	GMR24G01	FlyLight
chr3L	21594677	21598482	GMR25A02	FlyLight
chr3L	21597564	21601252	GMR24G12	FlyLight
chr3L	21692619	21694826	GMR88D01	FlyLight
chr3L	21693836	21697673	GMR88C06	FlyLight
chr3L	21700530	21704227	GMR88C09	FlyLight
chr3L	21703486	21706742	GMR88D04	FlyLight
chr3L	21705959	21709875	GMR88C07	FlyLight
chr3L	21709245	21712872	GMR88C08	FlyLight
chr3L	21711767	21715152	GMR88C12	FlyLight
chr3L	21721638	21722041	GMR61B01	FlyLight
chr3L	21766330	21769838	GMR69D03	FlyLight
chr3L	21779219	21783215	GMR69D04	FlyLight
chr3L	21782064	21784174	GMR69D05	FlyLight
chr3L	21787564	21789383	GMR69D08	FlyLight
chr3L	21788218	21791759	GMR69D09	FlyLight
chr3L	21797627	21801452	GMR69E01	FlyLight
chr3L	21802113	21805205	GMR69E02	FlyLight
chr3L	22259778	22260570	GMR61G11	FlyLight
chr3L	22898688	22901900	GMR56H08	FlyLight
chr3L	22900728	22903228	GMR56E10	FlyLight
chr3L	23223239	23226688	GMR19A08	FlyLight
chr3L	23230580	23233656	GMR18G10	FlyLight
chr3L	23232518	23234994	GMR18E01	FlyLight
chr3L	23238540	23241791	GMR18H08	FlyLight
chr3L	23243793	23247023	GMR18H05	FlyLight
chr3L	23257381	23258854	GMR18A11	FlyLight
chr3L	2553322	2553690	Spn_369bp_CRM	RedFly
chr3L	2567346	2570859	GMR30B03	FlyLight
chr3L	2569393	2572211	GMR29G04	FlyLight
chr3L	2576558	2579480	GMR29G08	FlyLight
chr3L	2585626	2586456	GMR29B10	FlyLight
chr3L	2586432	2587449	GMR57D06	FlyLight
chr3L	26523	27479	GMR82B08	FlyLight
chr3L	28932	31652	GMR82B06	FlyLight
chr3L	3148438	3149652	GMR39B10	FlyLight
chr3L	3625599	3628770	GMR40G06	FlyLight
chr3L	369644	370289	GMR13H06	FlyLight
chr3L	370197	370634	GMR13H02	FlyLight
chr3L	371476	373696	GMR14D03	FlyLight
chr3L	373851	376458	GMR14F07	FlyLight
chr3L	374245	374667	trh_trh24	RedFly
chr3L	377772	381735	GMR15F01	FlyLight
chr3L	3846675	3849716	GMR33D03	FlyLight
chr3L	3848517	3850942	GMR33B10	FlyLight
chr3L	3849688	3852966	GMR33E06	FlyLight
chr3L	3852139	3855795	GMR33G12	FlyLight
chr3L	3854724	3857998	GMR33E05	FlyLight
chr3L	396509	398168	trh_trh47	RedFly
chr3L	3972490	3979910	scrt_sA	RedFly
chr3L	3976131	3980131	GMR42F10	FlyLight
chr3L	3977752	3984782	scrt_sB	RedFly
chr3L	3979391	3984782	scrt_sC	RedFly
chr3L	3979517	3982916	GMR41B06	FlyLight
chr3L	3979910	3982653	scrt_sF	RedFly
chr3L	398277	402268	GMR15F09	FlyLight
chr3L	4017149	4018548	fd64a_eVME	RedFly
chr3L	414326	416851	GMR14E10	FlyLight
chr3L	415265	416768	trh_trh66	RedFly
chr3L	416918	418668	trh_trh67	RedFly
chr3L	420839	424476	GMR15C07	FlyLight
chr3L	423730	426710	GMR14G10	FlyLight
chr3L	4598978	4601767	GMR33C08	FlyLight
chr3L	4609043	4612757	GMR33H10	FlyLight
chr3L	4612844	4616691	GMR34B07	FlyLight
chr3L	4618108	4622026	GMR34C08	FlyLight
chr3L	4621492	4625416	GMR34C10	FlyLight
chr3L	4626075	4626717	GMR61C06	FlyLight
chr3L	5613591	5617019	GMR83G12	FlyLight
chr3L	5627907	5629682	GMR83G11	FlyLight
chr3L	5644108	5647483	GMR59F02	FlyLight
chr3L	5870471	5874057	GMR81B08	FlyLight
chr3L	5873027	5875199	GMR81B09	FlyLight
chr3L	6107429	6109154	GMR72H06	FlyLight
chr3L	612968	615080	Unspecified_BN2	RedFly
chr3L	6210319	6210744	GMR25D02	FlyLight
chr3L	6210966	6213678	GMR57F11	FlyLight
chr3L	6309036	6313720	Or65a_GAL4	RedFly
chr3L	632998	639648	ban_br-6.6	RedFly
chr3L	638763	641020	ban_5	RedFly
chr3L	640966	642216	ban_br-1.2	RedFly
chr3L	6757814	6758493	vvl_vvl1+2	RedFly
chr3L	6758023	6758231	vvl_vvl1+2S2	RedFly
chr3L	6758472	6759436	vvl_vvl0.9	RedFly
chr3L	6758657	6762066	GMR19A07	FlyLight
chr3L	6759397	6761285	vvl_vvl345	RedFly
chr3L	6760952	6764643	GMR17C08	FlyLight
chr3L	6766150	6769356	GMR16G11	FlyLight
chr3L	6766552	6767816	vvl_vvl6	RedFly
chr3L	6779220	6782943	GMR17D01	FlyLight
chr3L	6782768	6783252	vvl_484-5prime	RedFly
chr3L	6783120	6783313	CecA1_-123-+71	RedFly
chr3L	6810548	6812238	vvl_vvlds1.7	RedFly
chr3L	6814667	6816265	vvl_vvl-41	RedFly
chr3L	6818456	6820390	vvl_vvl-43	RedFly
chr3L	684666	685130	GMR17F09	FlyLight
chr3L	685228	685939	GMR57C08	FlyLight
chr3L	6967513	6969701	GMR65A08	FlyLight
chr3L	6968787	6972648	GMR67E02	FlyLight
chr3L	6972874	6976543	GMR61H11	FlyLight
chr3L	6978008	6981037	GMR40F05	FlyLight
chr3L	6979825	6983402	GMR41E05	FlyLight
chr3L	6984934	6985809	GMR36H09	FlyLight
chr3L	7043767	7044376	GMR52D11	FlyLight
chr3L	7173658	7175434	GMR89E08	FlyLight
chr3L	7177423	7180550	GMR89E06	FlyLight
chr3L	725929	726951	Unspecified_BN5-rt	RedFly
chr3L	741949	743623	GMR10B08	FlyLight
chr3L	744093	745925	GMR10C04	FlyLight
chr3L	745028	746591	GMR10B05	FlyLight
chr3L	745894	749064	GMR10H11	FlyLight
chr3L	750101	752297	GMR10D04	FlyLight
chr3L	8178689	8179350	GMR56A08	FlyLight
chr3L	8179581	8180092	GMR61B07	FlyLight
chr3L	8443761	8444926	GMR83B08	FlyLight
chr3L	8445200	8447770	GMR83B12	FlyLight
chr3L	8451942	8455119	GMR83B11	FlyLight
chr3L	8643879	8645775	GMR12C05	FlyLight
chr3L	8645121	8648817	GMR13D10	FlyLight
chr3L	8648208	8651686	GMR13B09	FlyLight
chr3L	8654348	8657194	GMR12F04	FlyLight
chr3L	8656630	8658374	h_stripe_3+4_ET22	RedFly
chr3L	8656654	8660433	GMR13E07	FlyLight
chr3L	8657463	8657938	h_stripe3_ET38	RedFly
chr3L	8658177	8658828	h_h7AF	RedFly
chr3L	8658231	8658946	h_h7NN	RedFly
chr3L	8658828	8659109	h_h7FA	RedFly
chr3L	8659411	8660491	h_stripe_6+2	RedFly
chr3L	8659752	8662936	GMR12H04	FlyLight
chr3L	8659957	8660491	h_ET31	RedFly
chr3L	8662299	8665227	GMR12F08	FlyLight
chr3L	8663180	8663479	h_302	RedFly
chr3L	8663946	8667842	GMR11F11	FlyLight
chr3L	8664025	8664900	h_stripe1	RedFly
chr3L	8666387	8676480	h_rescue_5	RedFly
chr3L	8666521	8668559	GMR10C08	FlyLight
chr3L	8669420	8670498	GMR10A12	FlyLight
chr3L	8669700	8672699	h_V-h	RedFly
chr3L	8670149	8670407	h_mesodermal	RedFly
chr3L	8817020	8820141	GMR56G11	FlyLight
chr3L	8967104	8969471	CG5064_srp68prom	RedFly
chr3L	8996498	8997275	Doc3_7731	RedFly
chr3L	900791	901790	CG34057_CRM2	RedFly
chr3L	9008069	9011039	Doc2_ae7	RedFly
chr3L	9009906	9010650	Doc2_7739	RedFly
chr3L	9016846	9019977	GMR44G06	FlyLight
chr3L	9019444	9021971	GMR44B11	FlyLight
chr3L	9021027	9024903	GMR46B02	FlyLight
chr3L	9022917	9023482	Doc_DocF4s1	RedFly
chr3L	9023477	9026879	GMR45A12	FlyLight
chr3L	9023860	9024486	Doc1_7750	RedFly
chr3L	9025373	9027410	Doc2_ae8	RedFly
chr3L	9026063	9028354	GMR43H05	FlyLight
chr3L	9026926	9029637	GMR44D03	FlyLight
chr3L	9029082	9032871	GMR45H05	FlyLight
chr3L	9030154	9032191	Doc2_ae9	RedFly
chr3L	9032001	9032591	Doc1_7753	RedFly
chr3L	9032007	9034177	GMR43G08	FlyLight
chr3L	9035179	9036749	GMR43E04	FlyLight
chr3L	9035288	9036483	Doc2_ae10	RedFly
chr3L	9036901	9037501	GMR43A11	FlyLight
chr3L	904049	909111	nerfin-1_fragment1	RedFly
chr3L	907204	908990	nerfin-1_fragment6	RedFly
chr3L	907596	908784	nerfin-1_fragment17	RedFly
chr3L	907596	908890	nerfin-1_fragment11	RedFly
chr3L	908323	908899	nerfin-1_NB	RedFly
chr3L	908323	908990	nerfin-1_fragment14	RedFly
chr3L	908384	908990	nerfin-1_fragment15	RedFly
chr3L	908739	909111	nerfin-1_fragment12	RedFly
chr3L	910694	914388	nerfin-1_fragment13	RedFly
chr3L	912330	914388	nerfin-1_fragment8	RedFly
chr3L	9413125	9416319	GMR58H02	FlyLight
chr3L	9797449	9797743	Ilp4_Mes3_early_embryonic_enhancer	RedFly
chr3L	9961023	9961987	Nc_dronc_0.52kb	RedFly
chr3R	10105188	10108371	GMR83F09	FlyLight
chr3R	10107016	10109726	GMR83F06	FlyLight
chr3R	10108347	10111956	GMR83F08	FlyLight
chr3R	10414438	10416493	stumps_ventralblastoderm	RedFly
chr3R	10423060	10424098	stumps_hbr_early	RedFly
chr3R	1056895	1057819	GMR25E01	FlyLight
chr3R	1057809	1058260	GMR57A10	FlyLight
chr3R	11412688	11413572	Unspecified_BN58-sm	RedFly
chr3R	11746514	11748343	CG4221_GFP	RedFly
chr3R	11853826	11854626	pnr_P3	RedFly
chr3R	11854234	11854784	pnr_dorsalectoderm	RedFly
chr3R	11854549	11855214	pnr_P4	RedFly
chr3R	12098906	12100161	GMR27E01	FlyLight
chr3R	12104044	12106660	GMR27H10	FlyLight
chr3R	12106710	12107981	GMR27E03	FlyLight
chr3R	12108100	12110455	GMR27G09	FlyLight
chr3R	12109525	12112846	GMR28C09	FlyLight
chr3R	12111882	12115215	GMR28C10	FlyLight
chr3R	12115478	12118517	GMR28B08	FlyLight
chr3R	12119751	12121638	GMR27F09	FlyLight
chr3R	12125346	12127003	GMR27F05	FlyLight
chr3R	12127031	12127626	GMR27C01	FlyLight
chr3R	12207861	12216103	ss_X8.2	RedFly
chr3R	12211505	12215448	GMR15E11	FlyLight
chr3R	12213973	12216499	GMR14E12	FlyLight
chr3R	12216104	12222642	ss_EX6.5	RedFly
chr3R	12216584	12218927	GMR14D07	FlyLight
chr3R	12217017	12218206	ss_P1190	RedFly
chr3R	12229706	12233252	GMR15B07	FlyLight
chr3R	12231878	12235845	GMR15F02	FlyLight
chr3R	12377712	12378682	CG42342_3436	RedFly
chr3R	12378376	12381961	GMR90E04	FlyLight
chr3R	12504089	12507940	GMR32D04	FlyLight
chr3R	12506889	12515763	Ubx_abx9.0	RedFly
chr3R	12506889	12527142	Ubx_abx20	RedFly
chr3R	12507337	12514242	Ubx_abx6.8	RedFly
chr3R	12509258	12512700	GMR39A02	FlyLight
chr3R	12510019	12512722	Ubx_abx2.7	RedFly
chr3R	12510680	12512480	Ubx_abx1.7	RedFly
chr3R	12510950	12511607	Ubx_ABX_enhancer	RedFly
chr3R	12510950	12514238	Ubx_abx3.2	RedFly
chr3R	12512110	12515945	GMR32C10	FlyLight
chr3R	12514692	12517698	GMR31E10	FlyLight
chr3R	12519453	12523072	GMR32A10	FlyLight
chr3R	12521882	12524290	GMR31D01	FlyLight
chr3R	12523044	12526474	GMR31H10	FlyLight
chr3R	12525821	12527759	GMR31C06	FlyLight
chr3R	12525920	12527142	Ubx_bxIa-b	RedFly
chr3R	12526436	12527540	Ubx_R4	RedFly
chr3R	12526646	12527147	Ubx_BRE	RedFly
chr3R	12526649	12527312	Ubx_bxIb-Pst	RedFly
chr3R	12529012	12531685	GMR31D08	FlyLight
chr3R	12530818	12534487	GMR32B04	FlyLight
chr3R	12533306	12536309	GMR31E09	FlyLight
chr3R	12541998	12545945	GMR32E01	FlyLight
chr3R	12545200	12548376	GMR31F12	FlyLight
chr3R	12547338	12551005	GMR32B03	FlyLight
chr3R	12550977	12553990	GMR31E11	FlyLight
chr3R	12553199	12557194	GMR32E11	FlyLight
chr3R	12556654	12558447	GMR31C02	FlyLight
chr3R	12559016	12563492	Ubx_-3.1	RedFly
chr3R	12560111	12563385	Ubx_5'Ubx	RedFly
chr3R	12560952	12565062	GMR32F06	FlyLight
chr3R	12563814	12567755	GMR32D10	FlyLight
chr3R	12570495	12575379	Ubx_2218R	RedFly
chr3R	12570854	12571247	Ubx_2218S	RedFly
chr3R	12574682	12575384	Ubx_BXD-A	RedFly
chr3R	12574682	12576274	Ubx_BXD_enhancer	RedFly
chr3R	12575379	12576270	Ubx_2218R6	RedFly
chr3R	12575384	12575910	Ubx_BXD-B	RedFly
chr3R	12575910	12576275	Ubx_BXD-C	RedFly
chr3R	12581427	12589360	Ubx_pair_rule_(zebra)_like_S1_enhancer	RedFly
chr3R	12586748	12594282	Ubx_2212H6.5	RedFly
chr3R	12589361	12590916	Ubx_PRE_polycomb_response_element	RedFly
chr3R	12590917	12592512	Ubx_pair-rule_(zebra)_like_S2_enhancer	RedFly
chr3R	12592548	12593229	Ubx_2212B0.3	RedFly
chr3R	12592551	12594286	Ubx_ventral_imaginal_disc_enhancer	RedFly
chr3R	12595040	12596184	Ubx_2212H1.3	RedFly
chr3R	12595045	12598445	Ubx_dorsal_imaginal_disc_enhancer	RedFly
chr3R	12598675	12599794	bxd_R8	RedFly
chr3R	12598961	12599257	Ubx_pbxPB	RedFly
chr3R	12598961	12599583	Ubx_pbxSB	RedFly
chr3R	12598961	12600338	Ubx_PBX_enhancer	RedFly
chr3R	12599229	12599812	Ubx_pbxAS	RedFly
chr3R	12599259	12599483	Ubx_pbxPP	RedFly
chr3R	12636075	12637112	abd-A_R10	RedFly
chr3R	12636230	12637974	abd-A_iab-2(1.7)	RedFly
chr3R	12636230	12642072	abd-A_iab-2_5.8	RedFly
chr3R	12643149	12643682	abd-A_PRE_iab-2	RedFly
chr3R	12704133	12705151	Abd-B_IAB5	RedFly
chr3R	12704355	12705380	Abd-B_R15	RedFly
chr3R	12704417	12704846	Abd-B_cl_AB5	RedFly
chr3R	12741362	12742091	Abd-B_IAB7	RedFly
chr3R	12741670	12741800	Abd-B_IAB7b2F1K	RedFly
chr3R	12746531	12747637	Abd-B_R20	RedFly
chr3R	12747022	12747503	Abd-B_deltaEVE	RedFly
chr3R	12747047	12749719	Abd-B_IAB8	RedFly
chr3R	12747410	12747550	Abd-B_EK	RedFly
chr3R	12760251	12761678	GMR34G07	FlyLight
chr3R	12761793	12765133	GMR35D11	FlyLight
chr3R	12763667	12766830	GMR35C08	FlyLight
chr3R	12775968	12779965	GMR36C02	FlyLight
chr3R	12786057	12789039	GMR35B04	FlyLight
chr3R	12797695	12800906	GMR90D10	FlyLight
chr3R	12880470	12883172	GMR44C10	FlyLight
chr3R	12881903	12882623	Dad_3525	RedFly
chr3R	12881961	12882498	Dad_dad13	RedFly
chr3R	13227140	13227922	GMR50F06	FlyLight
chr3R	13373231	13376512	GMR80C07	FlyLight
chr3R	13375257	13378807	GMR80C05	FlyLight
chr3R	13398029	13401105	GMR80C12	FlyLight
chr3R	1340483	1342227	GMR10B11	FlyLight
chr3R	13410636	13414381	GMR80D06	FlyLight
chr3R	1343419	1346413	GMR10H02	FlyLight
chr3R	13530896	13533545	GMR56F04	FlyLight
chr3R	13534043	13537444	GMR59F04	FlyLight
chr3R	13536083	13539785	GMR59H05	FlyLight
chr3R	13875053	13878323	GMR93H07	FlyLight
chr3R	13875600	13876391	htl_early	RedFly
chr3R	13896608	13898121	GMR95C02	FlyLight
chr3R	13896997	13899942	GMR95C01	FlyLight
chr3R	13899324	13903276	GMR95B11	FlyLight
chr3R	13902523	13905787	GMR95B12	FlyLight
chr3R	13906771	13907770	htl_shadow	RedFly
chr3R	13940977	13944131	GMR74D10	FlyLight
chr3R	13948207	13951908	GMR74E09	FlyLight
chr3R	13950949	13952742	GMR74D12	FlyLight
chr3R	14057606	14061127	repo_-4.3/-0.7	RedFly
chr3R	14059517	14061816	repo_-2.3	RedFly
chr3R	14059985	14061816	repo_-1.9	RedFly
chr3R	14060799	14060986	repo_pBJ-143	RedFly
chr3R	14060799	14061816	repo_-1.1	RedFly
chr3R	14060814	14060850	repo_pBJ-164	RedFly
chr3R	14482872	14484563	GMR84A08	FlyLight
chr3R	1472904	1474263	GMR85H12	FlyLight
chr3R	14738676	14740602	GMR56D07	FlyLight
chr3R	14747003	14750831	GMR60A04	FlyLight
chr3R	14901929	14905165	GMR51E02	FlyLight
chr3R	14907205	14910726	GMR51F10	FlyLight
chr3R	14909453	14913157	GMR51H02	FlyLight
chr3R	14915980	14919475	GMR51F06	FlyLight
chr3R	15064672	15066505	GMR89F09	FlyLight
chr3R	15131291	15134456	GMR24D08	FlyLight
chr3R	15137756	15141752	GMR37A05	FlyLight
chr3R	15141767	15145572	GMR25A03	FlyLight
chr3R	15145814	15149772	GMR25B11	FlyLight
chr3R	15148665	15151492	GMR24B08	FlyLight
chr3R	15152352	15153910	GMR23G03	FlyLight
chr3R	15153286	15157055	GMR24H10	FlyLight
chr3R	15156482	15159804	GMR24E05	FlyLight
chr3R	15158930	15162650	GMR24H04	FlyLight
chr3R	15162024	15165445	GMR24F04	FlyLight
chr3R	15164107	15166942	GMR24B10	FlyLight
chr3R	15166352	15170085	GMR24H06	FlyLight
chr3R	15168969	15171330	GMR23H12	FlyLight
chr3R	15170060	15173545	GMR24F11	FlyLight
chr3R	15173518	15177223	GMR24H01	FlyLight
chr3R	15178400	15182342	GMR25B08	FlyLight
chr3R	15181153	15184928	GMR24H11	FlyLight
chr3R	15184176	15188111	GMR25B04	FlyLight
chr3R	15186966	15190310	GMR24E07	FlyLight
chr3R	15189731	15192065	GMR23H10	FlyLight
chr3R	15191340	15194619	GMR24E01	FlyLight
chr3R	1544541	1545139	cas_csc-7a	RedFly
chr3R	1545676	1546748	cas_csc-6	RedFly
chr3R	1545686	1549686	GMR71G07	FlyLight
chr3R	1546754	1547422	cas_csc-5c	RedFly
chr3R	1546754	1549522	cas_cas-8	RedFly
chr3R	1553113	1554126	cas_csc-2	RedFly
chr3R	1553322	1556447	GMR71D05	FlyLight
chr3R	1554785	1555690	cas_csc-1	RedFly
chr3R	15625107	15625880	bnl_3728	RedFly
chr3R	15757263	15762495	mira_PE	RedFly
chr3R	15821097	15821638	Hs6st_3748	RedFly
chr3R	16116840	16119062	GMR90B07	FlyLight
chr3R	1620214	1620540	GMR61A06	FlyLight
chr3R	1621738	1622197	GMR36D12	FlyLight
chr3R	16367699	16370556	GMR44E05	FlyLight
chr3R	16369577	16372035	GMR44B05	FlyLight
chr3R	16371087	16374745	GMR45E07	FlyLight
chr3R	16374933	16376470	Stat92E_Mesos	RedFly
chr3R	16419741	16422759	GMR84A03	FlyLight
chr3R	16422114	16425466	GMR84A06	FlyLight
chr3R	165647	167219	hkb_distal_+6kb	RedFly
chr3R	16774421	16776640	GMR66C05	FlyLight
chr3R	16776108	16779172	GMR64C07	FlyLight
chr3R	16777910	16780922	GMR64C02	FlyLight
chr3R	16981083	16982131	GMR31A09	FlyLight
chr3R	16982105	16983347	GMR31B02	FlyLight
chr3R	16983324	16987279	GMR32E03	FlyLight
chr3R	17011009	17014639	GMR32A12	FlyLight
chr3R	17014615	17016496	GMR31C04	FlyLight
chr3R	17209495	17214451	bap_baplac4.5	RedFly
chr3R	17210990	17214302	GMR41A06	FlyLight
chr3R	17216931	17217197	bap_bap3.2	RedFly
chr3R	17216987	17217167	bap_bap3.2.1	RedFly
chr3R	17217194	17220837	bap_bapDS3.5	RedFly
chr3R	17218144	17220402	bap_FHVME	RedFly
chr3R	17248893	17250636	lbl_cardiac-enhancer	RedFly
chr3R	17251861	17253221	lbl_SBMenhancer	RedFly
chr3R	17252293	17253215	lbl_SBMs	RedFly
chr3R	17260164	17262905	GMR86C03	FlyLight
chr3R	17261546	17265369	GMR86C05	FlyLight
chr3R	17276159	17279227	GMR86D04	FlyLight
chr3R	17278549	17281755	GMR86C10	FlyLight
chr3R	17280900	17283754	GMR86C11	FlyLight
chr3R	17283086	17285873	GMR86D03	FlyLight
chr3R	17285045	17288921	GMR86C07	FlyLight
chr3R	17299820	17301867	GMR86D05	FlyLight
chr3R	17326127	17328017	GMR39F05	FlyLight
chr3R	17328365	17331297	GMR40E04	FlyLight
chr3R	17330290	17332894	GMR40B01	FlyLight
chr3R	17330316	17331925	C15_I-2-4	RedFly
chr3R	17331777	17332140	C15_350-2	RedFly
chr3R	17335851	17337834	GMR39F09	FlyLight
chr3R	17383346	17386637	GMR41A04	FlyLight
chr3R	17385902	17388315	GMR39H09	FlyLight
chr3R	17387395	17391328	GMR42D09	FlyLight
chr3R	17390412	17393238	GMR40D04	FlyLight
chr3R	17406659	17410035	GMR28D03	FlyLight
chr3R	17408999	17412698	GMR28E09	FlyLight
chr3R	17414261	17418755	GMR29A02	FlyLight
chr3R	17415890	17417211	InR_P3_1322bp	RedFly
chr3R	17418222	17421135	GMR28A11	FlyLight
chr3R	17420027	17423895	GMR28G01	FlyLight
chr3R	17422842	17426736	GMR37B05	FlyLight
chr3R	17425856	17429453	GMR28E02	FlyLight
chr3R	17428926	17432806	GMR28G04	FlyLight
chr3R	17432206	17434764	GMR27H05	FlyLight
chr3R	17441733	17445708	GMR28H01	FlyLight
chr3R	17452509	17455873	GMR48H04	FlyLight
chr3R	17455037	17458036	GMR48D07	FlyLight
chr3R	17461193	17464061	GMR48C03	FlyLight
chr3R	17463280	17466519	GMR48F11	FlyLight
chr3R	17468377	17471500	GMR48E06	FlyLight
chr3R	17475320	17479644	GMR50D03	FlyLight
chr3R	17478979	17482855	GMR50A01	FlyLight
chr3R	17483863	17485975	GMR47F05	FlyLight
chr3R	17625993	17629454	GMR64E06	FlyLight
chr3R	17646590	17648238	GMR66B01	FlyLight
chr3R	17649251	17653165	GMR64H02	FlyLight
chr3R	17652287	17655626	GMR64D12	FlyLight
chr3R	17654159	17657107	GMR64B10	FlyLight
chr3R	18412271	18414118	btn_prom	RedFly
chr3R	18414418	18418007	GMR86E03	FlyLight
chr3R	18416596	18419099	GMR86E02	FlyLight
chr3R	18452213	18454484	loco_1.3-GAL4	RedFly
chr3R	18452689	18454578	loco_Rrk-lacZ	RedFly
chr3R	18453336	18460991	loco_US1	RedFly
chr3R	18697422	18701164	GMR51H04	FlyLight
chr3R	18700360	18703754	GMR51E08	FlyLight
chr3R	18702789	18706650	GMR52A04	FlyLight
chr3R	18716913	18720832	GMR52A10	FlyLight
chr3R	18720224	18724400	GMR52C03	FlyLight
chr3R	18725296	18727231	GMR53A02	FlyLight
chr3R	18882020	18883218	CG17119_NRE	RedFly
chr3R	18955107	18958749	GMR28E04	FlyLight
chr3R	18958960	18962674	GMR28E11	FlyLight
chr3R	18961177	18964813	GMR28E03	FlyLight
chr3R	18963256	18964275	hh_hhf4F	RedFly
chr3R	18963898	18966788	GMR28A09	FlyLight
chr3R	18967334	18970766	hh_-3.17-+265	RedFly
chr3R	18967334	18971679	hh_-4.08-+265	RedFly
chr3R	18967334	18974029	hh_-6.43-+265	RedFly
chr3R	18967682	18969662	hh_modA	RedFly
chr3R	18967689	18972117	hh_ABC-lacZ	RedFly
chr3R	18968224	18970610	GMR27G12	FlyLight
chr3R	18969917	18971958	hh_modBC	RedFly
chr3R	18969990	18973540	GMR28D09	FlyLight
chr3R	18970670	18971686	hh_alpha_fragment_(ic-CRE)	RedFly
chr3R	18971064	18971398	hh_F5_R4	RedFly
chr3R	18971064	18971514	hh_gamma1mF5	RedFly
chr3R	18971064	18971585	hh_gamma1mF4	RedFly
chr3R	18971064	18971614	hh_gamma1mF3	RedFly
chr3R	19030682	19033530	GMR40D06	FlyLight
chr3R	19032632	19035368	GMR40C01	FlyLight
chr3R	19038450	19041621	GMR40G07	FlyLight
chr3R	19044904	19046439	GMR39D04	FlyLight
chr3R	19046116	19047621	GMR39C12	FlyLight
chr3R	19120876	19122529	GMR43E07	FlyLight
chr3R	19125079	19127780	GMR44C09	FlyLight
chr3R	19126606	19130090	GMR45B10	FlyLight
chr3R	19131328	19134900	GMR45C12	FlyLight
chr3R	19133859	19137767	GMR46B11	FlyLight
chr3R	19139703	19143157	GMR45B05	FlyLight
chr3R	19143107	19146738	GMR45D11	FlyLight
chr3R	19146111	19148338	GMR43H01	FlyLight
chr3R	19147330	19151288	GMR46C12	FlyLight
chr3R	19167526	19169991	Pnt_GFP	RedFly
chr3R	19169303	19169916	pnt_4105	RedFly
chr3R	19647810	19651648	GMR82A01	FlyLight
chr3R	19650880	19653879	GMR78D12	FlyLight
chr3R	19652977	19655383	GMR82G07	FlyLight
chr3R	19739608	19743073	GMR82H03	FlyLight
chr3R	19741735	19744908	GMR82G12	FlyLight
chr3R	19746537	19747319	GMR82H05	FlyLight
chr3R	19747102	19748721	GMR82G11	FlyLight
chr3R	19931251	19933113	GMR57F01	FlyLight
chr3R	20085152	20088212	GMR90C12	FlyLight
chr3R	20085166	20087475	GMR43H10	FlyLight
chr3R	20086747	20090110	GMR45A05	FlyLight
chr3R	20092956	20096647	GMR45F03	FlyLight
chr3R	20110541	20112073	GMR50H08	FlyLight
chr3R	20124740	20128257	GMR20H11	FlyLight
chr3R	20403144	20407020	GMR60A09	FlyLight
chr3R	20405870	20408634	GMR56F12	FlyLight
chr3R	20412401	20416332	GMR94C03	FlyLight
chr3R	20417060	20418355	GMR94C04	FlyLight
chr3R	20418157	20419461	GMR94B08	FlyLight
chr3R	20431608	20435363	GMR94C02	FlyLight
chr3R	20910396	20914807	GMR36D01	FlyLight
chr3R	20914273	20918078	GMR35H08	FlyLight
chr3R	20917113	20920513	GMR35E06	FlyLight
chr3R	20997138	20998191	Unspecified_HC_35	RedFly
chr3R	20999383	21002465	GMR77H05	FlyLight
chr3R	21005268	21008314	GMR77G12	FlyLight
chr3R	21007017	21010422	GMR77H06	FlyLight
chr3R	21211852	21215502	GMR26F06	FlyLight
chr3R	21290353	21294053	GMR26G02	FlyLight
chr3R	21295940	21298432	GMR25H06	FlyLight
chr3R	21308446	21308997	GMR61B11	FlyLight
chr3R	21453682	21457785	GMR46E09	FlyLight
chr3R	21457090	21460623	GMR45C04	FlyLight
chr3R	21464188	21465839	GMR43E06	FlyLight
chr3R	21470855	21472641	GMR43E10	FlyLight
chr3R	21472292	21473103	GMR43B12	FlyLight
chr3R	21473270	21474638	GMR43D11	FlyLight
chr3R	2177004	2179836	GMR29G05	FlyLight
chr3R	21831718	21832595	HLHmbeta_enhancer	RedFly
chr3R	21835526	21836544	malpha_PNC	RedFly
chr3R	21850353	21850632	m4_HZm4	RedFly
chr3R	21850537	21853151	GMR27H09	FlyLight
chr3R	21851863	21854177	GMR27G05	FlyLight
chr3R	21854986	21855781	HLHm5_m5-0.13	RedFly
chr3R	21854986	21856131	HLHm5_m5-0.35	RedFly
chr3R	21854986	21857381	HLHm5_m5-1.92	RedFly
chr3R	21855418	21858630	GMR57G07	FlyLight
chr3R	21861313	21862672	E(spl)_m8_dl_mel	RedFly
chr3R	21862278	21862821	HLHm7_m7-0.5	RedFly
chr3R	21863308	21866068	E(spl)_m8-2.61	RedFly
chr3R	21864777	21865879	E(spl)_PNC	RedFly
chr3R	21864876	21866138	E(spl)_WT_SF-SR	RedFly
chr3R	21865488	21865707	E(spl)_BM	RedFly
chr3R	21865488	21866068	E(spl)_m8-0.46	RedFly
chr3R	21914035	21917014	GMR12F11	FlyLight
chr3R	21914238	21918085	dys_F3.8	RedFly
chr3R	21922591	21925205	GMR12E05	FlyLight
chr3R	21924251	21927800	GMR13C07	FlyLight
chr3R	21925770	21926114	dys_V345	RedFly
chr3R	2194010	2194650	CG10286_upstreamCRM	RedFly
chr3R	22615403	22622122	Tl_6.5RL/LR	RedFly
chr3R	22616475	22616779	Tl_Tl305	RedFly
chr3R	22616493	22616779	Tl_Tl287	RedFly
chr3R	22616522	22616779	Tl_Tl258	RedFly
chr3R	22622122	22622471	Tl_320Rd	RedFly
chr3R	22622122	22622722	Tl_600Rd	RedFly
chr3R	22622122	22623072	Tl_950Rd	RedFly
chr3R	22622221	22623477	Tl_1.2dR	RedFly
chr3R	22623477	22625133	Tl_1.7RS	RedFly
chr3R	22706943	22719615	T48_R12S	RedFly
chr3R	22707642	22709469	T48_GFP	RedFly
chr3R	22714289	22719615	T48_D5E	RedFly
chr3R	22714289	22727830	T48_D13E	RedFly
chr3R	22718106	22723982	T48_D6BX	RedFly
chr3R	22743273	22747232	GMR94A12	FlyLight
chr3R	23098040	23098642	GMR46H01	FlyLight
chr3R	23462659	23463619	GMR29C03	FlyLight
chr3R	24268220	24272015	GMR89A05	FlyLight
chr3R	24396202	24404334	fkh_HZSpBg	RedFly
chr3R	24404334	24408628	fkh_HZPSp	RedFly
chr3R	24410371	24419639	fkh_NXl	RedFly
chr3R	24411896	24415636	GMR17D02	FlyLight
chr3R	24413511	24415247	fkh_distal_-4kb	RedFly
chr3R	24414895	24417654	GMR16E04	FlyLight
chr3R	24415008	24419639	fkh_HZNXb	RedFly
chr3R	24415009	24418642	fkh_hindgut_enhancer	RedFly
chr3R	24635236	24637328	wdn_pqp-JX	RedFly
chr3R	24637000	24637270	wdn_pqp-HP	RedFly
chr3R	24637030	24637270	wdn_pqp-HN	RedFly
chr3R	24637030	24637460	wdn_pqp-DN	RedFly
chr3R	24637050	24637510	wdn_pqp-CL	RedFly
chr3R	24637100	24637460	wdn_pqp-DK	RedFly
chr3R	2488682	2491518	GMR26B01	FlyLight
chr3R	2493265	2495639	lab_2.0	RedFly
chr3R	2493265	2500999	lab_7.6	RedFly
chr3R	2493358	2497189	GMR26H03	FlyLight
chr3R	2504046	2506732	lab_-2.6	RedFly
chr3R	2504046	2507912	lab_-3.8	RedFly
chr3R	25041528	25042850	GMR57E01	FlyLight
chr3R	2504260	2507869	lab_3.6-new	RedFly
chr3R	2504283	2507911	lab_3.6	RedFly
chr3R	2504611	2506808	GMR25G06	FlyLight
chr3R	25081576	25090541	stg_HZ-B8.2	RedFly
chr3R	25081801	25085490	GMR32B06	FlyLight
chr3R	25082448	25087448	stg_b-E4.9	RedFly
chr3R	25084746	25087890	GMR31F08	FlyLight
chr3R	25086442	25089941	GMR32A01	FlyLight
chr3R	25087453	25094062	stg_b-E6.4	RedFly
chr3R	25088500	25091560	GMR31F05	FlyLight
chr3R	25088623	25089791	stg_HZ-BEa1.2	RedFly
chr3R	25088628	25091028	stg_HZ-SpEa2.3	RedFly
chr3R	25090483	25091482	stg_CRM1	RedFly
chr3R	25090536	25096418	stg_b-B5.8	RedFly
chr3R	25090901	25094315	GMR31H08	FlyLight
chr3R	25093689	25097662	GMR32E06	FlyLight
chr3R	25094578	25097298	stg_b-E2.6	RedFly
chr3R	25103076	25105346	GMR31C09	FlyLight
chr3R	25103167	25110404	stg_b-E6.7	RedFly
chr3R	25104547	25107669	GMR31F07	FlyLight
chr3R	25106441	25110277	GMR32C11	FlyLight
chr3R	25109084	25113410	GMR32F08	FlyLight
chr3R	25112857	25116715	GMR32D05	FlyLight
chr3R	25115889	25119072	GMR31G02	FlyLight
chr3R	25342251	25345983	GMR19B12	FlyLight
chr3R	25365417	25368943	GMR19B03	FlyLight
chr3R	25368220	25370949	GMR18F04	FlyLight
chr3R	25370367	25374213	GMR19D05	FlyLight
chr3R	25373681	25377505	GMR19D03	FlyLight
chr3R	2537459	2554550	pb_13.0+HZR	RedFly
chr3R	25386725	25389916	GMR18H02	FlyLight
chr3R	2549100	2559518	pb_10.6+HZR	RedFly
chr3R	25494673	25497442	Obp99a_prom	RedFly
chr3R	25579600	25583623	GMR42F11	FlyLight
chr3R	25582737	25585928	GMR40G11	FlyLight
chr3R	25587492	25589503	GMR39F12	FlyLight
chr3R	25588263	25592232	GMR42E11	FlyLight
chr3R	25594974	25598744	GMR42A04	FlyLight
chr3R	25599464	25603179	GMR41G10	FlyLight
chr3R	2561620	2565446	pb_2.1+pbZR	RedFly
chr3R	2562131	2562973	pb_0.8+pbZR	RedFly
chr3R	2579859	2579962	zen_0.04	RedFly
chr3R	2579866	2580112	zen_0.2	RedFly
chr3R	2579866	2580591	zen_0.7	RedFly
chr3R	2579866	2580903	zen_1.0	RedFly
chr3R	2579866	2581273	zen_1.3	RedFly
chr3R	2579866	2581378	zen_1.4	RedFly
chr3R	2579866	2581522	zen_1.6	RedFly
chr3R	2580904	2581527	zen_dorsal_ectoderm	RedFly
chr3R	25867440	25870356	Sry-delta_SDL1	RedFly
chr3R	25884154	25885722	GMR14B12	FlyLight
chr3R	25887632	25890392	GMR14G01	FlyLight
chr3R	25889457	25892834	GMR15A06	FlyLight
chr3R	2613974	2616916	GMR18G02	FlyLight
chr3R	2635596	2637637	GMR84H03	FlyLight
chr3R	2637036	2640549	GMR84H08	FlyLight
chr3R	2639355	2642470	GMR84H10	FlyLight
chr3R	2641781	2644889	GMR80A06	FlyLight
chr3R	2643502	2649427	Scr_6.8XX	RedFly
chr3R	2647441	2654173	Scr_6.7BB	RedFly
chr3R	2653765	2661845	Scr_8.2XX	RedFly
chr3R	2654708	2658367	GMR80A04	FlyLight
chr3R	26577427	26580618	GMR35C09	FlyLight
chr3R	26580596	26581061	Unspecified_3407	RedFly
chr3R	26585717	26589696	GMR36B11	FlyLight
chr3R	26588510	26591289	GMR35A10	FlyLight
chr3R	26600317	26604137	GMR35H09	FlyLight
chr3R	26603550	26606658	GMR35C03	FlyLight
chr3R	2660685	2666080	Scr_5.4BB	RedFly
chr3R	26607634	26608049	Unspecified_3418	RedFly
chr3R	2662675	2665270	GMR80A03	FlyLight
chr3R	2663771	2666985	GMR80A09	FlyLight
chr3R	26670339	26673756	GMR31H09	FlyLight
chr3R	2667876	2671100	GMR84H06	FlyLight
chr3R	2667896	2676484	Scr_BSR	RedFly
chr3R	26681312	26682298	tll_O-E	RedFly
chr3R	26728288	26731698	GMR85H01	FlyLight
chr3R	26730717	26734557	GMR85H08	FlyLight
chr3R	26739242	26741688	GMR85G12	FlyLight
chr3R	2674205	2675302	GMR84H07	FlyLight
chr3R	26743760	26747017	GMR85H03	FlyLight
chr3R	26745597	26749018	GMR87G11	FlyLight
chr3R	2676213	2678885	Scr_2.6HH	RedFly
chr3R	2676238	2679795	GMR84H09	FlyLight
chr3R	2676485	2679449	Scr_3.0RR	RedFly
chr3R	2678310	2680351	GMR80A07	FlyLight
chr3R	2678907	2681359	Scr_2.4HH	RedFly
chr3R	2679773	2683732	GMR84H02	FlyLight
chr3R	2681360	2687012	Scr_5.5HH	RedFly
chr3R	2683242	2686194	Scr_3.0XX	RedFly
chr3R	2683633	2684045	ftz_Rev413	RedFly
chr3R	2683633	2685296	ftz_3'B	RedFly
chr3R	2683633	2685655	ftz_Rev2023	RedFly
chr3R	2683633	2686194	ftz_upstream_enhancer	RedFly
chr3R	2683633	2690617	Scr_6.5KS	RedFly
chr3R	2683959	2685130	ftz_distal_enhancer	RedFly
chr3R	2685409	2685988	ftz_proxA	RedFly
chr3R	2685412	2685995	ftz_IntB	RedFly
chr3R	2685486	2688016	GMR84H12	FlyLight
chr3R	2685675	2686194	ftz_Rev2043	RedFly
chr3R	2685793	2686116	ftz_Prox-323	RedFly
chr3R	2685801	2686194	ftz_Prox-406	RedFly
chr3R	2686195	2687012	Scr_0.8XH	RedFly
chr3R	2686958	2689739	GMR84H01	FlyLight
chr3R	2687126	2689375	ftz_neurogenic_enhancer	RedFly
chr3R	2687126	2690119	ftz_lacB	RedFly
chr3R	26884304	26886145	GMR66B06	FlyLight
chr3R	2689375	2690119	ftz_zebra_element	RedFly
chr3R	2689376	2689659	ftz_-669/-386	RedFly
chr3R	2689770	2690115	ftz_5'delta276	RedFly
chr3R	2690617	2694039	Scr_3.5SK	RedFly
chr3R	2692341	2694035	ftz_3prime_element	RedFly
chr3R	2692761	2698270	Scr_5.6BB	RedFly
chr3R	2693265	2694696	ftz_CE8024	RedFly
chr3R	2693515	2694767	ftz_ftzDE	RedFly
chr3R	2696327	2700152	Scr_3.7HH	RedFly
chr3R	2699430	2706220	Scr_7.0RR	RedFly
chr3R	2704247	2711829	Scr_7.6HH	RedFly
chr3R	2710985	2721405	Scr_10.0XX	RedFly
chr3R	27231627	27235499	GMR13F04	FlyLight
chr3R	27236078	27238846	GMR12E10	FlyLight
chr3R	27433873	27436982	GMR90D06	FlyLight
chr3R	27527318	27531056	GMR34A01	FlyLight
chr3R	27528340	27531000	ttk_VME	RedFly
chr3R	27529661	27530409	ttk_SVM	RedFly
chr3R	27529991	27533732	GMR34A02	FlyLight
chr3R	2758312	2760709	Antp_2d9	RedFly
chr3R	2758312	2764299	Antp_5.6d9	RedFly
chr3R	2758312	2768946	Antp_10d9	RedFly
chr3R	2927974	2930800	GMR83A03	FlyLight
chr3R	2929305	2932905	GMR83A05	FlyLight
chr3R	2934317	2937010	GMR83A06	FlyLight
chr3R	2936469	2939658	GMR83A02	FlyLight
chr3R	3788347	3792229	GMR42C06	FlyLight
chr3R	3975418	3979047	GMR26F04	FlyLight
chr3R	4005464	4007122	GMR25F05	FlyLight
chr3R	4009803	4013932	GMR27B03	FlyLight
chr3R	4013402	4017252	GMR26H06	FlyLight
chr3R	4017512	4021183	GMR26F12	FlyLight
chr3R	4019829	4023800	GMR27A12	FlyLight
chr3R	4025778	4029733	GMR27A09	FlyLight
chr3R	4093523	4103861	ato_5'F9.3	RedFly
chr3R	4096371	4103861	ato_5'F7.2	RedFly
chr3R	4096610	4099458	GMR24B12	FlyLight
chr3R	4098335	4103861	ato_5'F5.1	RedFly
chr3R	4098398	4100439	GMR23G12	FlyLight
chr3R	4099432	4103170	GMR24H07	FlyLight
chr3R	4099897	4100264	ato_RE	RedFly
chr3R	4101302	4103861	ato_5'F2.6	RedFly
chr3R	4104793	4107547	ato_2.8BB	RedFly
chr3R	4104793	4108396	ato_3.6BP	RedFly
chr3R	4104793	4109594	ato_4.8BE	RedFly
chr3R	4104815	4111545	ato_3'F5.8	RedFly
chr3R	4108396	4111145	ato_2.8PB	RedFly
chr3R	4109594	4111145	ato_1.5EB	RedFly
chr3R	4159534	4159950	Poxm_upstreamCRM	RedFly
chr3R	4178553	4182386	GMR28F10	FlyLight
chr3R	420655	422868	GMR47G01	FlyLight
chr3R	422141	425723	GMR49D06	FlyLight
chr3R	424701	429084	GMR50D04	FlyLight
chr3R	428344	431194	GMR48B12	FlyLight
chr3R	432514	435315	GMR48B10	FlyLight
chr3R	436472	438282	GMR47E05	FlyLight
chr3R	438503	442184	GMR49E12	FlyLight
chr3R	441062	444181	GMR48E05	FlyLight
chr3R	443436	447083	GMR49E05	FlyLight
chr3R	449318	452725	GMR49A01	FlyLight
chr3R	4519886	4525151	hb_Lac5.3	RedFly
chr3R	4523049	4524207	hb_P1_promoter	RedFly
chr3R	4523065	4523504	hb_matDm0.5-lacZ	RedFly
chr3R	4524620	4525479	Unspecified_HC_01	RedFly
chr3R	4524772	4525205	hb_distal_minimal	RedFly
chr3R	4526294	4527384	hb_lateDm1.0-lacZ	RedFly
chr3R	4526520	4526862	hb_HZ340	RedFly
chr3R	4526861	4527388	hb_HZ526	RedFly
chr3R	4527893	4528853	hb_HG4-7	RedFly
chr3R	4527924	4531006	hb_HG4-3	RedFly
chr3R	4529127	4529992	hb_HG4-6	RedFly
chr3R	456187	457568	GMR47C07	FlyLight
chr3R	4850273	4851081	neur_809bp_CRM	RedFly
chr3R	4850333	4851313	neur_neurCRM1	RedFly
chr3R	5317786	5319516	GMR79C07	FlyLight
chr3R	5338122	5338541	GMR13G12	FlyLight
chr3R	5338635	5339045	GMR57A08	FlyLight
chr3R	5553319	5553725	GMR95A01	FlyLight
chr3R	5929440	5929920	GMR27B09	FlyLight
chr3R	5932968	5934441	GMR27F01	FlyLight
chr3R	5934716	5935578	GMR27C11	FlyLight
chr3R	5955342	5958965	GMR39A05	FlyLight
chr3R	5959276	5959728	GMR32G05	FlyLight
chr3R	5960178	5960609	GMR32G04	FlyLight
chr3R	6176264	6179469	GMR81F05	FlyLight
chr3R	6178487	6179117	Unspecified_2000	RedFly
chr3R	6181136	6183846	GMR81F04	FlyLight
chr3R	6194424	6197898	GMR45B08	FlyLight
chr3R	6199447	6203442	GMR46E05	FlyLight
chr3R	6363376	6367362	GMR46E01	FlyLight
chr3R	6365946	6368642	GMR44C08	FlyLight
chr3R	637785	639081	GMR57D10	FlyLight
chr3R	6378953	6382625	GMR45E11	FlyLight
chr3R	6383843	6387655	GMR45H11	FlyLight
chr3R	6396194	6400188	GMR46E04	FlyLight
chr3R	6398799	6402460	GMR45E09	FlyLight
chr3R	6416918	6419297	GMR44A05	FlyLight
chr3R	6419286	6423188	GMR46B08	FlyLight
chr3R	6422594	6424238	GMR43E05	FlyLight
chr3R	6423395	6427290	GMR46B05	FlyLight
chr3R	6426120	6428567	GMR44B01	FlyLight
chr3R	6428625	6430856	GMR43H02	FlyLight
chr3R	6439939	6443406	GMR45B07	FlyLight
chr3R	6452290	6452792	Unspecified_2045	RedFly
chr3R	6453542	6457501	GMR46D01	FlyLight
chr3R	6456825	6460797	GMR46D05	FlyLight
chr3R	6460771	6464377	GMR45D07	FlyLight
chr3R	6469280	6473165	GMR46B03	FlyLight
chr3R	6471712	6474688	GMR44F03	FlyLight
chr3R	6490620	6494279	GMR45E08	FlyLight
chr3R	6576925	6581904	Takr86C_NKD-5000-beta-gal	RedFly
chr3R	658923	660154	GMR77B11	FlyLight
chr3R	659481	662217	GMR77B10	FlyLight
chr3R	660837	663987	GMR77B08	FlyLight
chr3R	662532	665777	GMR77B06	FlyLight
chr3R	665230	667349	GMR77B12	FlyLight
chr3R	666795	670479	GMR77B01	FlyLight
chr3R	669104	672762	GMR77B05	FlyLight
chr3R	671661	675636	GMR77A12	FlyLight
chr3R	674524	678267	GMR77B04	FlyLight
chr3R	677534	684534	opa_opa2	RedFly
chr3R	679751	681581	GMR77B02	FlyLight
chr3R	680564	684441	GMR77B07	FlyLight
chr3R	684034	690534	opa_opa3	RedFly
chr3R	685799	688528	GMR77A11	FlyLight
chr3R	687715	690432	GMR77A10	FlyLight
chr3R	689245	693071	GMR77B03	FlyLight
chr3R	692174	693910	GMR77B09	FlyLight
chr3R	7177451	7181700	GMR42G10	FlyLight
chr3R	7180599	7182871	GMR39G09	FlyLight
chr3R	7185855	7198637	pros_12.2	RedFly
chr3R	7187598	7198637	pros_H3	RedFly
chr3R	7191312	7198637	pros_6.8	RedFly
chr3R	7203831	7204902	GMR39B06	FlyLight
chr3R	7214192	7217299	GMR40F12	FlyLight
chr3R	7365519	7369429	GMR92C09	FlyLight
chr3R	7600962	7603412	GMR75A02	FlyLight
chr3R	7604266	7604730	GMR75A01	FlyLight
chr3R	7828728	7831155	GMR65B04	FlyLight
chr3R	783311	785391	GMR47F03	FlyLight
chr3R	785719	786641	GMR47A09	FlyLight
chr3R	786649	787060	GMR46F12	FlyLight
chr3R	788472	791092	GMR47H11	FlyLight
chr3R	7965822	7969170	GMR92E10	FlyLight
chr3R	8086913	8090290	GMR31H05	FlyLight
chr3R	8091668	8095022	GMR31H02	FlyLight
chr3R	8110385	8113725	GMR31G12	FlyLight
chr3R	8612023	8615759	GMR93E01	FlyLight
chr3R	8614510	8616280	GMR93D11	FlyLight
chr3R	8885016	8888992	GMR15F04	FlyLight
chr3R	8885995	8886691	sim_st10	RedFly
chr3R	8891992	8895982	GMR15F08	FlyLight
chr3R	8894717	8898157	GMR15A10	FlyLight
chr3R	8895658	8898458	sim_2.8sim	RedFly
chr3R	8895840	8897818	sim_mesoderm2.0	RedFly
chr3R	8895859	8898075	sim_mesoderm2.2	RedFly
chr3R	8898528	8899826	GMR14B03	FlyLight
chr3R	9118899	9120556	wntD_blastoderm	RedFly
chr3R	9118955	9119462	wntD-lacZ	RedFly
chr3R	9702476	9705855	GMR88A06	FlyLight
chr3R	9705234	9708915	GMR88A03	FlyLight
chr3R	9705258	9706352	Unspecified_HC_25	RedFly
chr3R	9707838	9711213	GMR88A05	FlyLight
chr3R	9710610	9714004	GMR88A04	FlyLight
chr3R	9719429	9720792	ems_5'-fragmentIII	RedFly
chr3R	9720485	9720788	ems_elementIV	RedFly
chr3R	9720485	9721653	ems_5'-fragmentVII	RedFly
chr3R	9722791	9724181	GMR86H12	FlyLight
chr3R	9723499	9727212	GMR88A02	FlyLight
chr3R	9723515	9724758	ems_ARFE	RedFly
chr3R	9732434	9735450	GMR88D12	FlyLight
chr3R	9734380	9737380	GMR88E04	FlyLight
chr3R	9736092	9738152	ems_distal_3'	RedFly
chr3R	9736403	9737444	Unspecified_HC_18	RedFly
chr3R	9736425	9739406	GMR88E03	FlyLight
chr3R	9748425	9751501	GMR88E10	FlyLight
chr3R	9750454	9753557	GMR88E09	FlyLight
chr3R	9754749	9757907	GMR88G08	FlyLight
chr3R	9757217	9760188	GMR88G10	FlyLight
chr3R	9887704	9891049	GMR56H12	FlyLight
chr3R	9890401	9892309	GMR56D05	FlyLight
chr3R	9895259	9897751	GMR56E09	FlyLight
chr4	1000627	1004187	GMR9G08	FlyLight
chr4	1000628	1004187	toy_R9G08	RedFly
chr4	1001677	1001976	toy_EEP	RedFly
chr4	1002124	1010423	toy_fragment1	RedFly
chr4	1003160	1006554	GMR9G09	FlyLight
chr4	1003161	1006554	toy_R9G09	RedFly
chr4	1005195	1008439	GMR9G10	FlyLight
chr4	1005196	1008439	toy_R9G10	RedFly
chr4	1007254	1009275	GMR1A03	FlyLight
chr4	1025161	1026562	GMR9H08	FlyLight
chr4	1026684	1030006	GMR9H09	FlyLight
chr4	1058331	1060660	GMR47G05	FlyLight
chr4	1063554	1064135	GMR46G12	FlyLight
chr4	1064112	1067931	GMR49H04	FlyLight
chr4	1069831	1071130	GMR47C02	FlyLight
chr4	1071113	1071910	GMR47A03	FlyLight
chr4	1071647	1074351	GMR48A12	FlyLight
chr4	109734	112616	GMR40D09	FlyLight
chr4	1099391	1099939	GMR23D11	FlyLight
chr4	1103732	1109544	sv_paxA	RedFly
chr4	1103781	1106893	GMR24D05	FlyLight
chr4	1116434	1118512	GMR81G02	FlyLight
chr4	1117774	1121068	GMR81G05	FlyLight
chr4	111966	115198	GMR40H09	FlyLight
chr4	1124223	1126824	GMR81G03	FlyLight
chr4	1127069	1128795	GMR81F07	FlyLight
chr4	1129103	1129848	GMR81F12	FlyLight
chr4	292956	293930	GMR39A08	FlyLight
chr4	294303	296261	GMR39F08	FlyLight
chr4	400707	402837	GMR39G02	FlyLight
chr4	412120	413991	GMR39F03	FlyLight
chr4	414315	417500	GMR40G09	FlyLight
chr4	416675	419536	GMR40D08	FlyLight
chr4	418353	422270	GMR42D06	FlyLight
chr4	421184	424413	GMR40H08	FlyLight
chr4	429850	432857	GMR40F01	FlyLight
chr4	431804	434560	GMR40C06	FlyLight
chr4	505580	509498	GMR77A08	FlyLight
chr4	510915	513698	GMR73H04	FlyLight
chr4	512690	515035	GMR73G05	FlyLight
chr4	519947	523066	GMR73H01	FlyLight
chr4	527389	531083	GMR73G10	FlyLight
chr4	535320	536921	GMR73H02	FlyLight
chr4	536895	539923	GMR73G07	FlyLight
chr4	539111	542134	GMR73F12	FlyLight
chr4	574342	578093	GMR59H10	FlyLight
chr4	624833	625672	GMR34F10	FlyLight
chr4	630104	631987	GMR25F09	FlyLight
chr4	651632	652344	GMR54F04	FlyLight
chr4	718297	721331	GMR16F10	FlyLight
chr4	720512	723480	GMR16F06	FlyLight
chr4	720531	722315	ey_UE2.0	RedFly
chr4	720531	725290	ey_ey12	RedFly
chr4	728055	730834	ey_3D27	RedFly
chr4	728239	731570	GMR16H11	FlyLight
chr4	738503	739978	GMR16B06	FlyLight
chr4	76479	83352	ci_7.1	RedFly
chr4	76480	77667	ci_1.2prx	RedFly
chr4	79418	83379	GMR34D04	FlyLight
chr4	79474	80720	ci_1.3dis	RedFly
[truncated: 402 more rows]
