# Supplementary material for: The role of Dichaete in transcriptional regulation during Drosophila embryonic development
Source: BMC Genomics. 2013 Dec 8;14:861. doi: 10.1186/1471-2164-14-861 (PMC3866562; doi:10.1186/1471-2164-14-861)
Supplement: Additional file 7: Table S7 — Genes differentially expressed comparing Dichaete mutant embryos to wild type. Column headers: Transcript, FlyBAse transcript ID; Fbgn, FlyBase gene ID; Gene, FlyBase gene symbol; D_mutant_invar_limma aveM, log2 fold expression change; D_mutant_invar_limma p-value, p-value for expression change. [file 1471-2164-14-861-S7.txt]

Supp Table 7, genes differentially expressed in Dichaete v wild type embryos
Transcript	Fbgn	Gene	D_mutant_invar_limma aveM	D_mutant_invar_limma p-value
CG4250-RA	FBgn0034761	CG4250	-1.007490832	0.000637671
CG30104-RA	FBgn0050104	CG30104	-1.266514816	0.000509091
CG11928-RA	FBgn0085380	CG34351	-1.442302245	0.000509091
CG5400-RA	FBgn0000564	Eh	-1.44387892	0.000896162
CG10659-RA	FBgn0032839	CG10659	-1.146214828	0.00051206
CG32693-RA	FBgn0052693	Gr9a	-1.18198669	0.000534444
CG4714-RA	FBgn0033819	CG4714	-1.152833368	0.000613763
CG2983-RA	FBgn0031472	CG2983	-1.054385933	0.000993257
CG7452-RA	FBgn0035540	Syx17	-1.271511673	0.001027025
CG17820-RA	FBgn0038914	fit	-1.113733855	0.000509091
CG31773-RA	FBgn0051773	CG31773	-1.18032405	0.000509091
CG14864-RA	FBgn0038311	CG14864	-1.019233637	0.000525063
CG18577-RA	FBgn0037870	CG18577	-1.234989387	0.000775309
CG30029-RA	FBgn0050029	CR30029	-1.604678202	0.000509091
CG14481-RA	FBgn0260763	CG42561	-1.342497516	0.000509091
CG2750-RA	FBgn0030376	CG2750	-1.005643676	0.002296706
CG3040-RA	FBgn0029925	CG3040	-1.413316312	0.000509091
CG3931-RA	FBgn0034879	Rrp4	-1.294950577	0.000509091
CG3713-RA	FBgn0040343	CG3713	-1.432105069	0.000509091
CG7485-RA	FBgn0004514	Oct-TyrR	-1.144597641	0.00054612
CG14316-RA	FBgn0038567	CG14316	-1.016779614	0.000543538
CG14591-RB	FBgn0033054	CG14591	-1.126932298	0.000515603
CG14934-RA	FBgn0032381	Mal-B1	-1.192212475	0.001644876
CG7571-RA	FBgn0036732	Oatp74D	-1.544707602	0.000509091
CG32082-RA	FBgn0052082	CG32082	-1.330130134	0.000509091
CG14499-RA	FBgn0034317	CR14499	-1.029175476	0.000671825
CG10834-RA	FBgn0032972	CG10834	-1.246226782	0.000566246
CG14926-RA	FBgn0032360	CG14926	-1.620649852	0.000509091
CG3429-RA	FBgn0003655	swa	1.7472509	0.000509091
CG32238-RA	FBgn0052238	CG32238	-1.200124533	0.000853014
CG17868-RB	FBgn0028946	Or35a	-1.061621999	0.000954058
CG14856-RA	FBgn0038261	CG14856	-1.616091449	0.000509091
CG3644-RB	FBgn0000181	bic	-1.29502395	0.000509091
CG31468-RA	FBgn0047351	CG31468	-1.444708129	0.000509091
CG14973-RA	FBgn0259224	CG42324	-1.674131334	0.000509091
CG6969-RA	FBgn0039005	CG6969	-1.108978273	0.000509091
CG4725-RA	FBgn0039022	CG4725	-1.405765107	0.000509091
CG7399-RA	FBgn0001208	Hn	-1.401976097	0.000509091
CG14691-RB	FBgn0037829	CG14691	-1.180995152	0.000589926
CG14963-RA	FBgn0035409	CG14963	-1.153840791	0.000509091
CG11659-RA	FBgn0038731	CG11659	-1.583133095	0.000509091
CG3158-RA	FBgn0003483	spn-E	1.042104352	0.000579625
CG7533-RC	FBgn0036165	chrb	-1.251869569	0.000708573
CG17525-RA	FBgn0063496	GstE4	-1.323782561	0.000509091
CG12045-RA	FBgn0039805	Cpr100A	-1.104800281	0.000517508
CG3395-RB	FBgn0010408	RpS9	-1.471514337	0.000509091
CG31439-RA	FBgn0051439	Muc96D	-1.07140557	0.000904818
CG10936-RA	FBgn0034253	CG10936	-1.05740422	0.000662952
CG31657-RA	FBgn0053526	PNUTS	-1.391325649	0.000535409
CG1663-RA	FBgn0033449	CG1663	-1.141430895	0.000509091
CG17268-RA	FBgn0017557	Pros28.1A	-1.234559034	0.000509091
CG4836-RC	FBgn0038762	CG4836	-1.131187655	0.000509091
CG13353-RA	FBgn0259183	CG42287	-1.21832349	0.000509091
CG4658-RA	FBgn0032170	CG4658	-1.182206872	0.000686336
CG5388-RA	FBgn0038944	CG5388	-1.125506959	0.000614259
CG11337-RB	FBgn0039846	CG11337	-1.107808199	0.000570675
CG17921-RA	FBgn0010228	HmgZ	-1.945220501	0.000712184
CG1088-RA	FBgn0015324	Vha26	1.338596928	0.00182798
CG18317-RA	FBgn0031359	CG18317	-1.026064608	0.000519483
CG32350-RA	FBgn0052350	CG32350	1.068506188	0.004953163
CG33207-RB	FBgn0053207	pxb	-1.898827713	0.000569134
CG1168-RA	FBgn0041707	7B2	-1.073066996	0.000614259
CG31231-RA	FBgn0051231	CG31231	-1.225242786	0.000515603
CG17075-RA	FBgn0031239	CG17075	-1.172420155	0.000509091
CG4753-RA	FBgn0036622	CG4753	-1.025961449	0.00122073
CG2932-RA	FBgn0025679	Bteb2	-1.28215211	0.000509091
CG33114-RA	FBgn0010197	Gyc32E	-1.193727377	0.000509091
CG11293-RA	FBgn0034889	CG11293	-1.088602276	0.00055333
CG14744-RA	FBgn0033324	CG14744	-1.48161992	0.000509091
CR31356-RA	FBgn0051356	tRNA:CR31356	-1.683313042	0.000634748
CG10911-RA	FBgn0034295	CG10911	-1.313729051	0.000509091
CG32796-RA	FBgn0040388	boi	-1.125218933	0.000983771
CG13577-RA	FBgn0034998	CG13577	-1.133855331	0.000530616
CG17991-RA	FBgn0039498	CG17991	-1.298772676	0.000552455
CG3221-RA	FBgn0034569	dgt3	-1.473846089	0.000571407
CG32836-RA	FBgn0085442	NKAIN	-2.0942011	0.000509091
CG2102-RA	FBgn0004878	cas	-1.820557576	0.000535409
CG6976-RD	FBgn0040299	Myo28B1	-1.156286596	0.000509091
CG13813-RA	FBgn0036956	CG13813	-1.0069127	0.000567175
CG13434-RA	FBgn0034523	Nnf1a	-1.424381698	0.000677757
CG4314-RA	FBgn0003515	st	-1.133950773	0.000517508
CG17778-RA	FBgn0023534	CG17778	-1.170617404	0.0005406
CG14307-RA	FBgn0004652	fru	-1.213132332	0.000509091
CG1792-RA	FBgn0039860	CG1792	-1.201576586	0.000568403
CG18331-RA	FBgn0036181	Muc68Ca	-1.311621341	0.000509091
CG13437-RA	FBgn0034541	CG13437	-1.113930425	0.000509091
CG5706-RA	FBgn0039175	CG5706	-1.221573064	0.000509091
CG4207-RA	FBgn0026261	bonsai	-1.367527595	0.000734154
CG10211-RA	FBgn0032685	CG10211	-1.300432854	0.000509091
CG17237-RA	FBgn0031410	CG17237	-1.279672402	0.001364858
CG10638-RA	FBgn0036290	CG10638	-1.11445396	0.00293491
CG15000-RA	FBgn0259986	nab	-1.011456464	0.000515603
CG2097-RA	FBgn0037371	Sym	-1.171881889	0.000714007
CG10880-RA	FBgn0031398	CG10880	1.044907469	0.001547929
CG18557-RA	FBgn0031470	CG18557	-1.256545532	0.000509091
CG11401-RA	FBgn0037170	Trxr-2	-1.039193014	0.000509091
CG4165-RA	FBgn0029763	CG4165	1.1043665	0.000519147
CG10795-RA	FBgn0034626	CG10795	-1.027093608	0.000763299
CG3362-RA	FBgn0034988	CG3362	1.021323751	0.000569827
CG17970-RA	FBgn0031694	Cyp4ac2	-1.246536682	0.000940059
CG3416-RA	FBgn0002787	Mov34	-1.134520363	0.001319008
CG13618-RA	FBgn0039203	CG13618	-1.086599861	0.000509091
CG11527-RA	FBgn0011722	Tig	-1.461008084	0.000509091
CG14731-RA	FBgn0037964	CG14731	-1.015754907	0.000612989
CG31187-RA	FBgn0085413	CG34384	-1.040174035	0.000509091
CG7579-RA	FBgn0036528	CG7579	-1.318835668	0.000532504
CG3253-RA	FBgn0041706	CG3253	-1.716891209	0.000587748
CG4847-RC	FBgn0034229	CG4847	-1.128865587	0.000509091
CG10737-RC	FBgn0034420	CG10737	-1.140282424	0.000509091
CG33300-RA	FBgn0053300	Muc30E	-1.345134554	0.000510478
CG10340-RA	FBgn0022344	CG10340	-1.609010527	0.000519147
CG31266-RA	FBgn0051266	CG31266	-1.457254535	0.000509091
CG14529-RA	FBgn0039609	CG14529	-1.24592162	0.00051206
CG31363-RB	FBgn0051363	Jupiter	-1.438263304	0.000509091
CG32100-RA	FBgn0052100	CG32100	-1.393164769	0.000509091
CG32040-RA	FBgn0052040	CG32040	-1.284125061	0.000509091
CG5661-RA	FBgn0250876	Sema-5c	-1.258122685	0.00076899
CG31516-RA	FBgn0051516	CG31516	-1.031311745	0.000519147
CG14357-RA	FBgn0038204	CG14357	-1.418331445	0.000700889
CG31913-RA	FBgn0051913	CG31913	-1.174927763	0.000509091
CG14843-RA	FBgn0085417	CG34388	-1.188498006	0.000509091
CG5392-RA	FBgn0036463	Reck	-1.18651389	0.000640934
CG9520-RB	FBgn0032078	C1GalTA	-1.354486206	0.003116241
CG12286-RA	FBgn0001296	kar	-1.322442202	0.001499576
CG8028-RA	FBgn0031010	CG8028	-1.223358122	0.000509091
CG10623-RA	FBgn0032727	CG10623	-1.908103222	0.000779427
CG13031-RA	FBgn0036655	CG13031	-1.015521261	0.000552455
CG4440-RA	FBgn0040984	CG4440	-1.778823658	0.001117949
CG8907-RA	FBgn0038466	CG8907	-1.277345398	0.000509091
CG7992-RA	FBgn0031004	CG7992	-1.0312253	0.000524469
CG5043-RA	FBgn0032636	CG5043	-1.422039742	0.000509091
CG18646-RA	FBgn0261388	CG42629	-1.263072849	0.000509091
CG13870-RA	FBgn0034506	CG13870	-1.060242667	0.000580082
CG32847-RB	FBgn0052847	CG32847	-1.340140671	0.00067953
CG10000-RA	FBgn0039596	CG10000	-1.107713801	0.001388676
CG12486-RA	FBgn0036541	CG12486	-1.268151594	0.000509091
CG7476-RA	FBgn0035847	mthl7	-1.199607459	0.000525063
CG9372-RA	FBgn0036891	CG9372	-1.307245624	0.000875104
CG11997-RA	FBgn0037662	CG11997	-1.014419087	0.000569827
CR33328-RA	FBgn0053328	CR33328	-1.656542372	0.000509091
CG4711-RA	FBgn0002652	squ	1.268034657	0.000535165
CG4488-RA	FBgn0011737	wee	1.104746075	0.000525063
CG5423-RA	FBgn0041097	robo3	-1.09603734	0.000525063
CG13455-RA	FBgn0036498	CG13455	-1.249720348	0.000509091
CG31937-RA	FBgn0031360	CG31937	1.13724599	0.001392519
CG9204-RB	FBgn0025720	Ate1	1.015965915	0.00054588
CG8434-RA	FBgn0034083	lbk	-1.847843201	0.000528844
CG5142-RA	FBgn0032470	CG5142	-1.055297262	0.000586955
CG6652-RA	FBgn0036687	CG6652	-1.079594042	0.000722839
CG14031-RA	FBgn0031695	Cyp4ac3	-1.333027617	0.000509091
CG10699-RA	FBgn0002023	Lim3	-1.496317396	0.00102086
CG5122-RA	FBgn0032471	CG5122	-1.208961696	0.000509091
CG1919-RA	FBgn0035281	Cpr62Bc	-1.165434277	0.000509091
CG11147-RB	FBgn0031734	CG11147	-1.056124555	0.000509091
CG8816-RA	FBgn0033754	Ak6	-1.041808408	0.000510365
CG8584-RA	FBgn0033322	CG8584	-1.149807685	0.000509091
CG32922-RA	FBgn0262717	Skeletor	-1.238717865	0.000509091
CG13724-RA	FBgn0036707	CG13724	-1.142191081	0.000528844
CG18110-RA	FBgn0039677	CG18110	-1.4368922	0.000509091
CG7886-RA	FBgn0038248	CG7886	-1.160969076	0.000509091
CG13687-RA	FBgn0013323	Ptth	-1.204856156	0.000510478
CG4324-RA	FBgn0034956	CG4324	-1.172239269	0.000530631
CG16739-RA	FBgn0034505	CG16739	-1.033711263	0.000567186
CG30289-RA	FBgn0050289	CG30289	-1.230657481	0.001134012
CG5925-RA	FBgn0043043	desat2	-1.166515586	0.000509091
CG13784-RA	FBgn0031897	CG13784	-1.069588194	0.000558962
CG13243-RA	FBgn0028903	CG13243	-1.442784189	0.000509091
CG11265-RA	FBgn0030049	Trf4-1	1.217853535	0.000674181
CG9465-RA	FBgn0032067	CG9465	-1.345862374	0.000509091
CG3948-RA	FBgn0040512	zetaCOP	-1.64425694	0.00051206
CG13063-RA	FBgn0036601	CG13063	-1.000175007	0.00051206
CG13744-RA	FBgn0033363	CG13744	-1.183438095	0.000659053
CG5263-RA	FBgn0016070	smg	1.973822252	0.00051206
CG4882-RA	FBgn0025336	CG4882	-1.163692014	0.000509091
CG5557-RA	FBgn0010768	sqz	-1.214666018	0.00051206
CG12768-RA	FBgn0037206	CG12768	-1.071609608	0.00051206
CG32006-RA	FBgn0052006	CG32006	-1.043042288	0.003150057
CG32700-RB	FBgn0052700	CG32700	-1.656363866	0.000509091
CG11301-RA	FBgn0034726	Mes4	-1.188264966	0.000509091
CG8083-RA	FBgn0025709	CG8083	-1.079717386	0.002788173
CG7377-RA	FBgn0036176	CG7377	-1.621064903	0.000509091
CG1265-RB	FBgn0035517	CG1265	-1.02638493	0.00053333
CG8487-RB	FBgn0033714	garz	-1.586636875	0.00053333
CG6789-RA	FBgn0029745	CG6789	-1.359958216	0.000509091
CG10050-RA	FBgn0037492	CG10050	-1.19975062	0.000509091
CG5362-RA	FBgn0262782	Mdh1	1.482541638	0.000509091
CG9338-RA	FBgn0032899	CG9338	-1.209769478	0.000509091
CG6656-RA	FBgn0038912	CG6656	-1.000549	0.000564415
CG12721-RA	FBgn0030373	CG12721	1.325556505	0.000649451
CR30298-RA	FBgn0050298	tRNA:CR30298	-1.736933861	0.000509091
CG9926-RA	FBgn0038190	CG9926	-1.034953032	0.001167267
CG8850-RB	FBgn0033708	CG8850	-1.451664887	0.000509091
CG12511-RA	FBgn0031729	CG12511	-1.219245971	0.000509091
CG30487-RA	FBgn0050487	CG30487	-1.167943331	0.000580082
CG8421-RA	FBgn0034075	Asph	-1.564524723	0.000509091
CG14430-RA	FBgn0261284	bou	-1.858339899	0.000847228
CG13788-RA	FBgn0045495	Gr28b	-1.329962724	0.000509091
CG18265-RA	FBgn0036725	CG18265	-1.496851818	0.001724586
CG18814-RA	FBgn0042137	CG18814	-1.038254854	0.001785841
CG18765-RA	FBgn0042110	CG18765	-1.27825549	0.000509091
CG9475-RA	FBgn0037742	Rpt3R	-1.002004255	0.001259064
CG31960-RA	FBgn0051960	CG31960	-1.600531512	0.000564415
CG6571-RA	FBgn0004366	rdgC	-1.120566198	0.007174743
CG13661-RA	FBgn0083946	CG34110	-1.403895172	0.000535165
CG5565-RA	FBgn0031335	CG5565	-1.522809407	0.000509091
CG9432-RB	FBgn0010482	l(2)01289,l(2)01289,l(2)01289,l(2)01289,l(2)01289	-1.254212977	0.000509091
CG30103-RA	FBgn0050103	CG30103	-1.074247198	0.001331143
CG10130-RA	FBgn0010638	Sec61beta	-2.159200405	0.000509091
CG3680-RA	FBgn0037027	CG3680	-1.096146382	0.002173053
CG6612-RB	FBgn0042094	Adk3	-1.020428852	0.000509091
CG11312-RA	FBgn0011674	insc	-1.827261746	0.000509091
CG10658-RA	FBgn0014000	Hf	-1.177621977	0.000528843
CG10090-RA	FBgn0038018	Tim17a1	-1.322040424	0.000509091
CG30147-RB	FBgn0050147	Hil	-1.254036024	0.000538803
CG9289-RA	FBgn0032058	CG9289	-1.237502222	0.000509091
CG12643-RA	FBgn0040942	CG12643	-1.851022193	0.000828762
CG11182-RA	FBgn0025334	PHDP	-1.199552792	0.000509091
CG8531-RA	FBgn0033918	CG8531	-1.351510447	0.000531112
CG13953-RA	FBgn0259234	Camta	-1.184157979	0.000509091
CG3959-RA	FBgn0011207	pelo	-1.146409933	0.000509091
CG16781-RA	FBgn0029661	CG16781	-1.342976191	0.000509091
CG7076-RA	FBgn0035875	Cpr66Cb	-1.207699081	0.000509091
CG12030-RA	FBgn0035147	Gale	-1.77275859	0.000509091
CG13672-RA	FBgn0263219	Dscam4	-1.07879476	0.000509091
CG12535-RB	FBgn0029657	CG12535	-1.105871012	0.000509091
CG14249-RB	FBgn0250908	beat-VII	-1.177063425	0.000509091
CG8541-RA	FBgn0035788	CG8541	-1.413337184	0.000509091
CG5747-RA	FBgn0035935	mfr	-1.310486185	0.000509091
CG3996-RA	FBgn0261928	CG42795	-1.000294204	0.000545907
CG9427-RA	FBgn0037721	CG9427	-1.234756626	0.000509091
CG8964-RA	FBgn0033674	CG8964	-1.011555795	0.000621377
CG6527-RA	FBgn0036085	CG6527	-1.039669044	0.00053333
CG4653-RA	FBgn0030776	CG4653	-1.072405169	0.000509091
CG13779-RA	FBgn0040954	CG13779	-1.506542714	0.000509091
CG5053-RA	FBgn0261986	RASSF8	1.226102074	0.008425351
CG1322-RB	FBgn0004606	zfh1	-1.179268215	0.000531526
CG5187-RA	FBgn0035956	Doc2	-1.871535114	0.000509091
CG5948-RA	FBgn0039386	CG5948	-1.361785508	0.000509091
CR31273-RA	FBgn0020556	bxd	-1.128081027	0.001311504
CG32944-RB	FBgn0052944	CG32944	-1.207377469	0.000509091
CG6608-RA	FBgn0037852	Tpc1	-1.015246294	0.004034877
CG6582-RA	FBgn0027885	Aac11	-1.182377065	0.000650306
CG12073-RA	FBgn0004573	5-HT7	-1.040107099	0.000509091
CG13942-RA	FBgn0085408	Shroom	-1.355138901	0.000509091
CG8127-RB	FBgn0000568	Eip75B	-1.632086991	0.000509091
CG6698-RA	FBgn0029147	NtR	-1.325046755	0.000509091
CG12763-RA	FBgn0004240	Dpt	-1.315551232	0.000509091
CG12490-RA	FBgn0034782	CG12490	-1.596675357	0.000509091
CG30440-RA	FBgn0050440	CG30440	1.096993766	0.003328308
CG13162-RA	FBgn0033718	ana3	-1.19189519	0.000509091
CG12362-RB	FBgn0036082	CG12362	-1.239011185	0.000516757
CG12892-RA	FBgn0033526	Caf1-105	-1.118781927	0.001196027
CG5269-RA	FBgn0262468	vib	-1.361652448	0.000509091
CG4269-RA	FBgn0034741	CG4269	-1.320679081	0.000509091
CG13477-RA	FBgn0036438	CG13477	-1.188420795	0.000509091
CG5424-RA	FBgn0262111	f	-1.026176397	0.002378647
CG10723-RA	FBgn0032850	Kua	-1.210930967	0.000509091
CG7888-RA	FBgn0036116	CG7888	-1.120103327	0.000516757
CG3032-RA	FBgn0029928	CG3032	-1.018636079	0.000663479
CG14112-RA	FBgn0036349	SNCF	-1.72521302	0.001959659
CG1856-RA	FBgn0003870	ttk	-1.535658698	0.000834941
CR33315-RA	FBgn0053315	CR33315	-1.116916397	0.000528844
CG31869-RA	FBgn0051869	CG31869	-1.188980418	0.000509091
CG4260-RA	FBgn0015567	alpha-Adaptin	-1.116938967	0.001476886
CG5638-RA	FBgn0036260	Rh7	-1.26104021	0.000697949
CG14883-RA	FBgn0038432	CG14883	1.160550297	0.000509091
CG15650-RA	FBgn0034565	CG15650	-1.055646202	0.000556136
CG11608-RA	FBgn0038069	CG11608	-1.055478251	0.000509091
CG30053-RA	FBgn0050053	CG30053	-1.263843657	0.000509091
CG5262-RA	FBgn0036988	CG5262	-1.125314264	0.000851065
CG3629-RA	FBgn0000157	Dll	-1.307489565	0.000738378
CG7514-RA	FBgn0035567	CG7514	-1.044155969	0.00055955
CG14957-RA	FBgn0035412	CG14957	-1.226723766	0.000509091
CG31160-RA	FBgn0085405	CG34376	-1.210205388	0.000517508
CG18445-RA	FBgn0033476	oys	-1.965853821	0.000861447
CG7589-RA	FBgn0036727	CG7589	-1.283116521	0.000532481
CG3671-RC	FBgn0011672	Mvl	-1.252964601	0.000509091
CG10851-RD	FBgn0004587	B52	-1.237196318	0.000509091
CG10823-RA	FBgn0038880	SIFR	-1.514463081	0.000509091
CG7503-RA	FBgn0005775	Con	-1.397610267	0.000509091
CG14982-RB	FBgn0035477	CG14982	-1.048870041	0.000509091
CG11700-RA	FBgn0029856	CR11700	-1.205481441	0.000952113
CG13551-RA	FBgn0040660	CG13551	1.015229909	0.000939381
CG7557-RA	FBgn0036159	CG7557	-1.067012498	0.000509091
CG11000-RA	FBgn0037380	CG11000	-1.194893452	0.000509091
CG31710-RA	FBgn0051710	CG31710	-1.468185064	0.000509091
CG5367-RA	FBgn0032228	CG5367	-1.15789772	0.000535165
CG11437-RA	FBgn0037165	CG11437	-1.126474467	0.000509091
CG7958-RA	FBgn0026160	tna	-1.644576982	0.000516757
CG17941-RA	FBgn0000497	ds	-1.779200227	0.00051206
CG3168-RA	FBgn0029896	CG3168	-1.088196815	0.000509091
CG10914-RA	FBgn0034307	CG10914	-1.279960151	0.00076164
CG5758-RB	FBgn0032666	CG5758	-1.298979983	0.000509091
CG4321-RA	FBgn0015033	Cyp4d8	-1.352333604	0.000509091
CG7068-RA	FBgn0041181	TepIII	-1.273614548	0.000509091
CG33140-RA	FBgn0053140	CG33140	-1.028778692	0.000651242
CG12946-RA	FBgn0037750	Whamy	-1.092747866	0.000528844
CG11619-RA	FBgn0036836	CG11619	-1.345912133	0.000521477
CG5623-RA	FBgn0038357	CG5623	-1.334886665	0.000509091
CG6012-RA	FBgn0032615	CG6012	-1.220611972	0.000509091
CR32525-RA	FBgn0052525	tRNA:CR32525	-1.338680199	0.000671825
CG33234-RA	FBgn0053234	CG33234	-1.036621101	0.000579065
CG6405-RA	FBgn0032428	CG6405	-1.242887986	0.000634309
CG4817-RA	FBgn0010278	Ssrp	-1.171979039	0.000528843
CG6451-RA	FBgn0041161	blue	-1.454968943	0.000509091
CG32240-RA	FBgn0052240	CG32240	-1.223506247	0.000509091
CG33012-RB	FBgn0053012	CG33012	-1.347962488	0.000509091
CG14905-RA	FBgn0038452	CG14905	-1.138465516	0.000509091
CG2976-RA	FBgn0031633	CG2976	-1.073757634	0.00051206
CG2816-RA	FBgn0031564	CG2816	-1.580583282	0.000509091
CG13702-RB	FBgn0036789	AlCR2	-1.288967879	0.000535165
CG4334-RA	FBgn0038312	CG4334	-1.113628006	0.001188232
CG1780-RB	FBgn0026415	Idgf4	1.239600112	0.001180551
CG32946-RA	FBgn0051530	CG31530	-1.034601047	0.000519147
CG17950-RA	FBgn0004362	HmgD	-1.144297435	0.000580082
CG5378-RA	FBgn0028688	Rpn7	-1.49541553	0.000545907
CG17957-RA	FBgn0003510	Sry-alpha	-1.416508499	0.00217353
CG18375-RA	FBgn0034606	ASPP	-1.141128522	0.000509091
CG13466-RA	FBgn0259099	DCX-EMAP	-1.110266478	0.000573554
CG5723-RB	FBgn0004449	Ten-m	-1.89035983	0.00051206
CG9826-RB	FBgn0034784	CG9826	-1.26155545	0.000676857
CG18538-RA	FBgn0034324	CG18538	-1.021120754	0.001151522
CG4221-RA	FBgn0038385	CG4221	-1.379441382	0.000509091
CG33474-RA	FBgn0053474	CG33474	-1.613789973	0.000509091
CG4779-RA	FBgn0040211	hgo	-1.138223218	0.000509091
CG5772-RA	FBgn0028675	Sur	-1.209200612	0.000509091
CG6706-RB	FBgn0027575	GABA-B-R2	-1.091150224	0.000509091
CG14458-RA	FBgn0053769	CG33769	-1.139899539	0.000509091
CG11404-RA	FBgn0037169	CG11404	-1.333579827	0.000509091
CG15018-RA	FBgn0053514	CG33514	-1.127712915	0.000509091
CG2857-RA	FBgn0035078	Tpc2	-1.004570159	0.001535111
CG10308-RA	FBgn0010317	CycJ	-1.061625859	0.000922535
CG3548-RA	FBgn0035033	CG3548	-1.165455679	0.000621513
CG32031-RA	FBgn0000116	Argk	-1.155782472	0.002259577
CG17738-RA	FBgn0038009	CG17738	-1.246885742	0.000509091
CG4509-RB	FBgn0261053	Cad86C	-1.4964648	0.000509091
CG14709-RA	FBgn0263316	Mrp4	-1.537711255	0.000509091
CG5626-RA	FBgn0036266	CG5626	1.397077381	0.001457693
CG7994-RA	FBgn0261929	CG42796	-1.295035083	0.000509091
CG33269-RA	FBgn0053269	CG33269	-1.714743854	0.000612489
CG4863-RC	FBgn0020910	RpL3	-1.508026576	0.000509091
CG7548-RA	FBgn0035792	CG7548	-1.062634136	0.000655924
CG10651-RA	FBgn0032853	CG10651	-1.364408222	0.000509091
CG31561-RA	FBgn0051561	Osi16	-1.205859758	0.000509091
CG1946-RA	FBgn0033216	CG1946	-1.471200576	0.000509091
CG10688-RA	FBgn0036300	CG10688	-1.030023088	0.000614886
CG14556-RA	FBgn0039413	CG14556	-1.092185584	0.00318175
CG31805-RA	FBgn0051805	CG31805	-1.265176213	0.000509091
CG32283-RA	FBgn0052283	dro3	-1.050742828	0.001948421
CG5681-RA	FBgn0032658	CG5681	-1.536723307	0.000510478
CG14391-RA	FBgn0038078	CG14391	-1.09331118	0.002117109
CG5155-RA	FBgn0031905	CG5155	-1.18735928	0.000520592
CG4807-RA	FBgn0259750	ab	-1.896441241	0.000509091
CG18469-RA	FBgn0034206	CG18469	-1.037479832	0.00631032
CG11066-RA	FBgn0033033	scaf	-1.128142814	0.000519147
CG14876-RA	FBgn0263023	CG43318	-1.121933974	0.000614259
CG8087-RA	FBgn0038241	CG8087	-1.404818388	0.000509091
CG16890-RA	FBgn0028932	CG16890	-1.289039105	0.000524954
CR7249-RA	FBgn0031726	Cyp6a16Psi	-1.675454639	0.000509091
CG7629-RA	FBgn0038530	AttD	-1.085595725	0.000528843
CG31146-RD	FBgn0051146	Nlg1	-1.328207182	0.000509091
CG5408-RA	FBgn0028978	trbl	-1.351080217	0.002047417
CG8975-RA	FBgn0011704	RnrS	-1.578982354	0.001512203
CG8822-RA	FBgn0005779	PpD6	-1.217662592	0.000509091
CG9547-RA	FBgn0031824	CG9547	-1.103549594	0.001078375
CG12433-RA	FBgn0030811	CG12433	-1.246132549	0.000517508
CG4467-RA	FBgn0039064	CG4467	-1.142193828	0.000516757
CG5060-RA	FBgn0262582	cic	-1.123877413	0.000533361
CG6713-RA	FBgn0011676	Nos	-1.218434086	0.000509091
CG1867-RA	FBgn0039582	Or98b	-1.466058952	0.001315304
CG30270-RA	FBgn0061435	CG30270	-1.309226443	0.000525063
CG3288-RA	FBgn0037030	CG3288	-1.342203567	0.000509091
CG10031-RA	FBgn0031563	CG10031	-1.105230842	0.001311688
CG10718-RA	FBgn0004374	neb	-1.187163603	0.000509091
CG1363-RA	FBgn0004133	blow	-1.654592316	0.000509091
CG12017-RA	FBgn0035429	CG12017	-1.031893727	0.00070781
CR9700-RA	FBgn0026399	Or85e	-1.437945908	0.000520592
CG13490-RA	FBgn0085398	CG34369	-1.190220398	0.001801562
CG4531-RA	FBgn0004569	aos	-1.128154854	0.002306693
CG5528-RA	FBgn0036978	Toll-9	-1.098853931	0.000532504
CG10601-RA	FBgn0014343	mirr	-1.443399078	0.000509091
CG31988-RA	FBgn0051988	CG31988	-1.032041054	0.001002359
CG9224-RA	FBgn0003463	sog	-1.475253883	0.000941019
CG8457-RA	FBgn0033697	Cyp6t3	-1.099750216	0.000573042
CG5169-RA	FBgn0086736	GckIII	-1.717932026	0.000509091
CG6729-RA	FBgn0032296	CG6729	-1.191747403	0.000748863
CG5493-RA	FBgn0034364	CG5493	-1.322517532	0.000509091
CG8605-RA	FBgn0035762	CG8605	-1.605380512	0.000509091
CG9279-RA	FBgn0036882	CG9279	-1.333659288	0.000509091
CG5070-RA	FBgn0030824	CG5070	-1.319048904	0.000509091
CG8100-RA	FBgn0036410	CG8100	-1.226465046	0.00051346
CG9261-RA	FBgn0015777	nrv2	-1.760916392	0.001379327
CG1262-RA	FBgn0020509	Acp62F	-1.354865877	0.000828799
CG4636-RA	FBgn0041781	SCAR	-1.41369138	0.000509091
CG13811-RA	FBgn0261556	CG42674	-1.045839799	0.001134788
CG5546-RA	FBgn0036761	MED19	-1.583504936	0.00051206
CR32665-RB	FBgn0019660	roX2	-1.06667595	0.003210588
CG3973-RA	FBgn0029881	pigs	-1.081740619	0.000509091
CG9460-RA	FBgn0033115	Spn42De	-1.306133005	0.000654442
CG5344-RB	FBgn0037917	wkd	-1.156140224	0.000640507
CG4999-RC	FBgn0035936	Tsp66E	1.460403995	0.00051569
CG13771-RA	FBgn0031844	CG13771	-1.129243464	0.000834749
CG12841-RA	FBgn0033133	Tsp42Ek	-1.261565825	0.00054588
CG32031-RC	FBgn0000116	Argk	-1.364726175	0.001197189
CG5458-RA	FBgn0032478	CG5458	-1.058980454	0.000902307
CG11321-RB	FBgn0031857	CG11321	-1.097020665	0.000842544
CG8102-RA	FBgn0034007	CG8102	-1.272440584	0.000525063
CG1865-RA	FBgn0024293	Spn43Ab	-1.000862341	0.002894256
CG12724-RA	FBgn0085388	IP3K2	-1.280520943	0.00055333
CG10073-RA	FBgn0034440	CG10073	-1.327559781	0.000519147
CG10120-RB	FBgn0002719	Men	-1.803682929	0.000509091
CG11158-RA	FBgn0030511	CG11158	-1.188699345	0.000509091
CG9361-RA	FBgn0037690	Task7	-1.20584065	0.000961008
CG12496-RA	FBgn0040385	CG12496	-1.173417417	0.00063049
CG9995-RA	FBgn0027655	htt	-1.246794073	0.000509091
CG8167-RA	FBgn0036046	Ilp2	-1.16831164	0.000529156
CR31511-RA	FBgn0027934	alpha-Est4aPsi	-1.462799709	0.000509091
CG8870-RA	FBgn0038144	CG8870	-1.024255487	0.000532386
CG12581-RA	FBgn0037213	CG12581	-2.001085807	0.000547402
CG5121-RA	FBgn0039337	MED28	-1.350810185	0.000580082
CG8445-RA	FBgn0262166	calypso	-1.420187815	0.000509091
CG14482-RA	FBgn0034245	CG14482	-1.736306943	0.000519147
CG18287-RA	FBgn0039679	ppk19	-1.069837855	0.000797378
CG16825-RA	FBgn0032503	CG16825	-1.362430537	0.000509091
CG32811-RA	FBgn0052811	CG32811	-1.085613254	0.002272594
CG10595-RB	FBgn0262029	d	-1.54497535	0.000509091
CG9626-RA	FBgn0037565	CG9626	-1.167368659	0.000527259
CG9500-RA	FBgn0031804	CG9500	-1.125874087	0.001850902
CG16876-RA	FBgn0260011	nimC4	-1.480588642	0.000680424
CG32853-RA	FBgn0045442	mthl12	-1.117233028	0.00294575
CG6589-RA	FBgn0032368	spag4	-1.489790117	0.000545386
CG13692-RA	FBgn0031254	CG13692	-1.304439417	0.000747436
CG6898-RA	FBgn0038412	Zip3	-1.087112522	0.000509091
CG5592-RA	FBgn0035645	CG5592	-1.388601095	0.00078493
CG14199-RA	FBgn0040890	ksh	-1.545948252	0.000509091
CG8116-RA	FBgn0037614	CG8116	1.171664014	0.004583704
CG10153-RA	FBgn0033962	CG10153	-1.240857062	0.000579328
CG3999-RA	FBgn0037801	CG3999	-1.567073287	0.000509091
CG10112-RA	FBgn0033942	Cpr51A	-1.348926791	0.000509091
CG10079-RB	FBgn0003731	Egfr	-1.832687668	0.000910052
CG12674-RA	FBgn0031388	CG12674	-1.055143598	0.00051206
CG30118-RA	FBgn0050118	CG30118	-1.874602983	0.000509091
CR14753-RA	FBgn0033303	Cyp6a15Psi	-1.031932072	0.001219674
CG14004-RA	FBgn0085410	CG34381	-1.432502909	0.000509091
CG3984-RA	FBgn0038291	CG3984	-1.669366594	0.000509091
CG16801-RA	FBgn0034012	Hr51	-1.209863705	0.001787855
CG7191-RA	FBgn0031945	CG7191	-1.013427574	0.000910441
CG13713-RA	FBgn0042199	CG13713	-1.279089697	0.000609512
CG14291-RA	FBgn0038660	CG14291	-1.059051134	0.007593216
CG8557-RA	FBgn0030842	CG8557	-1.601993235	0.000509091
CG5837-RA	FBgn0011771	Hem	-1.491414059	0.000660557
CG7299-RA	FBgn0032282	CG7299	-1.327380312	0.000509091
CG8427-RA	FBgn0023167	SmD3	-1.228201529	0.000647037
CG18088-RA	FBgn0032082	CG18088	-1.239923102	0.001328498
CG13290-RA	FBgn0053993	CG33993	-1.162886887	0.006455812
CG6349-RA	FBgn0259113	DNApol-alpha180	-1.243545445	0.000509091
CG1927-RA	FBgn0027547	CG1927	1.57830676	0.001647965
CG6630-RA	FBgn0260486	CG42533	-1.134790479	0.00179266
CG6601-RA	FBgn0015797	Rab6	-1.52130861	0.000509091
CG12787-RA	FBgn0041150	hoe1	1.658849489	0.000533361
CG8595-RA	FBgn0034476	Toll-7	-1.158942593	0.00051206
CG9770-RA	FBgn0086679	p	-1.438800401	0.000509091
CG7841-RA	FBgn0036502	CG7841	-1.439127652	0.000509091
CG31174-RA	FBgn0051174	CG31174	-1.188089246	0.000544034
CG17697-RB	FBgn0001085	fz	-1.053332755	0.00059935
CG9283-RA	FBgn0036878	Cpr76Ba	-1.013042575	0.000595436
CG17083-RA	FBgn0039070	CG17083	-1.136137449	0.000521477
CG7973-RB	FBgn0053985	CG33985	-1.406670596	0.000509091
CG7670-RA	FBgn0038608	WRNexo	-1.712905946	0.000509091
CG6174-RA	FBgn0011745	Arp87C	-1.421629237	0.000509091
CG16964-RA	FBgn0032385	CG16964	-1.000856922	0.000568965
CG1675-RA	FBgn0033457	CG1675	-1.208922961	0.000509091
CG9135-RB	FBgn0031769	CG9135	-1.800063749	0.000683237
CG32560-RA	FBgn0261570	CG42684	-1.038897193	0.001663495
CG9347-RA	FBgn0002937	ninaB	-1.101686415	0.000517508
CG7815-RA	FBgn0036497	ran-like	-1.041437598	0.00059935
CG14643-RA	FBgn0037225	TwdlG	-1.047110018	0.000544034
CG11099-RA	FBgn0034485	CG11099	-1.366836934	0.000509091
CG4972-RA	FBgn0032217	CG4972	-1.461003289	0.001140872
CG10475-RA	FBgn0035667	Jon65Ai	-1.124338316	0.000509091
CG18598-RA	FBgn0038589	CG18598	-1.193278925	0.000509091
CG13335-RA	FBgn0261990	CG42808	-1.468608578	0.000509091
CG32985-RA	FBgn0052985	CG32985	-1.250650882	0.000523383
CG15109-RB	FBgn0034416	CG15109	-1.135893643	0.000650306
CG4336-RA	FBgn0003302	rux	-1.595966097	0.000509091
CG13299-RA	FBgn0035694	CG13299	-1.006954095	0.000669006
CG17196-RA	FBgn0039368	CG17196	-1.063803571	0.000532799
CG13310-RA	FBgn0035928	CG13310	-1.198211882	0.000509091
CG11396-RA	FBgn0037022	CG11396	-1.489502375	0.000509091
CG14850-RA	FBgn0038239	CG14850	-1.283439832	0.00053333
CG10529-RA	FBgn0020640	Lcp65Ae	-1.490387662	0.000509091
CG6833-RA	FBgn0036405	CG6833	-1.090455727	0.000612989
CG9894-RA	FBgn0031453	CG9894	-2.14932208	0.001535111
CG15590-RA	FBgn0037413	Osi5	-1.216725784	0.000509091
CG31718-RA	FBgn0051718	Ir31a	-1.105776856	0.000842988
CG17127-RA	FBgn0032299	CG17127	-1.238362588	0.000509091
CG32282-RA	FBgn0052282	dro4	-1.494235842	0.000509091
CG6890-RA	FBgn0029114	Tollo	-2.058830771	0.000525164
CG6800-RA	FBgn0038902	CG6800	-1.153860748	0.000509091
CG3250-RA	FBgn0010401	Os-C	-1.231209172	0.000509091
CG2852-RA	FBgn0034753	CG2852	-1.801451395	0.000509091
CG18788-RA	FBgn0042126	CG18788	-1.355429366	0.000513185
CG13315-RA	FBgn0040827	CG13315	-1.383697345	0.00051346
CG14541-RA	FBgn0259146	CG42261	-1.213666882	0.000509091
CG8647-RA	FBgn0260660	mp	-1.060077256	0.001320606
CG14015-RA	FBgn0031716	CG14015	-1.318469729	0.000509091
CG4650-RA	FBgn0032549	CG4650	-1.198739166	0.000509091
CG2671-RA	FBgn0002121	l(2)gl,l(2)gl,l(2)gl,l(2)gl,l(2)gl,l(2)gl,l(2)gl,l(2)gl,l(2)gl,l(2)gl	-1.186135449	0.000900872
CG16987-RA	FBgn0031461	daw	-1.129277778	0.000519147
CG8354-RA	FBgn0002632	m6	-1.194408853	0.000509091
CG6883-RA	FBgn0262139	trh	-1.887761073	0.000515603
CG6784-RB	FBgn0262009	CG42827	-1.134748236	0.000519483
CG32483-RA	FBgn0052483	CG32483	-1.179732138	0.000509091
CG7930-RB	FBgn0010424	TpnC73F	-1.154098851	0.000509091
CG2867-RA	FBgn0004901	Prat	-1.784490611	0.000509091
CG17735-RA	FBgn0260794	CG42574	-1.031550244	0.004558262
CG31817-RA	FBgn0028899	CG31817	-1.066514624	0.000532504
CG7184-RA	FBgn0029152	Mkrn1	1.3183757	0.001356303
CG32198-RB	FBgn0052198	CG32198	-1.384711878	0.000509091
CG4677-RA	FBgn0039039	lmd	-1.970612664	0.001009631
CG12292-RA	FBgn0032451	spict	-1.303238347	0.000509091
CG8223-RA	FBgn0037624	CG8223	1.286105911	0.000566246
CG14011-RA	FBgn0031722	CG14011	-1.116780136	0.0005406
CG5872-RA	FBgn0036991	CG5872	-1.107532324	0.00067898
CG7759-RA	FBgn0033633	CG7759	-1.314001226	0.000509091
CG6847-RA	FBgn0030884	CG6847	-1.057576596	0.001945377
CG4552-RA	FBgn0031304	CG4552	-1.060435987	0.000552455
CG15904-RA	FBgn0034458	Ir56d	-1.192129266	0.000509091
CG6282-RB	FBgn0035914	CG6282	-1.237113154	0.000509091
CG8357-RA	FBgn0024732	Drep-1	1.526584974	0.000509091
CG7148-RA	FBgn0046301	CG7148	-1.460726905	0.000509091
CG1030-RA	FBgn0003339	Scr	-1.668512045	0.000509091
CG3689-RB	FBgn0035987	CG3689	-1.716481008	0.000927077
CG4527-RD	FBgn0035001	slik	-1.023266797	0.001022796
CG2614-RA	FBgn0032873	CG2614	-1.464084122	0.000519147
CG9073-RA	FBgn0010423	TpnC47D	-1.254863416	0.000509091
CG8967-RA	FBgn0004839	otk	-1.381666314	0.00141881
CG4390-RA	FBgn0038771	CG4390	1.48358318	0.000509091
CG10950-RA	FBgn0034205	CG10950	-1.11608319	0.000537251
CG4956-RA	FBgn0039370	CG4956	-1.066200547	0.000519147
CG11053-RA	FBgn0085374	CG34345	-1.085776082	0.000509091
CG41105-RC	FBgn0085363	CG34334	-1.096774037	0.0013186
CG3306-RA	FBgn0036016	CG3306	-1.060981327	0.000564378
CG8251-RA	FBgn0003074	Pgi	-1.061633325	0.000532504
CG7856-RA	FBgn0033056	CG7856	-1.075099139	0.000579065
CG12523-RA	FBgn0036102	CG12523	-1.115876809	0.000661343
CG3244-RA	FBgn0031629	Clect27	-1.328054896	0.000509091
CG31823-RA	FBgn0051823	CG31823	-1.399545942	0.000509091
CG10369-RA	FBgn0032706	Irk3	-1.682080697	0.000519147
CG11309-RB	FBgn0037070	CG11309	-1.005700932	0.000631302
CG12268-RA	FBgn0039131	CG12268	-1.252354363	0.000509091
CG7890-RA	FBgn0031005	Hs3st-B	-1.084698471	0.000509091
CG8497-RA	FBgn0026374	Rhp	-1.460264557	0.000519147
CG12231-RA	FBgn0031026	CG12231	-1.175229107	0.000519147
CG7847-RA	FBgn0003499	sr	-1.177415251	0.001236349
CG31744-RA	FBgn0045486	Gr36b	-1.316221572	0.000509091
CG3792-RA	FBgn0031662	CG3792	-1.309252215	0.000674931
CG3738-RA	FBgn0010314	Cks30A	-1.128714189	0.000519483
CG18155-RA	FBgn0029945	CG18155	-1.361192595	0.000509091
CG10325-RA	FBgn0000014	abd-A	-2.012134301	0.001341734
CG16916-RA	FBgn0028686	Rpt3	-1.653823214	0.000854641
CG31269-RA	FBgn0051269	CG31269	-1.155908334	0.000509091
CG12919-RA	FBgn0033483	egr	-1.244995082	0.000509091
CG5842-RA	FBgn0036414	nan	-1.45856412	0.000509091
CG2762-RA	FBgn0003963	ush	-1.469952734	0.001215247
CG10177-RA	FBgn0039083	CG10177	-1.230588855	0.000509091
CG33056-RA	FBgn0053056	CG33056	-1.155156039	0.000519147
CG6338-RA	FBgn0004510	Ets97D	-1.297116117	0.00053777
CG6738-RA	FBgn0039053	CG6738	-1.096376062	0.001293346
CG16956-RA	FBgn0032523	CG16956	-1.218698149	0.000750775
CG11981-RA	FBgn0026380	Prosbeta3	1.494367076	0.000577142
CG10361-RA	FBgn0036208	CG10361	-1.263992416	0.000509091
CG7656-RA	FBgn0036516	CG7656	-1.472709498	0.001130891
CG13248-RA	FBgn0036984	CG13248	-1.150943044	0.000519483
CG8277-RA	FBgn0035823	eIF4E-5	-1.432534841	0.000509091
CG7251-RA	FBgn0031723	CG7251	-1.133545993	0.000579065
CG9775-RA	FBgn0037261	CG9775	-1.550671167	0.000734154
CG12865-RA	FBgn0033957	CG12865	-1.118127802	0.000520592
CG12857-RA	FBgn0033963	CG12857	-1.121441199	0.000509091
CG8286-RA	FBgn0037718	P58IPK	-1.669681102	0.000509091
CG13970-RA	FBgn0032851	CG13970	-1.615225133	0.000509091
CG15203-RA	FBgn0030261	CG15203	-1.18697235	0.000509091
CG6259-RA	FBgn0036740	CG6259	-1.098612163	0.002538763
CG10993-RA	FBgn0030524	CG10993	-1.775039989	0.000509091
CG31778-RA	FBgn0051778	CG31778	-1.013232852	0.000509091
CG5933-RA	FBgn0039139	Mta70	-1.611257269	0.000509091
CG15874-RA	FBgn0035004	Pgam5-2	-1.14423523	0.000550701
CG4894-RC	FBgn0001991	Ca-alpha1D	-1.450537752	0.001468833
CG1154-RA	FBgn0037419	Osi12	-1.249217282	0.000509091
CG11882-RA	FBgn0039642	CG11882	-1.252637722	0.0010648
CG14654-RA	FBgn0037273	CG14654	-1.178756859	0.001095071
CG30084-RA	FBgn0083919	Zasp52	-1.458692148	0.002637265
CG15280-RA	FBgn0028867	CR15280	-1.160384437	0.000509091
CG11866-RA	FBgn0033486	CG11866	-1.898184286	0.000589328
CG10472-RA	FBgn0035670	CG10472	-1.098294178	0.00051206
CG7297-RA	FBgn0036529	pgant8	-1.224297866	0.000727585
CG14536-RA	FBgn0031950	Herp	-1.378015258	0.000509091
CG5064-RA	FBgn0035947	Srp68	-1.287894156	0.000861298
CG13140-RA	FBgn0032233	dpr19	-1.009020649	0.000545386
CG9657-RA	FBgn0029950	CG9657	-1.279587771	0.000509091
CG13076-RB	FBgn0044028	Notum	-1.711083014	0.00054827
CG33351-RA	FBgn0066293	CheB42b	-1.022149791	0.000532504
CG9712-RA	FBgn0036666	TSG101	-1.358359726	0.004501881
CG31845-RA	FBgn0051845	CR31845	-1.0721411	0.000509091
CG10366-RA	FBgn0032814	CG10366	-1.105410195	0.002402578
CG14103-RA	FBgn0036908	CG14103	1.157415574	0.00089046
CG3290-RA	FBgn0034711	CG3290	-1.163492213	0.000509091
CG3349-RA	FBgn0036459	CG3349	-1.186377605	0.000509091
CG11929-RA	FBgn0031620	CG11929	-1.17865086	0.000509091
CG11387-RA	FBgn0004198	ct	-1.637384374	0.000509091
CG14258-RA	FBgn0039482	CG14258	-1.029799609	0.00051206
CG31664-RA	FBgn0051664	CG31664	-1.125930951	0.000509091
CG33203-RC	FBgn0053203	CG33203	-1.025556664	0.000918794
CG32081-RA	FBgn0052081	CG32081	-1.149348691	0.000509091
CG15293-RA	FBgn0028526	CG15293	-1.284156301	0.000509091
CG33478-RA	FBgn0026388	Or46a	-1.078583738	0.000509091
CG1319-RA	FBgn0035529	CG1319	-1.174558975	0.000509091
CG33197-RB	FBgn0261642	mbl	-1.137955306	0.000509091
CG5442-RA	FBgn0040286	SC35	-1.621091627	0.001210277
CG15083-RA	FBgn0034399	CG15083	1.184660214	0.000509091
CG32356-RB	FBgn0001253	ImpE1	-1.039779896	0.000748343
CG14275-RA	FBgn0032022	CG14275	-2.055853408	0.000509091
CG11333-RA	FBgn0039850	CG11333	-1.031745455	0.001356303
CG13037-RA	FBgn0260460	mRpS34	-1.599299121	0.000510478
CG2924-RA	FBgn0023528	CG2924	1.49985256	0.001067277
CG4276-RD	FBgn0029095	aru	-1.882391487	0.00051206
CG6308-RA	FBgn0030645	CG6308	-1.066004325	0.00051206
CG3346-RA	FBgn0025739	pon	-1.993350989	0.000949993
CG31391-RA	FBgn0051391	CG31391	-1.538002527	0.000580082
CG1958-RA	FBgn0029940	CG1958	-1.256121188	0.000509091
CG32096-RB	FBgn0041096	rols	-1.250933625	0.000535165
CG15634-RA	FBgn0031621	CG15634	-1.88927262	0.000509091
CG8613-RA	FBgn0033924	CG8613	-1.006923244	0.001134923
CG5538-RA	FBgn0038052	CG5538	-1.185765069	0.000509091
CG7507-RA	FBgn0261797	Dhc64C	-1.095478893	0.000509091
CG14088-RA	FBgn0036858	CG14088	-1.130001846	0.000525063
CG13196-RA	FBgn0033645	CG13196	-1.138645498	0.000509091
CG7289-RA	FBgn0031379	CG7289	-1.381646158	0.000521477
CG17438-RA	FBgn0030116	CR17438	-1.052761852	0.000519778
CG32052-RA	FBgn0044328	CG32052	-1.026847939	0.000525063
CG9813-RB	FBgn0038143	CG9813	-1.330081648	0.000509091
CG9541-RA	FBgn0032083	CG9541	-1.109664521	0.000509091
CG3573-RA	FBgn0023508	CG3573	-1.02143072	0.000610391
CG31632-RA	FBgn0051632	sens-2	-1.116885931	0.00051569
CG3474-RA	FBgn0028871	Cpr35B	-1.484704924	0.000509091
CG3129-RA	FBgn0015794	Rab-RP4	-1.412461416	0.000509091
CG15210-RA	FBgn0040850	CG15210	-1.14793428	0.000509091
CG31524-RA	FBgn0051524	CG31524	-1.06396317	0.000510478
CG15427-RE	FBgn0010473	tutl	-1.222086084	0.000735963
CG6447-RA	FBgn0039437	TwdlL	-1.227389821	0.000519147
CG17360-RA	FBgn0037949	CG17360	-1.139347415	0.000509091
CG12172-RA	FBgn0024294	Spn43Aa	-1.513945174	0.000585593
CG6042-RA	FBgn0038681	Cyp12a4	-1.009423799	0.000509091
CG12269-RA	FBgn0038665	CG12269	-1.106987872	0.000686336
CG31406-RA	FBgn0051406	CG31406	-1.036534445	0.000676088
CG7339-RA	FBgn0036188	CG7339	-1.674433453	0.000552455
CG7722-RA	FBgn0033574	Spn47C	-1.305522934	0.000509091
CG3992-RA	FBgn0003507	srp	-1.512378943	0.001471392
CG11419-RA	FBgn0034231	Apc10	-1.139533024	0.000735436
CG13021-RB	FBgn0029669	CG13021	-1.252884913	0.000509091
CG10353-RB	FBgn0030349	CG10353	-1.271524996	0.00159871
CG1969-RB	FBgn0039690	CG1969	-1.192599927	0.000509091
CG15393-RA	FBgn0031429	CG15393	-1.39360989	0.000509091
CG15002-RB	FBgn0011653	mas	-1.60306911	0.000509091
CG1968-RA	FBgn0033401	CG1968	-1.187094537	0.000509091
CG2075-RA	FBgn0004372	aly	-1.151518599	0.000509091
CG6138-RA	FBgn0032268	CG6138	-1.032843505	0.000519147
CG9149-RA	FBgn0035203	CG9149	-1.285579866	0.000509091
CG15366-RA	FBgn0030080	CG15366	-1.347272001	0.000509091
CG9614-RE	FBgn0003089	pip	-1.543401696	0.000509091
CG16978-RA	FBgn0040972	CG16978	-1.088290791	0.000509091
CG10488-RA	FBgn0000625	eyg	-1.273149936	0.000509091
CG6071-RA	FBgn0036186	CG6071	-1.120871725	0.000509091
CG33228-RA	FBgn0261373	CG33228	-1.150876246	0.000509091
CG9376-RA	FBgn0036893	CG9376	-1.001403791	0.000877151
CG8661-RA	FBgn0030837	CG8661	-1.122452598	0.000589889
CG15835-RA	FBgn0033233	Kdm4A	1.117528185	0.002613558
CG9799-RA	FBgn0038146	CG9799	-1.746059567	0.000509091
CG3090-RA	FBgn0005612	Sox14	-1.257361422	0.00053333
CG9614-RD	FBgn0003089	pip	-1.236823683	0.000509091
CG9097-RA	FBgn0004870	bab1	-1.02576743	0.000535165
CG9876-RA	FBgn0034821	CG9876	-1.007037857	0.00071719
CG17054-RC	FBgn0259876	Cap-G	-1.199336066	0.00141243
CG14216-RA	FBgn0031054	CG14216	-1.169266992	0.000509091
CG3894-RA	FBgn0035059	CG3894	-1.322526191	0.000509091
CG31348-RA	FBgn0250910	Octbeta3R	-1.078759614	0.000530728
CG9565-RA	FBgn0031081	Nep3	-1.048249759	0.000520592
CG32131-RA	FBgn0085429	CG34400	-1.052695629	0.000520592
CG3108-RA	FBgn0029807	CG3108	-1.083740815	0.000509091
CG9254-RA	FBgn0028513	CG9254	-1.316730255	0.000509091
CG6131-RA	FBgn0039480	Cpr97Ea	-1.242452525	0.000525063
CG30042-RA	FBgn0050042	Cpr49Ab	-1.044444752	0.000525063
CG6140-RA	FBgn0036162	CG6140	-1.292564046	0.000509091
CG4060-RA	FBgn0038487	TwdlW	-1.028997805	0.000542462
CG31021-RA	FBgn0051021	CG31021	-1.34832286	0.000509091
CG15106-RA	FBgn0034406	Jheh3	-1.135075512	0.000535409
CG2666-RB	FBgn0001311	kkv	-1.195746384	0.000589889
CG15405-RA	FBgn0085422	CG34393	-1.511275406	0.000509091
CG11482-RA	FBgn0011659	Mlh1	-1.410199727	0.000509091
CG9134-RA	FBgn0035199	CG9134	-1.100116865	0.000922101
CG8997-RA	FBgn0028920	CG8997	-1.257790775	0.000509091
CG12366-RA	FBgn0033901	O-fut1	1.21888519	0.00051206
CG11710-RB	FBgn0031115	CG11710	-1.068301971	0.000754321
CR31930-RA	FBgn0045498	Gr22d	-1.255907504	0.000509091
CG33047-RA	FBgn0036169	Fuca	-1.196350994	0.000822866
CG9633-RA	FBgn0010173	RpA-70	-1.55217494	0.001818549
CG17117-RD	FBgn0001235	hth	-1.836148401	0.000509091
CG11113-RA	FBgn0033165	CG11113	-1.043939512	0.000893824
CG10210-RA	FBgn0039117	tst	-1.129593128	0.000509091
CG16869-RA	FBgn0032535	Ance-2	-1.338647866	0.00051206
CG7123-RA	FBgn0261800	LanB1	-2.091332762	0.00052007
CG10297-RA	FBgn0020765	Acp65Aa	-1.009706026	0.001111219
CG16817-RA	FBgn0037728	CG16817	-1.607731851	0.000739377
CG9451-RA	FBgn0036876	CG9451	-1.153454849	0.000509091
CG9614-RK	FBgn0003089	pip	-1.475579461	0.000509091
CG7833-RA	FBgn0015271	Orc5	-1.076071146	0.001000859
CG17712-RA	FBgn0027597	CG17712	-1.361771867	0.001151809
CG7963-RA	FBgn0037584	CG7963	-1.334993207	0.000509091
CG10300-RA	FBgn0039107	CG10300	-1.030136983	0.000641278
CG12202-RA	FBgn0031020	Nat1	-1.145371691	0.00280429
CG18673-RA	FBgn0040629	CG18673	-1.002598415	0.000650306
CG13374-RA	FBgn0011822	pcl	-1.051563641	0.000585694
CG15124-RA	FBgn0034461	CG15124	-1.245023626	0.000604879
CG4409-RA	FBgn0034128	CG4409	-1.242576431	0.000509091
CG13317-RA	FBgn0044046	Ilp7	-1.237807342	0.000509091
CG1299-RA	FBgn0035501	CG1299	-1.027473065	0.000525063
CG12846-RA	FBgn0029507	Tsp42Ed	-1.325088247	0.000509091
CG2194-RC	FBgn0086450	su(r),su(r)	-1.194331986	0.000861298
CG3725-RH	FBgn0263006	Ca-P60A	-1.005494216	0.002914611
CG11012-RA	FBgn0026756	Ugt37a1	-1.189901389	0.000517508
CG2177-RB	FBgn0039902	CG2177	-1.39870806	0.000890235
CG17183-RA	FBgn0035149	MED30	-1.517502527	0.000659297
CG8333-RA	FBgn0002735	HLHmgamma	-1.081073531	0.002687142
CG31738-RB	FBgn0259735	CG42389	-1.021336405	0.001508524
CG13000-RA	FBgn0030807	CG13000	-1.059708678	0.000567175
CG5022-RA	FBgn0032225	CG5022	-1.145300083	0.000509091
CG17193-RA	FBgn0040571	CG17193	-1.081136185	0.000520348
CG6912-RA	FBgn0038290	CG6912	-1.277508582	0.000509091
CG6821-RA	FBgn0002564	Lsp1gamma	-1.220021993	0.000509091
CG2903-RA	FBgn0031450	Hrs	1.263627235	0.001426271
CG31202-RA	FBgn0051202	CG31202	-1.056506582	0.001243294
CG15555-RA	FBgn0039839	CG15555	-1.210983546	0.000509091
CG8013-RA	FBgn0020887	Su(z)12	-1.170265079	0.000532504
CG7791-RA	FBgn0033038	CG7791	-1.254588058	0.000509091
CG13287-RA	FBgn0035643	CG13287	-1.068746591	0.000557683
CG8733-RA	FBgn0036910	Cyp305a1	-1.255320083	0.000509091
CG14032-RA	FBgn0031693	Cyp4ac1	-1.362102775	0.000509091
CG33115-RA	FBgn0028542	nimB4	-1.190008379	0.001960547
CG8404-RA	FBgn0005613	Sox15	-1.011838362	0.001560611
CG14567-RA	FBgn0037126	CG14567	-1.065307025	0.000509091
CG17265-RA	FBgn0031488	CG17265	-1.529777063	0.000601209
CG6231-RA	FBgn0038720	CG6231	-1.013259446	0.000509091
CG18734-RG	FBgn0004598	Fur2	1.695517316	0.000509091
CG7206-RA	FBgn0030892	CG7206	-1.138042703	0.000509091
CG8395-RA	FBgn0034065	Rrp42	-1.078435974	0.001311688
CG32256-RA	FBgn0045477	Gr64c	-1.260833473	0.000623569
CG4697-RA	FBgn0028838	CSN1a	-1.109394921	0.000509091
CG11062-RA	FBgn0024913	Actbeta	-1.297905484	0.000890235
CG12244-RA	FBgn0261524	lic	1.293162635	0.000509091
CG12313-RA	FBgn0035124	ttm2	-1.373075181	0.000509091
CG31730-RA	FBgn0051730	CG31730	-1.426226294	0.000509091
CG8246-RA	FBgn0003130	Poxn	-1.337035902	0.000567186
CG16997-RA	FBgn0263235	Phae2	-1.108247591	0.000509091
CG14365-RA	FBgn0085412	CG34383	-1.180590094	0.000748863
CG5911-RB	FBgn0038874	ETHR	-1.277263651	0.000509091
CG7779-RA	FBgn0261612	Cng	-1.109442426	0.000556337
CG8853-RA	FBgn0031550	CG8853	-1.037773939	0.000559006
CG15678-RA	FBgn0034647	pirk	-1.015109902	0.000509091
CG17594-RA	FBgn0028993	scro	-1.507778324	0.000636241
CG1665-RA	FBgn0033451	CG1665	-1.060030651	0.000544034
CG8582-RB	FBgn0035772	Sh3beta	-1.209038185	0.000703466
CG8841-RC	FBgn0033713	CG8841	1.360028789	0.001064634
CG3711-RA	FBgn0040344	CG3711	-1.077851826	0.000509091
CG32531-RA	FBgn0044030	mRpS14	-1.295622329	0.000981468
CG4898-RE	FBgn0003721	Tm1	1.053882229	0.000790749
CG9106-RA	FBgn0030624	CG9106	-1.035448049	0.000523001
CG2663-RA	FBgn0037323	CG2663	-1.166519059	0.000528843
CG9013-RA	FBgn0262513	Vha16-4	-1.203814287	0.000509091
CG10110-RA	FBgn0024698	Cpsf160	1.041482317	0.000509091
CG10972-RA	FBgn0034730	ppk12	-1.024741651	0.000845575
CG8355-RC	FBgn0003425	sli	-1.390454394	0.000697797
CG4979-RA	FBgn0038398	sxe2	-1.033636355	0.000515603
CG11076-RA	FBgn0039929	CG11076	-1.550965212	0.000509091
CG4143-RB	FBgn0262732	mbf1	-1.372106771	0.000509091
CG8297-RA	FBgn0034050	CG8297	-1.157745637	0.002040452
CG7879-RA	FBgn0035235	CG7879	-1.236536952	0.00051206
CG10436-RA	FBgn0011279	Pbprp1	-1.084793827	0.001593609
CG4661-RA	FBgn0030429	CG4661	-1.145300514	0.000509091
CG11620-RA	FBgn0259818	CG42399	-1.246270615	0.000509091
CG1225-RA	FBgn0259743	RhoGEF3	-1.569108124	0.000698909
CG15599-RA	FBgn0030667	CG15599	-1.013135631	0.000556298
CG3760-RB	FBgn0022343	CG3760	-1.677463304	0.000509091
CG2714-RB	FBgn0000376	crm	1.000829889	0.000525063
CG8988-RA	FBgn0033656	S2P	1.383658321	0.000509091
CG13415-RA	FBgn0067317	Cby	-1.15003075	0.000509091
CG15262-RA	FBgn0028852	CG15262	-1.073294016	0.000737165
CG8539-RA	FBgn0035791	CG8539	-1.168922517	0.000509091
CG12950-RA	FBgn0037736	CG12950	-1.223310684	0.000661343
CG5860-RA	FBgn0038506	CG5860	-1.319633807	0.000509091
CG18550-RA	FBgn0041710	yellow-f	-1.249562191	0.000514165
CG13922-RA	FBgn0035272	mRpL46	-1.272694183	0.000526436
CG32458-RA	FBgn0262509	nrm	-1.483926831	0.000509091
CG32506-RA	FBgn0052506	CG32506	-1.021499338	0.000511214
CG14064-RA	FBgn0039584	beat-VI	-1.259355724	0.000509091
CG2505-RA	FBgn0015570	alpha-Est2	-1.264104168	0.000509091
CG8230-RA	FBgn0027607	CG8230	-1.434585568	0.000509091
CG12209-RA	FBgn0033498	CG12209	-1.143312142	0.000509091
CG10663-RA	FBgn0036287	CG10663	-1.027294092	0.000516757
CG7678-RA	FBgn0038613	Vha100-4	-1.200919979	0.000509091
CG3242-RA	FBgn0004892	sob	-1.226625751	0.000626292
CG1399-RA	FBgn0033212	CG1399	-1.32250666	0.000509091
CG15224-RB	FBgn0000259	CkIIbeta	-1.329098359	0.000528843
CG6297-RB	FBgn0020412	JIL-1	-1.44398805	0.000509091
CG11033-RA	FBgn0037659	Kdm2	-1.085411757	0.000564415
CG7921-RA	FBgn0039738	Mgat2	-1.326348222	0.000509091
CG1572-RA	FBgn0030309	CG1572	-1.003236007	0.000925847
CG7163-RA	FBgn0035889	mkg-p	-1.36792695	0.000619789
CG1028-RI	FBgn0260642	Antp	-1.410317621	0.000509091
CG5958-RA	FBgn0031913	CG5958	-1.908940392	0.00059935
CG1692-RA	FBgn0002641	mal	1.202731767	0.000647037
CG3868-RA	FBgn0036422	CG3868	-1.249036706	0.000509091
CG11951-RA	FBgn0039656	CG11951	-1.024468667	0.000510478
CG11780-RA	FBgn0039258	beta4GalT7	-1.086616244	0.000800729
CG31622-RC	FBgn0041244	Gr39a	-1.120547657	0.000509091
CG17329-RA	FBgn0028896	CG17329	-1.233929763	0.000509091
CG15311-RA	FBgn0030182	CG15311	-1.061608362	0.000532504
CG1044-RA	FBgn0016794	dos	-1.266901183	0.001084973
CG11895-RA	FBgn0024836	stan	-1.671550857	0.000509091
CG31507-RA	FBgn0044809	TotZ	-1.051492418	0.002346851
CG10498-RB	FBgn0004107	cdc2c	-1.152822675	0.000509091
CG6004-RB	FBgn0036203	Muc68D	-1.53227142	0.000509091
CG15377-RA	FBgn0026396	Or22c	-1.274125084	0.000509091
CG14708-RA	FBgn0037910	CG14708	-1.248282275	0.000509091
CG12156-RA	FBgn0029959	Rab39	-1.418801723	0.001872945
CG15890-RA	FBgn0030576	CG15890	-1.138230034	0.000509091
CG5289-RA	FBgn0015282	Pros26.4	-1.089842859	0.000694057
CG31652-RA	FBgn0083960	CG34124	-1.065423536	0.000599329
CG10541-RA	FBgn0035638	Tektin-C	-1.297509313	0.000509091
CG8732-RA	FBgn0263120	Acsl	-1.127061324	0.003519824
CG13186-RA	FBgn0033680	CG13186	-1.015361857	0.000781846
CG33461-RA	FBgn0053461	CG33461	-1.3531858	0.000509091
CG9726-RA	FBgn0026190	PH4alphaMP	-1.286379807	0.000509091
CG9739-RB	FBgn0016797	fz2	-1.775877817	0.000509091
CG17230-RA	FBgn0046225	CG17230	-1.067124427	0.000525063
CG10391-RA	FBgn0032693	Cyp310a1	-1.677454053	0.000580082
CG13113-RA	FBgn0032126	CG13113	-1.272693962	0.000519147
CG15564-RA	FBgn0039833	CG15564	-1.232120151	0.000509091
CG3371-RA	FBgn0035153	ebd1	-1.27440468	0.000509091
CG12014-RA	FBgn0035445	CG12014	-1.152447314	0.000539457
CG15819-RA	FBgn0260486	CG42533	-1.063120423	0.000509091
CG14296-RB	FBgn0038659	endoA	-1.385890966	0.000525063
CG11796-RA	FBgn0036992	CG11796	-1.123179813	0.000509091
CG31681-RA	FBgn0051681	CG31681	-1.433097865	0.000525063
CG30285-RA	FBgn0050285	CG30285	-1.263944526	0.000521477
CG15327-RA	FBgn0259190	Ir7d	-1.108930926	0.000569827
CG3446-RA	FBgn0029868	CG3446	-1.218142476	0.000520059
CG3348-RA	FBgn0040609	CG3348	-1.377776987	0.000509091
CG31478-RA	FBgn0038319	mRpL9	-1.247862372	0.000532504
CG3320-RB	FBgn0016700	Rab1	-1.281783128	0.00076815
CG8780-RA	FBgn0036899	tey	-1.197273527	0.000509091
CG30446-RA	FBgn0050446	Tdc2	-1.181434158	0.000509091
CG4050-RB	FBgn0020312	CG4050	-1.423477731	0.000603868
CG13070-RA	FBgn0036586	CG13070	-1.257397505	0.000509091
CG40198-RA	FBgn0058198	CG40198	-1.191018996	0.000509091
CG2759-RA	FBgn0003996	w	-1.072317052	0.000509091
CG11668-RA	FBgn0038113	CG11668	-1.133174737	0.000679006
CG4550-RA	FBgn0002940	ninaE	-1.188460462	0.000509091
CG33481-RB	FBgn0053481	dpr7	-1.183922521	0.00112259
CG1978-RA	FBgn0033404	Or45a	-1.013587685	0.000854111
CG15685-RA	FBgn0038789	Ir92a	-1.237254775	0.000509091
CG32189-RA	FBgn0052189	CG32189	-1.371749734	0.000509091
CG1343-RA	FBgn0020378	Sp1	-1.275254695	0.000509091
CG4133-RA	FBgn0031257	CG4133	-1.39930398	0.000922109
CG32071-RA	FBgn0052071	CG32071	-1.440521597	0.000509091
CG9394-RA	FBgn0034588	CG9394	-1.003963577	0.000704962
CG15792-RA	FBgn0005634	zip	-1.108063497	0.000688811
CG33325-RA	FBgn0053325	CG33325	-1.236103906	0.000742145
CG3679-RA	FBgn0027521	CG3679	1.419011112	0.000509091
CG30416-RA	FBgn0050416	CG30416	-1.275566593	0.000520592
CG6053-RA	FBgn0036195	CG6053	-1.209030638	0.000509091
CG3386-RA	FBgn0035152	CG3386	-1.079662989	0.001057586
CG31002-RA	FBgn0051002	CG31002	-1.629556984	0.002594113
CG12242-RA	FBgn0010041	GstD5	-1.027083746	0.000509091
CG6059-RA	FBgn0039491	CG6059	-1.053161339	0.002206072
CG31431-RA	FBgn0051431	CG31431	-1.40861424	0.000509091
CG2246-RA	FBgn0039790	CG2246	-1.167016118	0.000509091
CG13308-RA	FBgn0035932	CG13308	-1.102178266	0.00051206
CG10379-RA	FBgn0015513	mbc	-1.785689906	0.000509091
CG14837-RA	FBgn0035797	CG14837	-1.045140166	0.000545907
CG32062-RB	FBgn0052062	A2bp1	-1.643952691	0.000509091
CG9606-RA	FBgn0030789	Rrp45	-1.115694382	0.001138061
CG10512-RA	FBgn0037057	CG10512	-1.822182027	0.000509091
CG6104-RA	FBgn0002592	m2	-1.677887223	0.000509091
CG9556-RA	FBgn0013746	alien	1.141121337	0.00053628
CG9449-RB	FBgn0036875	CG9449	-1.03286307	0.000509091
CG13211-RA	FBgn0259238	CG42336	-1.172990684	0.000510478
CG2969-RA	FBgn0020762	Atet	-1.232607913	0.004803083
CG9591-RA	FBgn0038168	omd	-1.397187841	0.000509091
CG3214-RA	FBgn0031436	CG3214	-1.379540528	0.001850902
CG31104-RA	FBgn0051104	CG31104	-1.027051036	0.002523358
CG6018-RA	FBgn0034736	CG6018	-1.062234955	0.002220031
CG9159-RA	FBgn0028419	Kr-h2	-1.48333824	0.00051206
CG31533-RA	FBgn0051533	CG31533	-1.004163119	0.006244757
CG9938-RA	FBgn0030500	Ndc80	-1.249274534	0.000733419
CG13491-RA	FBgn0041237	Gr58c	-1.076890074	0.000525063
CG5242-RA	FBgn0037892	mRpL40	-1.208448443	0.000902153
CG30092-RD	FBgn0028371	jbug	-1.565504294	0.001375706
CG18548-RA	FBgn0042206	GstD10	-1.300320325	0.000509091
CG5399-RA	FBgn0038353	CG5399	-1.426208976	0.002120768
CG32659-RA	FBgn0259240	Ten-a	-1.545833583	0.001177298
CG4713-RA	FBgn0261983	l(2)gd1,l(2)gd1	-1.00411455	0.000519483
CG14369-RA	FBgn0038159	CG14369	-1.403859626	0.000509091
CG7761-RA	FBgn0033988	pcs	-1.630963965	0.000509091
CG13564-RA	FBgn0034973	CG13564	-1.069506117	0.00051206
CG13845-RA	FBgn0085405	CG34376	-1.534219672	0.000805624
CG11100-RA	FBgn0037207	Mes2	-1.074063366	0.006235016
CG12725-RA	FBgn0030483	CG12725	-1.138383415	0.001158553
CG31763-RA	FBgn0262475	bru-2	-1.226853637	0.000890235
CG5611-RA	FBgn0039531	CG5611	-1.330185958	0.000509091
CG14861-RA	FBgn0038280	CG14861	-1.447281888	0.000509091
CG10160-RA	FBgn0001258	ImpL3	-1.290597319	0.0035652
CG14632-RB	FBgn0029538	CG14632	-1.065793177	0.000525063
CG5226-RA	FBgn0262476	CG43066	-1.226222727	0.000824406
CG6536-RB	FBgn0034219	mthl4	-1.061754735	0.000509091
CG14579-RA	FBgn0031163	CG14579	-1.022917607	0.000510402
CG10749-RA	FBgn0036328	CG10749	-1.078127024	0.001216111
CG32281-RA	FBgn0052281	CG32281	-1.084469006	0.006633246
CG5690-RA	FBgn0035295	CG5690	-1.803151362	0.000509091
CG3402-RA	FBgn0035148	CG3402	-1.290345923	0.009943198
CG14847-RA	FBgn0086901	cv-c	-1.148621746	0.00168284
CG17754-RD	FBgn0030114	CG17754	-1.28649221	0.005004374
CG14972-RA	FBgn0259224	CG42324	-1.333210469	0.001043503
CG4723-RA	FBgn0039023	CG4723	-1.099296924	0.001587514
CG10901-RB	FBgn0003015	osk	1.002340975	0.000836274
CG7367-RA	FBgn0031976	CG7367	-1.129337636	0.004314697
CG11654-RA	FBgn0014455	Ahcy13	-1.479549672	0.000890235
CG30339-RA	FBgn0050339	CG30339	-1.047090659	0.000840711
CG4159-RA	FBgn0038811	CG4159	-1.479090216	0.001315787
CG7532-RA	FBgn0261534	l(2)34Fc	-1.071656703	0.000621377
CG17508-RA	FBgn0039970	CG17508	1.264334093	0.000569827
CG12034-RA	FBgn0035421	CG12034	1.202410642	0.000836274
CG3380-RA	FBgn0034716	Oatp58Dc	-1.894111939	0.001974205
CG14542-RA	FBgn0039402	vps2	-1.226078872	0.001073192
CG17267-RA	FBgn0038821	CG17267	-1.535005635	0.001358642
CG13333-RA	FBgn0033855	CG13333	-2.175575814	0.002266775
CG5369-RA	FBgn0085396	CG34367	-1.061885356	0.001988167
CG11320-RA	FBgn0031837	CG11320	-1.114303467	0.001069155
CG6763-RA	FBgn0039069	CG6763	-1.216456586	0.00162105
CG3234-RC	FBgn0014396	tim	-1.039133467	0.000552455
CG17524-RA	FBgn0063497	GstE3	-1.802229437	0.000509091
CG4287-RA	FBgn0038388	CG4287	1.137700173	0.000773128
CG17054-RB	FBgn0259876	Cap-G	-1.590077484	0.000861901
CG2930-RD	FBgn0028491	CG2930	-1.221284628	0.001225509
CG3210-RA	FBgn0026479	Drp1	-1.462018744	0.001250905
CG14723-RA	FBgn0037950	HisCl1	-1.252667336	0.000695601
CR31273-RB	FBgn0020556	bxd	-1.236640583	0.0011706
CG4147-RA	FBgn0001218	Hsc70-3	-1.755617017	0.001249683
CG10842-RA	FBgn0015037	Cyp4p1	-1.091336886	0.000509091
CG17988-RA	FBgn0032536	Ance-3	-1.153825403	0.00422392
CG32833-RA	FBgn0052833	CG32833	-1.032498064	0.000748863
CG14889-RA	FBgn0259244	CG42342	-1.024067463	0.001391168
CG2211-RA	FBgn0035211	CG2211	-1.048567196	0.00053927
CG3687-RA	FBgn0034097	CG3687	-1.079574678	0.00217996
CG31045-RC	FBgn0026059	Mhcl	-1.077550961	0.002112485
CG6965-RA	FBgn0037960	mthl5	-1.202674331	0.000554376
CG13766-RA	FBgn0031834	CG13766	-1.187937159	0.000745667
CG17843-RA	FBgn0038919	CG17843	-1.209757567	0.00053333
CG31176-RA	FBgn0051176	CG31176	-1.170672391	0.000509091
CG17929-RA	FBgn0038415	CG17929	-1.192121422	0.000509091
CG17824-RA	FBgn0036234	CG17824	-1.189765928	0.000918058
CG13432-RA	FBgn0028622	qsm	-1.312608494	0.000519147
CG5704-RA	FBgn0026570	CG5704	1.201251723	0.000520592
CG3744-RA	FBgn0039240	CG3744	1.317032869	0.000509091
CG4206-RA	FBgn0024332	Mcm3	-1.460048147	0.000939227
CG33316-RB	FBgn0260966	sick	-1.037227032	0.000520059
CG17839-RA	FBgn0036454	CG17839	-1.320450065	0.000509091
CG11966-RA	FBgn0037645	CG11966	-1.052317534	0.001169586
CG5744-RB	FBgn0030897	Frq1	-1.093225319	0.000525063
CG6401-RA	FBgn0034270	CG6401	-1.089128616	0.002754505
CG1722-RA	FBgn0031168	CG1722	-1.106293097	0.000569087
CG30111-RA	FBgn0259211	grh	-1.150398477	0.001053351
CG11221-RA	FBgn0031855	CG11221	-1.065036453	0.00051206
CG1499-RA	FBgn0039852	nyo	-1.630220393	0.000509091
CG32150-RA	FBgn0052150	CG32150	-1.639267831	0.001248662
CG10122-RA	FBgn0019938	RpI1	-1.793586048	0.000519147
CG15302-RA	FBgn0030204	Or9a	-1.023665175	0.000525063
CG1774-RA	FBgn0039856	CG1774	-1.202498119	0.000764131
CG14680-RA	FBgn0037817	Cyp12e1	-1.011822564	0.002316137
CG7598-RA	FBgn0039689	CG7598	-1.018683439	0.00128786
CG3361-RA	FBgn0039507	mrt	-1.28606986	0.004089235
CG7937-RA	FBgn0004863	C15	-1.156349507	0.002182644
CG30070-RA	FBgn0085472	CG34443	-1.0172092	0.000567757
CG3114-RA	FBgn0005427	ewg	-1.827362327	0.000509091
CG7578-RA	FBgn0028538	sec71	-1.541174022	0.000556913
CG6281-RB	FBgn0025879	Timp	-1.244282671	0.000509091
CG4846-RA	FBgn0013433	beat-Ia	-1.280856268	0.000509091
CG33299-RA	FBgn0053299	CG33299	-1.031827955	0.000519147
CG17795-RA	FBgn0035623	mthl2	-1.091787847	0.000509091
CG18048-RA	FBgn0037435	CG18048	-1.21841852	0.000519147
CG1480-RA	FBgn0004389	bnk	-1.47078022	0.001860291
CG14528-RA	FBgn0039611	CG14528	-1.27137131	0.000569066
CG5646-RA	FBgn0039525	CG5646	-1.141277749	0.000579328
CG31732-RA	FBgn0045842	yuri	-1.1173502	0.000509091
CG1427-RA	FBgn0037347	CG1427	-1.146020228	0.000516757
CG32091-RB	FBgn0052091	CG32091	-1.42744752	0.000509091
CG32030-RA	FBgn0261259	Fhos	1.107188698	0.000543016
CG15009-RC	FBgn0001257	ImpL2	-2.30228653	0.000697028
CG5660-RA	FBgn0035942	CG5660	-1.051481465	0.000509091
CG14355-RA	FBgn0038208	CG14355	-1.170267049	0.000643283
CG9903-RA	FBgn0030756	CG9903	-1.04097997	0.001093844
CG4835-RA	FBgn0035607	CG4835	-1.344806637	0.000509091
CG4786-RA	FBgn0037012	Rcd2	-1.165217229	0.000621513
CG1840-RA	FBgn0030351	CG1840	-1.021098308	0.000509091
CG14841-RA	FBgn0038218	CG14841	-1.007859695	0.000564901
CR32901-RA	FBgn0063373	snoRNA:snR38:54Ec	-1.096466057	0.001230417
CG7565-RA	FBgn0035833	CG7565	-1.134690194	0.000655924
CG8953-RA	FBgn0015008	Actn3	-1.058495696	0.002081119
CG4386-RA	FBgn0034661	CG4386	-1.076443883	0.00350596
CG9383-RA	FBgn0029094	asf1	-1.517319384	0.000535165
CG5432-RA	FBgn0039425	CG5432	-1.098491723	0.000605243
CG9519-RA	FBgn0030589	CG9519	-1.142156609	0.000509091
CG30354-RA	FBgn0050354	CG30354	-1.038401399	0.000535165
CG4439-RA	FBgn0034132	S-Lap8	-1.040596488	0.00088833
CG13850-RA	FBgn0038961	CG13850	-1.3465559	0.000528844
CG6690-RA	FBgn0038918	CG6690	-1.214705365	0.000509091
CG30190-RA	FBgn0261564	CG42678	-1.325451062	0.000511214
CG6939-RA	FBgn0025802	Sbf	-1.233996419	0.004451208
CG40042-RA	FBgn0058042	CG40042	-1.957444272	0.000533361
CG10689-RA	FBgn0086444	l(2)37Cb	-1.37636418	0.000841198
CG13541-RA	FBgn0034841	CG13541	-1.124567253	0.000569827
CG7462-RB	FBgn0261788	Ank2	-1.031852074	0.000569827
CG5500-RA	FBgn0039461	CG5500	-1.453213202	0.000509091
CG31936-RA	FBgn0045497	Gr22e	-1.125852982	0.000509091
CG9203-RA	FBgn0030646	CG9203	-1.128219504	0.001311947
CG14025-RA	FBgn0000228	Bsg25D	1.153178494	0.00059935
CG10698-RA	FBgn0036278	GRHRII	-1.336231726	0.000509091
CG5115-RB	FBgn0262869	mun	-1.185941508	0.000509091
CG1916-RA	FBgn0004360	Wnt2	-1.918653033	0.000509091
CG5904-RA	FBgn0036557	mRpS31	-1.23427917	0.000841198
CG9247-RA	FBgn0032924	CG9247	-1.239499088	0.000509091
CG13721-RA	FBgn0035554	CG13721	-1.079278985	0.00051206
CG4911-RA	FBgn0035959	CG4911	1.597841128	0.000509091
CG9241-RA	FBgn0032929	Mcm10	1.065067895	0.000535165
CG16738-RA	FBgn0003430	slp1	-1.382238542	0.000509091
CG30288-RA	FBgn0050288	CG30288	-1.119937682	0.001593698
CG1655-RA	FBgn0030242	sofe	-1.507882404	0.00076899
CG18214-RB	FBgn0024277	trio	-1.493990331	0.000509091
CG8177-RK	FBgn0036043	CG8177	1.592034518	0.000509091
CG1873-RA	FBgn0000557	Ef1alpha100E	-1.127602863	0.001752471
CG9463-RA	FBgn0032066	CG9463	-1.124556245	0.000509091
CG9170-RA	FBgn0030716	CG9170	-1.449126048	0.000878311
CG13737-RB	FBgn0036382	CG13737	-1.058342705	0.000942583
CG12755-RB	FBgn0002440	l(3)mbn,l(3)mbn	-1.128300834	0.000603701
CG32005-RA	FBgn0085432	pan	-1.020319301	0.000608275
CG5387-RA	FBgn0027491	Cdk5alpha	-1.048860331	0.000525063
CG7368-RA	FBgn0036179	CG7368	-1.281994492	0.000509091
CG18627-RA	FBgn0028970	betaggt-II	-1.592093557	0.000520592
CG12655-RA	FBgn0031080	CG12655	-1.044666708	0.000804793
CG14068-RA	FBgn0261871	dpr2	-1.013731651	0.000510478
CG13671-RA	FBgn0035867	CG13671	-1.162706707	0.000519483
CG8486-RA	FBgn0031993	CG8486	-1.15430671	0.00674509
CG1004-RA	FBgn0004635	rho	-1.824535188	0.00174055
CG12455-RB	FBgn0261999	CG42817	-1.312914242	0.000509091
CG5147-RA	FBgn0036775	CG5147	-1.469250178	0.000579034
CG6654-RA	FBgn0038301	CG6654	-1.072722078	0.000634309
CG32568-RA	FBgn0052568	CG32568	-1.399786548	0.000559532
CR30087-RA	FBgn0050087	CG30087	-1.071173872	0.00051206
CG30486-RA	FBgn0050486	CG30486	-1.471559989	0.000779186
CG5093-RA	FBgn0035954	Doc3	-1.852820446	0.000734154
CG8420-RA	FBgn0037664	CG8420	1.123757568	0.000532504
CG18812-RA	FBgn0042135	CG18812	1.65259247	0.000509091
CG3917-RA	FBgn0026430	Grip84	-1.218180507	0.000566179
CG32791-RA	FBgn0052791	CG32791	-1.123283396	0.000525063
CG32832-RA	FBgn0052832	CG32832	-1.142387119	0.000509091
CG6570-RA	FBgn0008651	lbl	-1.311535866	0.000509091
CG13659-RA	FBgn0039319	CG13659	-1.299472858	0.000509091
CG6824-RA	FBgn0003028	ovo	-1.123421523	0.00241092
CG5562-RA	FBgn0024234	gbb	-1.958671116	0.00118817
CG9432-RA	FBgn0010482	l(2)01289,l(2)01289	-1.135987445	0.000529156
CG8564-RA	FBgn0035776	CG8564	-1.040931787	0.00083007
CG30101-RA	FBgn0050101	CG30101	-1.171875916	0.000515603
CG32019-RA	FBgn0005666	bt	-1.524301124	0.000509091
CG11310-RA	FBgn0037067	Cpr78Ca	-1.046489668	0.000519147
CG10657-RA	FBgn0036289	CG10657	-1.264695483	0.000509091
CG8858-RA	FBgn0033698	CG8858	-1.036197283	0.000563493
CG12640-RA	FBgn0030202	CG12640	-1.014520555	0.000520592
CG9987-RA	FBgn0032781	CG9987	-1.19826272	0.000695601
CG16777-RA	FBgn0261552	ps	-1.455581968	0.000587307
CG12028-RA	FBgn0000449	dib	-1.278610222	0.000520059
CG12112-RA	FBgn0030048	CG12112	1.217949384	0.000519147
CG13083-RB	FBgn0032789	CG13083	-1.07795477	0.000647037
CG9885-RA	FBgn0000490	dpp	-1.329717208	0.00103589
CG3033-RA	FBgn0029818	CG3033	-1.055377515	0.000605185
CG3897-RB	FBgn0027660	blot	-1.11471663	0.004963133
CG4871-RB	FBgn0035050	ST6Gal	-1.185490866	0.00055333
CG8184-RB	FBgn0030674	CG8184	-1.384850252	0.000744543
CG4646-RA	FBgn0033810	CG4646	-1.42737857	0.000563785
CG10011-RA	FBgn0039590	CG10011	-1.428681036	0.000509091
CG5052-RA	FBgn0003087	pim	1.072035497	0.001351278
CG18039-RA	FBgn0028422	KaiRIA	-1.29884997	0.000509091
CG3189-RA	FBgn0033083	Dpit47	-1.450645988	0.000509091
CG5186-RA	FBgn0261477	slim	-1.684057645	0.000509091
CG5586-RB	FBgn0039530	Tusp	-1.073826452	0.001186555
CG31907-RA	FBgn0051907	CG31907	-1.357177388	0.000509091
CR31271-RB	FBgn0020546	iab-4	-1.083561186	0.000509091
CG10612-RA	FBgn0037322	Or83a	-1.115427727	0.000714122
CG6607-RA	FBgn0039204	CG6607	-1.576518144	0.000509091
CG12072-RA	FBgn0011739	wts	-1.423331598	0.000748863
CG8127-RA	FBgn0000568	Eip75B	-1.673186531	0.000509091
CG1275-RB	FBgn0035321	CG1275	1.707229485	0.000584908
CG12479-RA	FBgn0040871	CG12479	-1.296560494	0.000509091
CG11255-RA	FBgn0036337	CG11255	-1.060939888	0.001557592
CG32751-RA	FBgn0052751	CG32751	-1.209378628	0.000509091
CG9509-RA	FBgn0030594	CG9509	-1.248793264	0.000509091
CG4268-RD	FBgn0016696	Pitslre	-1.099746435	0.00051206
CG3222-RA	FBgn0036014	CG3222	-1.040803645	0.000519147
CG14788-RA	FBgn0028274	ns3	-1.276466136	0.000552455
CG3000-RA	FBgn0262699	rap	-1.373423696	0.000509091
CG4733-RA	FBgn0038744	CG4733	-1.042440652	0.000525063
CG7883-RA	FBgn0039726	eIF2B-alpha	-1.251062613	0.001463343
CG30000-RA	FBgn0050000	CG30000	1.614217753	0.000531112
CG7073-RC	FBgn0038947	sar1	-1.487617942	0.000899283
CG13085-RA	FBgn0032780	CG13085	-1.074046119	0.000509091
CG11453-RA	FBgn0038734	CG11453	-1.223922407	0.000509091
CG18605-RA	FBgn0034411	CG18605	-1.133314117	0.000620037
CG15628-RA	FBgn0031632	CG15628	-1.296789157	0.001495336
CG30048-RA	FBgn0050048	CG30048	-1.120566105	0.000534444
CG30052-RA	FBgn0050052	Obp49a	-1.032550104	0.000654442
CG14659-RA	FBgn0037284	CG14659	-1.171400466	0.000509091
CG5261-RA	FBgn0031912	CG5261	-1.158620409	0.000777602
CG14609-RA	FBgn0037483	CG14609	-1.153608812	0.000509091
CG13627-RA	FBgn0039217	CG13627	-1.044855664	0.001834393
CG14343-RA	FBgn0259229	CG42329	-1.051422739	0.000680424
CG31839-RA	FBgn0028543	nimB2	-1.08455585	0.000509091
CG3505-RA	FBgn0038250	CG3505	-1.177228217	0.000519147
CG31116-RC	FBgn0051116	ClC-a	-1.649033173	0.000509091
CG7588-RA	FBgn0014850	Eig71Ej	-1.192427568	0.000509091
CG15116-RA	FBgn0034415	CG15116	-1.025521391	0.00051206
CG3671-RA	FBgn0011672	Mvl	-1.141519673	0.000704962
CG31543-RA	FBgn0086689	Hph	-1.049338592	0.00293633
CG30078-RA	FBgn0083959	trpm	-1.065326783	0.000509091
CG4743-RA	FBgn0039357	CG4743	-1.20701714	0.000519147
CG10922-RA	FBgn0011638	La	-1.883205564	0.000754204
CG10822-RA	FBgn0034478	CG10822	-1.279968828	0.000509091
CG14981-RB	FBgn0035473	mge	-1.5972702	0.001180551
CG13549-RA	FBgn0040063	yip3	-1.170250406	0.000586926
CG31702-RA	FBgn0051702	CG31702	-1.287420908	0.000509091
CG16993-RA	FBgn0001259	in	-1.305666985	0.000548004
CG4995-RB	FBgn0032219	CG4995	-1.24526063	0.000509091
CG10913-RA	FBgn0028983	Spn6	-1.427180573	0.000510478
CG32376-RA	FBgn0052376	CG32376	-1.167157236	0.000528844
CG33264-RB	FBgn0041622	Or69a	-1.310867884	0.000509091
CG31647-RA	FBgn0051647	CG31647	-1.274912209	0.000509091
CG17352-RC	FBgn0035880	CG17352	-1.901836771	0.000576697
CG31280-RA	FBgn0041225	Gr94a	-1.123148587	0.000562541
CG12926-RA	FBgn0033437	CG12926	-1.195326086	0.000890235
CG6957-RA	FBgn0031717	Oscillin	-1.411037645	0.000780185
CG18507-RB	FBgn0028527	CG18507	-1.380192763	0.000509091
CG10946-RA	FBgn0029974	dpr14	-1.076623296	0.000509091
CG5621-RA	FBgn0038840	CG5621	-1.286545936	0.000509091
CG15085-RA	FBgn0023214	edl	-2.031691482	0.002248676
CG30038-RA	FBgn0260959	MCPH1	-1.307001809	0.000509091
CG10958-RA	FBgn0030004	CG10958	-1.121109805	0.001299503
CG33221-RA	FBgn0053221	CR33221	-1.155106357	0.000509091
CG10861-RA	FBgn0036255	Atg12	-1.269788984	0.000742254
CG6404-RA	FBgn0027615	CG6404	-1.158197393	0.001680873
CG4815-RA	FBgn0039568	CG4815	-1.155307243	0.000525063
CG6450-RC	FBgn0029688	lva	-1.34769617	0.000519147
CG18023-RA	FBgn0004865	Eip78C	-1.026565778	0.000528844
CG3497-RA	FBgn0004837	Su(H)	1.022705376	0.002189468
CG3731-RA	FBgn0038271	CG3731	-1.429046708	0.001753662
CG31093-RA	FBgn0051093	CG31093	-1.187248098	0.000509091
CG7220-RB	FBgn0033544	CG7220	1.18450657	0.000649569
CG1391-RB	FBgn0003464	sol	-1.208014677	0.002236244
CG1367-RA	FBgn0000277	CecA2	-1.040536743	0.000523827
CG4330-RA	FBgn0030452	CG4330	-1.360308411	0.001789886
CG14329-RA	FBgn0038525	CG14329	-1.112983374	0.000991756
CG1794-RA	FBgn0033438	Mmp2	-1.231183241	0.000509091
CG3652-RA	FBgn0031600	CG3652	-1.463375156	0.000520592
CG9820-RA	FBgn0026384	Or59a	-1.187061139	0.000519147
CG18537-RA	FBgn0034323	CG18537	-1.252019173	0.000509091
CG4220-RC	FBgn0004858	elB	-1.140620583	0.000958171
CG33464-RA	FBgn0053464	CG33464	-1.380457635	0.00119136
CG5326-RA	FBgn0038983	CG5326	-1.076247344	0.00056312
CG4778-RA	FBgn0027600	obst-B	-1.100099939	0.000509091
CG10479-RA	FBgn0035656	CG10479	-1.938783441	0.001423098
CG7498-RA	FBgn0259916	CG42445	1.163195001	0.000927183
CG6705-RA	FBgn0003867	tsl	-1.310203777	0.000509091
CG15017-RA	FBgn0053514	CG33514	-1.319739771	0.000509091
CG2846-RA	FBgn0014930	CG2846	-1.158214999	0.000547987
CG11051-RA	FBgn0040813	Nplp2	-1.889440685	0.000731139
CG1028-RH	FBgn0260642	Antp	-1.600959505	0.00051206
CG32263-RA	FBgn0052263	CG32263	-1.052369238	0.000528844
CG32023-RA	FBgn0052023	CG32023	-1.136929706	0.000509091
CG17737-RA	FBgn0035423	CG17737	-1.393488431	0.001074553
CG10882-RA	FBgn0262126	gho	-1.142576966	0.000991756
CG7669-RA	FBgn0038607	CG7669	-1.136520155	0.000723684
CG3513-RA	FBgn0031559	CG3513	-1.023612709	0.000511474
CG11249-RA	FBgn0037115	CG11249	-1.123410699	0.001149551
CG1454-RA	FBgn0005642	wdn	1.024671189	0.00054588
CG5670-RE	FBgn0002921	Atpalpha	-1.378094929	0.00111193
CG32236-RA	FBgn0046793	CG32236	-1.355237538	0.000509091
CG15029-RA	FBgn0030619	CG15029	-1.045670785	0.000654442
CG5680-RB	FBgn0000229	bsk	-1.705700312	0.002592398
CG6459-RA	FBgn0034259	CG6459	-1.600119284	0.000519147
CG1438-RA	FBgn0015032	Cyp4c3	-1.19808335	0.000509091
CG9868-RA	FBgn0034842	Prosbeta5R	-1.034036422	0.000559863
CG1102-RA	FBgn0027930	MP1	-1.200154275	0.001166573
CG32922-RB	FBgn0262717	Skeletor	-1.300552565	0.000847659
CG8085-RB	FBgn0020620	RN-tre	-1.133927105	0.000509091
CG16879-RA	FBgn0028904	CG16879	-1.269374232	0.000698845
CG2955-RA	FBgn0031585	CG2955	-1.004184389	0.000517508
CG5407-RA	FBgn0038504	Sur-8	-1.023629907	0.002799923
CG8821-RB	FBgn0033748	vis	-1.227094294	0.000534087
CG4422-RA	FBgn0004868	Gdi	-1.665902906	0.001096655
CG32692-RA	FBgn0052694	CG32694	-1.049221669	0.000509091
CG1239-RA	FBgn0037368	CG1239	-1.167062468	0.000509091
CG12432-RA	FBgn0030843	CG12432	-1.028241874	0.00051206
CG1897-RA	FBgn0000492	Dr	-1.500513984	0.000525934
CG1066-RB	FBgn0262593	Shab	-1.248858483	0.000521477
CG18302-RA	FBgn0032266	CG18302	-1.091801397	0.000509091
CG5059-RA	FBgn0037007	CG5059	-1.877239485	0.001213261
CG11242-RA	FBgn0034451	CG11242	1.455242942	0.000509091
CG3285-RA	FBgn0031522	CG3285	-1.239723271	0.000509091
CG12502-RA	FBgn0035171	CG12502	-1.001373588	0.000847228
CG10717-RB	FBgn0001256	ImpL1	-1.096468726	0.000547402
CG9397-RA	FBgn0086655	jing	-1.176277141	0.000509091
CG10166-RA	FBgn0032799	CG10166	-1.576110656	0.000510478
CG4527-RA	FBgn0035001	slik	-1.362371138	0.001833587
CG8454-RA	FBgn0261241	Vps16A	-1.233948015	0.000877182
CG5168-RA	FBgn0032246	CG5168	-1.031951816	0.000509091
CG6728-RA	FBgn0037896	ninaG	-1.178931757	0.001655408
CG14095-RA	FBgn0036870	CG14095	-1.011693987	0.000509091
CG1072-RB	FBgn0013751	Awh	-1.395871212	0.000509091
CG1942-RA	FBgn0033215	CG1942	-1.553582455	0.001492264
CG12682-RA	FBgn0029729	CG12682	-1.018275348	0.00051206
CG8603-RA	FBgn0085408	Shroom	-1.451041854	0.000509091
CG32953-RA	FBgn0032365	CG14929	-1.010120783	0.000532799
CG18156-RA	FBgn0035725	Mis12	-1.665025798	0.000509091
CG5028-RA	FBgn0039358	CG5028	-1.164668985	0.000509091
CG9259-RA	FBgn0032913	CG9259	-1.028491968	0.000509091
CG7512-RA	FBgn0036168	CG7512	-1.189900682	0.000509091
CG12624-RA	FBgn0083979	Ir10a	-1.055476759	0.000509091
CG4627-RA	FBgn0033808	CG4627	-1.052898428	0.001089243
CG18250-RC	FBgn0034072	Dg	-1.032947908	0.000833273
CG13810-RA	FBgn0035313	CG13810	-1.335243432	0.00051206
CR32865-RA	FBgn0052865	alphagamma-element:CR32865	-1.964808171	0.000509091
CG16716-RB	FBgn0034459	CG16716	-1.123900376	0.000586926
CG8196-RA	FBgn0033366	Ance-4	-1.23783597	0.001879262
CG12086-RA	FBgn0011204	cue	1.397651276	0.000520592
CG12151-RA	FBgn0029958	Pdp	-1.181323304	0.000509091
CG13801-RA	FBgn0035332	CG13801	-1.204765882	0.000550701
CG5341-RA	FBgn0034367	sec6	-1.380302874	0.00051206
CG7549-RA	FBgn0260386	mtg	-1.122343218	0.000515603
CG6547-RA	FBgn0261380	mRpL37	-1.655009073	0.000525063
CG32029-RA	FBgn0052029	Cpr66D	-1.088037789	0.000509091
CG32717-RC	FBgn0261873	sdt	-1.86608058	0.000647293
CG13868-RA	FBgn0034501	CG13868	-1.945008221	0.000553893
CG13700-RA	FBgn0036785	CG13700	-1.070789771	0.000559532
CG8507-RA	FBgn0037756	CG8507	1.891239401	0.000800028
CG6850-RA	FBgn0014075	Ugt	-1.473136018	0.000545866
CG12493-RA	FBgn0035571	CG12493	-1.238182475	0.000721014
CG18231-RA	FBgn0036796	CG18231	-1.368281969	0.000509091
CG3258-RA	FBgn0000137	ase	-1.497592089	0.002275068
CG9994-RA	FBgn0032782	Rab9	-1.184683163	0.000509091
CG4477-RB	FBgn0035971	CG4477	-1.254993565	0.000509091
CG8166-RA	FBgn0034013	unc-5	-1.857741167	0.002309922
CG8443-RA	FBgn0034087	clu	-1.004698591	0.000943984
CG5107-RA	FBgn0039342	CG5107	-1.205124421	0.000509091
CG1273-RB	FBgn0035522	CG1273	-1.008399994	0.001278019
CG16886-RA	FBgn0028938	CG16886	-1.226157353	0.00051206
CG16820-RA	FBgn0032495	CG16820	-1.239593945	0.000509091
CG14411-RA	FBgn0030582	CG14411	-1.137473435	0.003095067
CG9499-RA	FBgn0031802	ppk7	-1.040982572	0.000521477
CG6618-RB	FBgn0029137	Patsas	-1.254900764	0.000528844
CG6893-RA	FBgn0036807	CG6893	-1.171231529	0.000509091
CG5591-RA	FBgn0034926	CG5591	-1.34570508	0.00055955
CG8114-RA	FBgn0003041	pbl	-1.793828176	0.000662827
CG10109-RA	FBgn0001332	L	-1.788360621	0.00110203
CG30163-RA	FBgn0050163	Cpr60D	-1.169141771	0.000647037
CG9308-RA	FBgn0034681	CG9308	-1.278381521	0.000509091
CG8885-RA	FBgn0262467	Scox	-1.010383743	0.003599478
CG10077-RB	FBgn0035720	CG10077	-1.649884031	0.000649569
CG12673-RA	FBgn0037153	olf413	-1.290804093	0.000990823
CG11219-RA	FBgn0024943	PIP82	-1.131763549	0.000509091
CR12953-RA	FBgn0033997	Ir51a	-1.192460773	0.000597484
CG40053-RA	FBgn0058053	CG40053	-1.06611611	0.004314697
CG5061-RA	FBgn0261458	capt	1.088192284	0.003379614
CG4500-RA	FBgn0028519	CG4500	-2.046054453	0.000770239
CG10038-RA	FBgn0038013	CG10038	1.049290773	0.001120172
CG5073-RA	FBgn0038331	CG5073	-1.562049736	0.000705949
CG13279-RA	FBgn0000406	Cyt-b5-r	-1.145637661	0.000854705
CG1389-RA	FBgn0003733	tor	1.30405608	0.000844627
CG3295-RA	FBgn0034573	CG3295	-1.063934035	0.003326452
CG6754-RB	FBgn0261530	nbs	-1.162279394	0.001081481
CG12384-RA	FBgn0033624	CG12384	-1.424783172	0.00255145
CG9528-RA	FBgn0031814	retm	-1.443022947	0.000660801
CG9760-RB	FBgn0036259	CG9760	-1.258695852	0.000509091
CG17082-RB	FBgn0039994	CG17082	1.35048019	0.000509091
CG1108-RA	FBgn0015574	alpha-Est6	-1.453836405	0.000509091
CG7973-RA	FBgn0053983	obst-H	-1.463966348	0.000509091
CG33136-RA	FBgn0053136	CG33136	-1.218892251	0.000509091
CG16779-RA	FBgn0037698	CG16779	-1.0415226	0.000772605
CG7100-RE	FBgn0015609	CadN	-1.428206968	0.000816964
CG16963-RA	FBgn0005664	Cry	-1.125209751	0.000618886
CG9125-RA	FBgn0030793	CG9125	-1.30136482	0.001480972
CG9323-RA	FBgn0032883	CG9323	-1.117243751	0.001537527
CG10327-RB	FBgn0025790	TBPH	-1.864684075	0.003297493
CG10237-RA	FBgn0032783	CG10237	1.230721429	0.000655705
CG8231-RA	FBgn0027329	Tcp-1zeta	-1.406415026	0.002218447
CG4568-RA	FBgn0011596	fzo	-1.249644264	0.000519147
CG16947-RA	FBgn0031816	CG16947	-1.13477135	0.00060615
CG1333-RA	FBgn0261274	Ero1L	-1.094918643	0.000554376
CG13332-RA	FBgn0033851	CG13332	-1.054997547	0.000621513
CG4329-RA	FBgn0034745	CG4329	-1.145077644	0.000610039
CG6751-RA	FBgn0033562	CG6751	-1.645848725	0.000882616
CG3124-RA	FBgn0034840	CG3124	-1.18054464	0.000509091
CG10078-RB	FBgn0041194	Prat2	-1.572563943	0.002154825
CG10986-RB	FBgn0001087	g	1.058693663	0.006065883
CG13586-RA	FBgn0035023	itp	-1.411157231	0.001170949
CG2157-RA	FBgn0030244	CG2157	-1.459916986	0.000509091
CG7961-RB	FBgn0025725	alphaCop	-1.563834364	0.000697141
CG3851-RA	FBgn0002985	odd	-1.952586472	0.000985428
CG5000-RA	FBgn0027948	msps	-1.40694076	0.000879012
CG6889-RB	FBgn0040071	tara	-1.804048725	0.003897204
CG32508-RB	FBgn0085387	shakB	-1.233702674	0.00051346
CG18768-RD	FBgn0261788	Ank2	-1.019573227	0.008629681
CG13314-RA	FBgn0035949	CG13314	-1.049396658	0.000531112
CG8791-RA	FBgn0033234	CG8791	-1.090927045	0.000823801
CG7768-RA	FBgn0036415	CG7768	-1.369891273	0.001917218
CG14013-RA	FBgn0031720	CG14013	-1.148695893	0.000525063
CG33099-RA	FBgn0053099	CG33099	-1.824165466	0.001622634
CG6878-RA	FBgn0036488	CG6878	-1.218408652	0.001540649
CG10933-RA	FBgn0034264	CG10933	-1.576391245	0.003972536
CG1809-RA	FBgn0033423	CG1809	-1.154392676	0.002918026
CG2865-RA	FBgn0023526	CG2865	-1.373133703	0.00199656
CG17732-RA	FBgn0036923	CG17732	-1.088233389	0.000595014
CG4927-RA	FBgn0034139	CG4927	-1.105192964	0.001452817
CG8173-RA	FBgn0030864	CG8173	1.10454195	0.00068064
CG7189-RA	FBgn0035870	Gr66a	-1.308890194	0.000807703
CG4676-RA	FBgn0033815	CG4676	-1.331360915	0.001668264
CG11043-RA	FBgn0031831	CG11043	-1.177859231	0.00091112
CG1221-RA	FBgn0027111	miple	-1.536340293	0.001472319
CG12290-RA	FBgn0039419	CG12290	-1.295254811	0.001002684
CG14237-RA	FBgn0039428	CG14237	-1.198769723	0.006065883
CG8222-RD	FBgn0032006	Pvr	-1.529503746	0.000640934
CG5871-RA	FBgn0038870	Oga	-1.097297171	0.001604266
CG7758-RA	FBgn0027945	ppl	-1.270382244	0.001782452
CG6845-RA	FBgn0035099	CG6845	-1.345789524	0.001012015
CG10307-RA	FBgn0034655	CG10307	-1.070713231	0.002943098
CG7802-RB	FBgn0039704	neo	-1.146472753	0.003204936
CG9231-RA	FBgn0036887	CG9231	1.012594596	0.001973219
CG15626-RA	FBgn0031635	CG15626	-1.238787656	0.003433048
CG4604-RA	FBgn0033799	GLaz	-1.107954952	0.001748747
CG8965-RA	FBgn0031745	CG8965	-1.654549998	0.00142114
CG9035-RA	FBgn0021795	Tapdelta	-2.238857418	0.000509091
CG11052-RA	FBgn0040524	CG11052	-1.17596882	0.000834941
CG17046-RA	FBgn0001316	klar	-1.961331245	0.000571197
CG12327-RA	FBgn0036492	Best3	-1.023758762	0.000869427
CG8380-RA	FBgn0034136	DAT	-1.384843112	0.000535165
CG4641-RA	FBgn0035967	CG4641	-1.232852247	0.000509091
CG8460-RA	FBgn0031996	CG8460	1.349871975	0.000509091
CG8913-RA	FBgn0038465	Irc	-1.651681386	0.00054588
CG13390-RA	FBgn0032031	CG13390	-1.145977795	0.000528843
CG16998-RA	FBgn0035795	CG16998	-1.144211692	0.000509091
CG17147-RA	FBgn0260393	CG17147	-1.138737627	0.000509091
CG8458-RA	FBgn0038134	wntD	-1.254411793	0.002335466
CG10176-RA	FBgn0032682	CG10176	-1.288588673	0.000786658
CG13654-RA	FBgn0039290	CG13654	-1.265416652	0.003312877
CG12908-RB	FBgn0026403	Ndg	-1.342807475	0.001438056
CG6337-RA	FBgn0033873	CG6337	-1.032975947	0.001463277
CG16954-RB	FBgn0032525	Hsp60D	-1.180269238	0.000602439
CG13139-RA	FBgn0032230	lft	-1.815825962	0.000910383
CG11942-RA	FBgn0031074	skpE	-1.057186839	0.000728178
CG10230-RA	FBgn0028691	Rpn9	-1.232495663	0.001828911
CG7250-RA	FBgn0036494	Toll-6	-2.143718746	0.00056312
CG32404-RA	FBgn0052404	Cpr65Aw	-1.255525517	0.000519147
CG5010-RA	FBgn0260747	CG5010	-1.329223168	0.000860495
CG5793-RA	FBgn0038858	CG5793	-1.478468439	0.000866204
CG10992-RA	FBgn0030521	CG10992	-1.553427921	0.000859121
CG7134-RA	FBgn0031952	cdc14	-1.170897668	0.000509091
CG10261-RA	FBgn0261854	aPKC	-1.490858689	0.000807703
CG31777-RA	FBgn0051777	CG31777	-1.279731254	0.000509091
CG33129-RA	FBgn0053129	CG33129	-1.219272883	0.000509091
CG11909-RA	FBgn0261575	tobi	-1.348139702	0.000509091
CG15006-RA	FBgn0035510	Cpr64Aa	-1.191200465	0.000941019
CG7017-RA	FBgn0036951	CG7017	-1.165541595	0.000509091
CG2104-RA	FBgn0037365	CG2104	-1.104045375	0.00051569
CG14638-RA	FBgn0037223	TwdlU	-1.119621696	0.00051206
CG11865-RA	FBgn0028947	CG11865	-1.295902385	0.000509091
CG7376-RA	FBgn0035689	CG7376	-1.149813678	0.001724249
CG15661-RA	FBgn0034605	CG15661	-1.044589405	0.000535165
CG5063-RA	FBgn0038327	Trax	-1.053834216	0.004114431
CG13124-RB	FBgn0032156	CG13124	-1.431621699	0.000510854
CG11518-RA	FBgn0043900	pygo	1.140134272	0.000525063
CG1998-RA	FBgn0030485	CG1998	-1.071058431	0.000509091
CG9656-RA	FBgn0001138	grn	-1.589263453	0.000890235
CG31097-RA	FBgn0051097	CG31097	-1.049812672	0.000509091
CG33349-RA	FBgn0053349	ppk25	-1.16653084	0.000509091
CG9631-RA	FBgn0027563	CG9631	-1.186323093	0.000509091
CG16785-RA	FBgn0027343	fz3	-1.094534418	0.005750811
CG6083-RA	FBgn0036183	CG6083	-1.044697623	0.000525063
CG11922-RA	FBgn0004898	fd96Cb	-1.088598067	0.001433828
CG11490-RA	FBgn0031233	CG11490	1.026343386	0.000524097
CG3982-RA	FBgn0035988	CG3982	-1.001488599	0.004725662
CG14254-RA	FBgn0039469	TwdlC	-1.063894004	0.00051206
CG11767-RA	FBgn0026394	Or24a	-1.139598029	0.000509091
CG31662-RA	FBgn0045501	Gr22a	-1.120756896	0.000509091
CG30179-RA	FBgn0259209	Mlp60A	-1.082613501	0.000685408
CG1528-RA	FBgn0028968	gammaCop	-1.34304623	0.00618471
CG13198-RA	FBgn0033640	CG13198	-1.022171486	0.000569134
CG33197-RA	FBgn0261642	mbl	-1.197504057	0.000509091
CG15066-RA	FBgn0034328	IM23	-1.031677868	0.000527324
CG5810-RA	FBgn0038866	CG5810	-1.21268178	0.000509091
CG32346-RA	FBgn0000541	E(bx),E(bx),E(bx)	-1.550715376	0.000960653
CG11330-RA	FBgn0000351	cort	-1.005368927	0.000528843
CG30385-RA	FBgn0050385	CG30385	-1.019472714	0.001952006
CG15461-RA	FBgn0040649	CG15461	-1.214104007	0.000509091
CG7330-RA	FBgn0036780	CG7330	-1.106016902	0.000693851
CG2448-RA	FBgn0030327	FucT6	-1.395141987	0.002023894
CG3403-RA	FBgn0259483	Mob4	-1.781177197	0.001254182
CG32094-RA	FBgn0259140	CG42255	-1.08978443	0.000519147
CG7464-RA	FBgn0029091	CS-2	-1.383235486	0.000573042
CG14087-RA	FBgn0036868	CG14087	-1.511577059	0.000509091
CG17390-RA	FBgn0261613	Oaz	-1.095826054	0.000685045
CG3556-RA	FBgn0029708	CG3556	-1.01016444	0.00051206
CG3460-RA	FBgn0023542	Nmd3	-1.512000411	0.002564073
CG5583-RA	FBgn0005659	Ets98B	-1.064473219	0.001151708
CG3352-RA	FBgn0001075	ft	-1.8566518	0.002806256
CG31014-RA	FBgn0051014	PH4alphaSG1	-1.135064434	0.000567186
CG3829-RA	FBgn0035091	CG3829	-1.65240347	0.000641278
CG6041-RA	FBgn0029826	CG6041	-1.214144217	0.000509091
CG9746-RA	FBgn0260935	ird1	-1.205536044	0.002308715
CG9701-RA	FBgn0036659	CG9701	-1.221045577	0.000509091
CG32139-RA	FBgn0042630	Sox21b	-1.065893735	0.000509091
CG6027-RA	FBgn0004876	cdi	-1.220352766	0.000509091
CG31405-RA	FBgn0045473	Gr85a	-1.218011679	0.000519147
CG7365-RA	FBgn0036939	CG7365	-1.153314965	0.000509091
CG11418-RA	FBgn0024360	CG11418	-1.027034289	0.000589889
CG1034-RA	FBgn0000166	bcd	1.685098473	0.000509091
CG6329-RB	FBgn0033872	CG6329	-1.277197681	0.001084487
CG11656-RA	FBgn0038109	CG11656	-1.028130761	0.001111794
CG4035-RE	FBgn0015218	eIF-4E	-1.229315133	0.000520059
CG1968-RB	FBgn0033401	CG1968	-1.268232842	0.000569066
CG1448-RA	FBgn0028373	inx3	-2.34139235	0.001397085
CG15387-RA	FBgn0031403	CG15387	-1.861979063	0.0006209
CG32042-RE	FBgn0035975	PGRP-LA	-1.223636875	0.000509091
CG6356-RA	FBgn0039178	CG6356	-1.460434771	0.000735942
CG9148-RA	FBgn0025682	scf	-1.73442386	0.001982713
CG15438-RA	FBgn0025684	CG15438	-1.182493111	0.002342102
CG9614-RA	FBgn0003089	pip	-1.316798375	0.000520592
CG10481-RA	FBgn0032827	CG10481	-1.084591675	0.000509091
CG6069-RA	FBgn0083965	CG34129	-1.219437385	0.000509091
CG9494-RA	FBgn0032074	Tsp29Fa	-1.17062886	0.000519483
CG33227-RB	FBgn0085399	CG34370	-1.163053241	0.000509091
CG11821-RA	FBgn0038680	Cyp12a5	-1.193376309	0.000509091
CG15427-RD	FBgn0010473	tutl	-1.331482648	0.001015715
CG8660-RC	FBgn0036911	Fibp	-1.040196837	0.000529156
CG13190-RA	FBgn0260932	cuff	-1.420109588	0.000525063
CG9614-RC	FBgn0003089	pip	-1.20548644	0.000509091
CG31673-RA	FBgn0051673	CG31673	1.231659965	0.000509091
CG6421-RA	FBgn0025827	CG6421	-1.259690797	0.000509091
CG33098-RB	FBgn0053098	CG33098	-1.163014936	0.000545907
CG33339-RA	FBgn0053339	CG33339	-1.098343538	0.000569827
CG9564-RA	FBgn0015316	Try29F	-1.206529624	0.000509091
CG3212-RA	FBgn0031547	Sr-CIV	-1.270470404	0.000692367
CG31089-RA	FBgn0051089	CG31089	-1.380002898	0.000509091
CG33287-RA	FBgn0053287	CG33287	-1.27325362	0.000531553
CG6034-RA	FBgn0036750	CG6034	-1.162372433	0.000509091
CG13025-RA	FBgn0036660	CG13025	-1.44638655	0.000525491
CG4059-RA	FBgn0001078	ftz-f1	1.687029069	0.000509091
CG14147-RA	FBgn0036112	CG14147	-1.055122789	0.000509091
CG14815-RA	FBgn0023516	CG14815	-1.040224664	0.000629562
CG31020-RA	FBgn0260440	spdo	-1.150492664	0.00071719
CG10405-RA	FBgn0038431	CG10405	-1.051258321	0.000899283
CG15098-RA	FBgn0034398	CG15098	1.917219159	0.000509091
CG15025-RA	FBgn0038709	CG15025	-1.135600343	0.00051206
CG15403-RA	FBgn0031504	CG15403	-1.324193845	0.000535165
CG17334-RA	FBgn0035626	lin-28	-1.379806678	0.00080394
CG15902-RA	FBgn0040250	Ugt86Dj	-1.161538394	0.000509091
CG15361-RA	FBgn0040717	Nplp4	-1.130881984	0.00051206
CG9911-RA	FBgn0030734	CG9911	-1.400587759	0.000509091
CR31273-RD	FBgn0020556	bxd	-1.030032707	0.000574479
CG8141-RA	FBgn0038125	CG8141	-1.153315493	0.00055955
CG33045-RG	FBgn0063923	Kaz1-ORFB	-1.255230342	0.000509091
CG17721-RA	FBgn0037885	CG17721	-1.594070797	0.000650454
CG9614-RJ	FBgn0003089	pip	-1.143125526	0.00058677
CG17117-RA	FBgn0001235	hth	-2.179127068	0.001054447
CG31161-RA	FBgn0051161	CG31161	-1.293533277	0.000535165
CG7122-RA	FBgn0030893	RhoGAP16F	-1.216727156	0.002852173
CG16815-RA	FBgn0032491	CG16815	-1.062833418	0.000527259
CG31225-RA	FBgn0051225	Ir94f	-1.044173429	0.000509091
CG9422-RA	FBgn0033092	CG9422	-1.011581905	0.00051346
CG10382-RA	FBgn0025878	wrapper	-1.13145804	0.001263651
CG31766-RB	FBgn0032536	Ance-3	-1.372286911	0.000509091
CG4596-RA	FBgn0037849	CG4596	-1.137892401	0.001059936
CG12201-RA	FBgn0037970	CG12201	-1.362016759	0.000509091
CG2835-RB	FBgn0001123	G-salpha60A	-1.869427727	0.001333541
CG17063-RA	FBgn0027107	inx6	-1.096419554	0.000509091
CG10561-RA	FBgn0002036	CG10561	-1.013552226	0.000751004
CG18672-RA	FBgn0040628	CG18672	-1.174565824	0.000877182
CG15122-RA	FBgn0034457	Ir56c	-1.069383552	0.000545386
CG14077-RA	FBgn0036830	CG14077	-1.019830516	0.00051206
CG12352-RA	FBgn0024188	san	1.158021575	0.000592661
CG17212-RA	FBgn0032415	rho-6	-1.062845936	0.000578555
CG13322-RB	FBgn0033784	CG13322	-1.445533664	0.002690686
CG2191-RA	FBgn0039873	Smvt	-1.346276253	0.001940606
CG15735-RA	FBgn0030364	CG15735	-1.022683352	0.003532534
CG17180-RA	FBgn0035140	CG17180	-1.068112595	0.000567175
CG15605-RA	FBgn0034196	CG15605	-1.273330125	0.000509091
CG3879-RA	FBgn0004512	Mdr49	-1.179830929	0.00076899
CG5021-RA	FBgn0035944	CG5021	-1.604694575	0.000667084
CG17191-RA	FBgn0039473	CG17191	-1.191249238	0.000556136
CG3239-RA	FBgn0029769	CG3239	-1.20952624	0.000509091
CG7737-RA	FBgn0033584	CG7737	1.263562042	0.000569827
CG6203-RA	FBgn0028734	Fmr1	-1.454424951	0.000509091
CG13421-RA	FBgn0034509	Obp57c	-1.178734028	0.000866581
CG2239-RC	FBgn0027654	jdp	-1.394663393	0.000509091
CG15553-RA	FBgn0039817	CG15553	-1.13375973	0.000525164
CG13008-RA	FBgn0030780	CG13008	-1.285443271	0.000509091
CG14618-RA	FBgn0031189	CG14618	-1.022772284	0.001872945
CG13285-RA	FBgn0035611	CG13285	-1.298993391	0.000509091
CG17224-RA	FBgn0031489	CG17224	-1.18903626	0.001735528
CG33113-RG	FBgn0053113	Rtnl1	-1.073356	0.000596834
CG6806-RA	FBgn0002565	Lsp2	-1.145476741	0.000951071
CG32425-RB	FBgn0052425	CG32425	-1.203902252	0.000509091
CG7264-RA	FBgn0036214	CG7264	-1.053424745	0.000574977
CG12837-RA	FBgn0033139	Tsp42Er	-1.048765947	0.000745364
CG4947-RA	FBgn0031321	Tgt	-1.008744804	0.000904186
CG12241-RA	FBgn0038304	CG12241	-1.423226598	0.000573554
CG12311-RA	FBgn0086368	tw	-1.405947669	0.000509091
CG8245-RA	FBgn0033031	CG8245	-1.009329264	0.000621513
CG2522-RA	FBgn0010391	Gtp-bp	-1.300238253	0.000589926
CG32410-RA	FBgn0053523	CG33523	-1.137622203	0.000509091
CG5909-RA	FBgn0039495	CG5909	-1.208746784	0.000564219
CG6868-RA	FBgn0003719	tld	-1.407037197	0.002569763
CG1650-RA	FBgn0015561	unpg	-1.199409244	0.000509091
CG6304-RA	FBgn0032624	CG6304	-1.301319005	0.000613287
CG8577-RA	FBgn0033327	PGRP-SC1b	-1.283627426	0.000509091
CG17134-RA	FBgn0032304	CG17134	-1.204047886	0.000509753
CG10335-RA	FBgn0036271	Pbgs	-1.397729019	0.000745738
CG11205-RB	FBgn0003082	phr	-1.324362643	0.00131909
CG4582-RA	FBgn0039344	CG4582	-1.28757019	0.000509091
CG11164-RA	FBgn0030507	CG11164	1.522081295	0.000509091
CG9449-RA	FBgn0036875	CG9449	-1.59726957	0.000509091
CG4620-RA	FBgn0004395	unk	-1.403874716	0.000509091
CG9160-RA	FBgn0011361	mtacp1	-1.07434747	0.008654925
CG10108-RA	FBgn0013725	phyl	-1.685675519	0.002514575
CG8430-RA	FBgn0001124	Got1	1.181362949	0.000603701
CG33121-RA	FBgn0053121	Spn28Db	-1.071441938	0.000793429
CG10970-RA	FBgn0030078	CG10970	-1.296904119	0.000509091
CG8353-RA	FBgn0032002	CG8353	-1.499856174	0.000723935
CG4977-RA	FBgn0015400	kek2	-1.261105889	0.000525063
CG5803-RA	FBgn0000636	Fas3	-1.890680707	0.000509091
CG15115-RA	FBgn0034413	CG15115	-1.098414959	0.000509091
CG17662-RA	FBgn0034884	CG17662	-1.028049864	0.000705322
CG33093-RA	FBgn0053093	CG33093	-1.075386298	0.000529156
CG31848-RA	FBgn0051848	CG31848	-1.274291092	0.000509091
CG11498-RA	FBgn0039749	CG11498	-1.21591159	0.000704962
CG7911-RA	FBgn0039735	CG7911	-1.780070631	0.001828911
CG8938-RB	FBgn0010226	GstS1	1.56388649	0.000509091
CG31761-RA	FBgn0262475	bru-2	-1.370980415	0.000509091
CG3815-RA	FBgn0029861	CG3815	-1.102636746	0.001479307
CG3758-RA	FBgn0001981	esg	-1.023245966	0.000511214
CG14811-RA	FBgn0029590	CG14811	-1.060156559	0.001003136
CG2713-RA	FBgn0250874	ttm50	-1.379666532	0.000509091
CG1828-RA	FBgn0002183	dre4	-1.218709314	0.009061797
CG7748-RA	FBgn0011336	OstStt3	-1.954577339	0.000509091
CG15259-RA	FBgn0041103	nht	-1.163557097	0.000601846
CG4300-RA	FBgn0036272	CG4300	1.600050271	0.000509091
CG31287-RA	FBgn0051287	CG31287	-1.04783087	0.001596429
CG12948-RA	FBgn0037739	CG12948	-1.597998461	0.000569134
CG18545-RA	FBgn0037812	CG18545	-1.145985877	0.000509091
CG13920-RA	FBgn0025712	CG13920	-1.525738926	0.002729296
CG12934-RA	FBgn0033541	CG12934	-1.157597475	0.000509091
CG16971-RB	FBgn0262109	CR42862	-1.554954855	0.003346133
CG13400-RA	FBgn0027490	D12	-1.328403938	0.001120827
CG7676-RA	FBgn0038612	cona	-1.261612011	0.000509091
CG7276-RA	FBgn0036499	CG7276	-1.379106535	0.000509091
CG32428-RA	FBgn0052428	CG32428	-1.070854126	0.000509091
CG9981-RA	FBgn0030746	CG9981	-1.146993619	0.000528844
CG5030-RA	FBgn0083975	CG34139	-1.227877224	0.000883964
CG15224-RA	FBgn0000259	CkIIbeta	-1.380743882	0.000847758
CG10287-RA	FBgn0026077	Gasp	-1.10568727	0.000509091
CG5949-RA	FBgn0012066	DNApol-delta	-1.044816926	0.000620893
CG11949-RA	FBgn0010434	cora	-1.695597661	0.00074844
CG11778-RA	FBgn0033371	CG11778	-1.236854629	0.000509091
CG11575-RA	FBgn0039879	Ir100a	-1.198048263	0.00071894
CG7227-RA	FBgn0031970	CG7227	-1.045230904	0.000517508
CG11886-RA	FBgn0041186	Slbp	-1.353348897	0.000680424
CG31622-RB	FBgn0041244	Gr39a	-1.004358209	0.000577666
CG30156-RA	FBgn0050156	CG30156	-1.033819679	0.000528306
CG17304-RA	FBgn0038267	CG17304	-1.019465222	0.000525063
CG9076-RA	FBgn0033601	Cpr47Ed	-1.055338954	0.000535165
CG15778-RA	FBgn0259926	CG42449	-1.061544928	0.000941232
CG31501-RA	FBgn0051501	nxf4	-1.092482899	0.000588885
CG7321-RA	FBgn0053547	Rim	-1.127624448	0.000519483
CG15725-RA	FBgn0030417	CG15725	-1.157427862	0.000527233
CG14704-RA	FBgn0037906	PGRP-LB	-1.025067746	0.00146019
CG2144-RA	FBgn0033187	CG2144	-1.235566756	0.003606123
CG9273-RA	FBgn0032906	RPA2	-1.064626591	0.003523181
CG31651-RA	FBgn0031681	pgant5	-1.691628441	0.000509091
CG10540-RA	FBgn0034577	cpa	-1.428301174	0.00065297
CG1317-RB	FBgn0035333	CG1317	-1.045733868	0.002332832
CG13160-RA	FBgn0033720	CG13160	-1.043955495	0.00086258
CG1155-RA	FBgn0040279	Osi14	-1.059201918	0.000532504
CG2110-RA	FBgn0033292	Cyp4ad1	-1.298199251	0.000509091
CG3345-RA	FBgn0031240	CG3345	-1.06751961	0.001378554
CG9704-RA	FBgn0004108	Nrt	-1.455989331	0.001230666
CG32092-RB	FBgn0259140	CG42255	-1.149155675	0.000509091
CG10390-RA	FBgn0014342	mia	-1.370493833	0.000958926
CG14120-RA	FBgn0036321	CG14120	-1.386338614	0.000509091
CG13110-RA	FBgn0032111	CG13110	-1.119764449	0.000509091
CG9784-RA	FBgn0030761	CG9784	-1.044634491	0.000885931
CG6117-RA	FBgn0000489	Pka-C3	-1.32841708	0.000509091
CG33265-RA	FBgn0053265	Muc68E	-1.106611427	0.0022622
CG4120-RA	FBgn0036806	Cyp12c1	-1.439858136	0.000509091
CG10560-RA	FBgn0039325	CG10560	-1.0981206	0.000509091
CG7454-RA	FBgn0037576	Or85a	-1.038255979	0.001282977
CG33181-RA	FBgn0053181	CG33181	1.552498675	0.000509091
CG15818-RA	FBgn0031910	CG15818	-1.015223077	0.000542386
CG11793-RA	FBgn0003462	Sod	1.400835206	0.005105608
CG9952-RA	FBgn0020257	ppa	-1.673065143	0.000704962
CG32105-RB	FBgn0052105	CG32105	-1.218936066	0.00051206
CG33489-RA	FBgn0053489	CG33489	-1.017760669	0.000552455
CG13221-RA	FBgn0041174	Vhl	-1.194958089	0.000776274
CG5656-RA	FBgn0037083	CG5656	-1.604391562	0.000509091
CG15478-RA	FBgn0029955	CG15478	-1.014169647	0.0005406
CG6136-RA	FBgn0038332	CG6136	-1.259008203	0.000509091
CG1429-RF	FBgn0011656	Mef2	-1.03340606	0.000521477
CG4017-RA	FBgn0032143	CG4017	-1.071392779	0.000930114
CG30431-RA	FBgn0050431	CG30431	-1.441086135	0.000569066
CG13067-RA	FBgn0036589	CG13067	-1.040400769	0.000556136
CG1600-RC	FBgn0033188	CG1600	-1.303202416	0.00054541
CG15483-RA	FBgn0032457	CG15483	-1.095752122	0.000602684
CG9114-RA	FBgn0030628	CG9114	1.077081984	0.000528913
CG3423-RA	FBgn0020616	SA	-1.739731855	0.000818436
CG33481-RA	FBgn0053481	dpr7	-1.300320249	0.001259031
CG31414-RA	FBgn0051414	CG31414	-1.411929065	0.000576697
CG8632-RB	FBgn0033762	CG8632	1.435625479	0.000509091
CG17195-RA	FBgn0039369	CG17195	-1.1668777	0.000799125
CG7760-RA	FBgn0024249	cato	-1.298331795	0.001118701
CG14116-RA	FBgn0085457	CG34428	-1.411523061	0.000581039
CG17461-RA	FBgn0039925	Kif3C	-1.004560031	0.001082637
CG7306-RA	FBgn0036947	obst-F	-1.335833031	0.000509091
CG4128-RE	FBgn0032151	nAcRalpha-30D	-1.300375183	0.000557955
CG2082-RA	FBgn0027608	CG2082	-1.032016863	0.000509091
CG1578-RA	FBgn0030336	CG1578	1.839730138	0.000509091
CG33323-RA	FBgn0037475	Fer1	-1.045544459	0.00051206
CG31645-RA	FBgn0085410	CG34381	-1.049798174	0.000528843
CG31319-RA	FBgn0086901	cv-c	-1.49998434	0.000539501
CG40249-RA	FBgn0058249	CG40249	-1.406296598	0.00051206
CG11459-RA	FBgn0037396	CG11459	-1.156393062	0.000530728
CG5966-RA	FBgn0029831	CG5966	1.176337923	0.000509091
CG3385-RA	FBgn0005636	nvy	-1.159086872	0.001365168
CG31538-RA	FBgn0051538	CG31538	-1.227239537	0.000509091
CG1622-RA	FBgn0030468	CG1622	1.283244002	0.001502063
CG6056-RA	FBgn0043012	AP-2sigma	-1.612991959	0.000509091
CG9772-RC	FBgn0037236	CG9772	1.161144951	0.000509091
CG9722-RA	FBgn0038209	CG9722	-1.110160797	0.000576697
CG32159-RB	FBgn0261799	dsx-c73A	-1.022396631	0.000516757
CG1984-RA	FBgn0037463	djl	-1.262888713	0.000525063
CG14720-RA	FBgn0037940	CG14720	-1.102139011	0.000525491
CG2093-RA	FBgn0033194	Vps13	-1.722518759	0.000745364
CG9603-RA	FBgn0040529	CG9603	-1.927509729	0.000659417
CG11630-RA	FBgn0032964	CG11630	-1.245963852	0.000509091
CG31370-RA	FBgn0051370	CG31370	-1.322839356	0.000635046
CG6103-RD	FBgn0014467	CrebB-17A	-1.124039041	0.000586926
CG11395-RA	FBgn0034200	CG11395	-1.095401993	0.000535912
CG9884-RA	FBgn0011818	oaf	-1.043250838	0.001628849
CG31009-RA	FBgn0039709	Cad99C	-1.169083973	0.002926058
CG8644-RA	FBgn0038133	Osi22	-1.03217834	0.000954544
CG2275-RB	FBgn0001291	Jra	-1.26685312	0.000509091
CG9630-RA	FBgn0037561	CG9630	-1.358324931	0.000758356
CG6467-RA	FBgn0250815	Jon65Aiv	-1.055060209	0.001189375
CG33456-RA	FBgn0085444	mute	-1.087286535	0.000654558
CG31364-RA	FBgn0086910	l(3)neo38,l(3)neo38,l(3)neo38	-1.85035221	0.000807703
CG9062-RB	FBgn0033607	CG9062	1.461129448	0.000563583
CG31332-RA	FBgn0260463	Unc-115b	-1.981399312	0.000509091
CG15440-RA	FBgn0031607	CG15440	-1.048444337	0.000867385
CG12770-RA	FBgn0021814	Vps28	-1.104460766	0.002274038
CG3088-RA	FBgn0036015	CG3088	-1.167436687	0.000611164
CG17320-RA	FBgn0015808	ScpX	-1.297965498	0.000509091
CG13487-RA	FBgn0085397	Fili	-1.393461839	0.000511474
CG5237-RA	FBgn0038693	unc79	-1.17785065	0.000509091
CG30067-RB	FBgn0050067	Obp50a	-1.063209348	0.000509091
CG11804-RA	FBgn0029092	ced-6	1.278489568	0.001835558
CG5398-RA	FBgn0034882	CG5398	-1.021787593	0.000918352
CG2989-RA	FBgn0263132	Cht6	-1.075429416	0.001682264
CG32639-RA	FBgn0052639	CG32639	-1.227471457	0.001611978
CG4710-RA	FBgn0016926	Pino	-1.128052554	0.00194035
CG14366-RA	FBgn0085412	CG34383	-1.325664532	0.000689051
CG7756-RA	FBgn0001217	Hsc70-2	-1.376677722	0.000509091
CG13842-RA	FBgn0039009	CG13842	-1.190457617	0.00081193
CG1856-RD	FBgn0003870	ttk	-1.918417019	0.001381488
CG3132-RA	FBgn0260746	Ect3	-1.727728996	0.001333403
CG1447-RB	FBgn0020912	Ptx1	-1.247671118	0.00467193
CG5225-RA	FBgn0038468	CG5225	-1.291102475	0.001298649
CG12052-RU	FBgn0005630	lola	-1.028671869	0.002513022
CG3702-RA	FBgn0031590	CG3702	-1.56936054	0.002961317
CG32280-RA	FBgn0052280	CG32280	-1.623979723	0.00159871
CG3368-RA	FBgn0039508	CG3368	-1.275728067	0.002943098
CG17754-RA	FBgn0030114	CG17754	-1.096197599	0.00412927
CG4722-RA	FBgn0000180	bib	-2.028503181	0.002886514
CG7335-RA	FBgn0036941	CG7335	-1.179318118	0.004194629
CG4158-RA	FBgn0001983	wor	-1.718563412	0.00179857
CG7530-RA	FBgn0038256	CG7530	1.663287389	0.001213261
CG17462-RA	FBgn0039251	Trf4-2	1.675881288	0.000844877
CG6484-RA	FBgn0034247	CG6484	-1.086811236	0.001629844
CG7899-RA	FBgn0000032	Acph-1	1.40966931	0.000847228
CG18314-RA	FBgn0035538	DopEcR	-1.008188656	0.000629424
CG33199-RA	FBgn0053199	CG33199	1.103668212	0.000509091
CG31177-RA	FBgn0259237	CG42335	-1.09453124	0.003763346
CG2906-RA	FBgn0033240	CG2906	-1.454095412	0.001423098
CG33061-RA	FBgn0053061	CG33061	-1.014599665	0.005064178
CG6931-RA	FBgn0036236	CG6931	-1.096494351	0.000714356
CG14693-RA	FBgn0037837	CG14693	-1.337983242	0.001386098
CG5597-RA	FBgn0034920	CG5597	-1.06876311	0.006575638
CG2937-RA	FBgn0031639	mRpS2	-1.567516725	0.001877272
CG6425-RA	FBgn0039449	CG6425	1.086252929	0.000569227
CG18507-RA	FBgn0028527	CG18507	-1.128666949	0.007601033
CG3456-RA	FBgn0023549	Mct1	-1.198756641	0.007704066
CG3669-RA	FBgn0039838	CG3669	-1.058692125	0.001801562
CG7013-RA	FBgn0027095	Manf	-1.571861971	0.000509091
CG1339-RA	FBgn0033202	Gr43b	-1.23759974	0.000695113
CG11208-RA	FBgn0034488	CG11208	-1.137231863	0.004363491
CG17840-RA	FBgn0031611	CG17840	-1.200605271	0.000745738
CG5348-RA	FBgn0034156	CG5348	-1.195249971	0.000979099
CG9752-RA	FBgn0034614	CG9752	-1.234147066	0.000985122
CG3715-RA	FBgn0015296	Shc	-1.521170286	0.002018807
CG6919-RA	FBgn0038980	oa2	-1.085574308	0.000509091
CG18493-RA	FBgn0038701	CG18493	-1.097936292	0.000509091
CG7463-RA	FBgn0036504	yellow-k	-1.0983792	0.000890318
CG5740-RA	FBgn0259736	CG42390	-1.143420666	0.000671212
CG17190-RA	FBgn0038761	CG17190	-1.194552242	0.000834749
CG1442-RA	FBgn0039622	eIF4E-6	-1.286417876	0.000520592
CG10591-RA	FBgn0035621	CG10591	-1.267129413	0.006259829
CG14999-RA	FBgn0260985	RfC4	-1.19856693	0.001560611
CG10121-RB	FBgn0035710	SP1173	-1.212170633	0.002880778
CG1851-RA	FBgn0026602	Ady43A	-1.130437589	0.008564733
CG6391-RA	FBgn0036111	Aps	1.635841071	0.000509091
CG17645-RA	FBgn0011270	Pglym87	-1.186553926	0.000672207
CG17746-RA	FBgn0035425	CG17746	1.273168791	0.001723734
CG1076-RA	FBgn0037402	Vha14-2	-1.023756397	0.005701053
CG3399-RA	FBgn0000256	capu	-1.263103416	0.00674509
CG32664-RA	FBgn0045502	Gr10a	-1.244545506	0.000509091
CG18581-RA	FBgn0036466	CG18581	-1.007589083	0.006448767
CG4845-RA	FBgn0243511	psidin	-1.100764361	0.005230024
CG17786-RA	FBgn0039167	CG17786	-1.447055285	0.002599361
CG31251-RA	FBgn0051251	CG31251	-1.054812804	0.001688755
CG3172-RA	FBgn0038206	twf	-1.173757349	0.004218744
CG15009-RB	FBgn0001257	ImpL2	-1.837805219	0.002131374
CG4827-RA	FBgn0034225	veil	-1.060034868	0.000535165
CG31900-RA	FBgn0263256	CG43394	-1.316831664	0.000509091
CG9381-RA	FBgn0037705	mura	-1.323901054	0.000509091
CG32666-RB	FBgn0052666	Drak	-1.357980879	0.000509091
CG6904-RB	FBgn0038293	CG6904	1.05667516	0.001661388
CG8026-RB	FBgn0033391	CG8026	-1.121362435	0.000525063
CG10621-RA	FBgn0032726	CG10621	-1.740491244	0.002840194
CG12404-RA	FBgn0032465	CG12404	-1.171995314	0.00067953
CG4438-RA	FBgn0032115	CG4438	-1.033518457	0.000525491
CG8896-RA	FBgn0004364	18w	-1.802421247	0.002674805
CG1826-RA	FBgn0030228	CG1826	1.446253747	0.000509091
CG31867-RA	FBgn0051867	CG31867	-1.10521791	0.000509091
CG11196-RA	FBgn0033248	Dic3	-1.066707187	0.000763875
CG32845-RA	FBgn0052845	CG32845	-1.54342019	0.000509091
CG40041-RB	FBgn0063368	Gpb5	-1.109822032	0.000823352
CG10686-RA	FBgn0041775	tral	1.226404945	0.001148294
CR33319-RA	FBgn0053319	CR33319	-1.186190115	0.000509091
CG14455-RA	FBgn0037175	CG14455	-1.218727538	0.000618288
CG3808-RA	FBgn0036838	CG3808	-1.179146086	0.001673801
CG5498-RB	FBgn0027565	CG5498	-1.425740682	0.000537251
CG5137-RA	FBgn0036778	Cyp312a1	-1.120214964	0.000509091
CG6646-RA	FBgn0033885	DJ-1alpha	-1.166176408	0.000525934
CG4793-RB	FBgn0028514	CG4793	-1.34176339	0.000509091
CG10695-RA	FBgn0029878	Pat1	-1.452953386	0.000779317
CG5111-RA	FBgn0039343	CG5111	-1.103930559	0.000551546
CG30383-RA	FBgn0050383	CG30383	-1.124330438	0.000847758
CG5474-RA	FBgn0011016	SsRbeta	-1.720037358	0.000722839
CG11145-RA	FBgn0033168	CG11145	-1.046069013	0.000647811
CG8581-RA	FBgn0011592	fra	-1.072664437	0.000589889
CG13720-RA	FBgn0035555	CG13720	-1.257792267	0.000509091
CG12592-RA	FBgn0037811	CG12592	-1.297970486	0.002606854
CG16736-RA	FBgn0037668	CG16736	-1.17133896	0.00051206
CG30287-RA	FBgn0050287	CG30287	-1.373478181	0.000509091
CR32477-RA	FBgn0262109	CR42862	-2.010265748	0.003424612
CG11262-RA	FBgn0036329	CG11262	-1.170848694	0.000509907
CG8177-RG	FBgn0036043	CG8177	1.703658649	0.000509091
CG18731-RA	FBgn0042213	CG18731	-1.537302989	0.001129582
CG5509-RA	FBgn0038054	CG5509	-1.21078304	0.00051206
CG13059-RA	FBgn0036607	CG13059	-1.332061345	0.000756279
CG9121-RA	FBgn0031675	CG9121	-1.187979561	0.000626292
CG5249-RA	FBgn0035625	Blimp-1	-1.648234411	0.000509091
CG13738-RA	FBgn0036390	CG13738	-1.252147098	0.00051206
CG12754-RA	FBgn0033043	Or42b	-1.09281432	0.000559532
CG8075-RA	FBgn0015838	Vang	-1.23918779	0.000685696
CG13827-RA	FBgn0039068	CG13827	-1.470885951	0.000509091
CG12620-RA	FBgn0032626	CG12620	-1.022692345	0.000730533
CG18619-RD	FBgn0032202	CG18619	-1.169706749	0.000509091
CG10047-RA	FBgn0028400	Syt4	-1.664354114	0.000509091
CG31858-RA	FBgn0051858	t-cup	-1.085394682	0.000509091
CG6653-RA	FBgn0040255	Ugt86De	-1.131907524	0.000509091
CG16726-RA	FBgn0053696	CG33696	-1.456668729	0.000509091
CG12370-RA	FBgn0033744	Dh44-R2	-1.055827877	0.000509091
CR30068-RA	FBgn0047303	CR30068	-1.2862955	0.000509091
CG8843-RA	FBgn0031537	sec5	-1.108892577	0.004028637
CG8417-RA	FBgn0037744	CG8417	-1.25503986	0.001074785
CG5078-RA	FBgn0037005	CG5078	-1.070008478	0.000839224
CG3273-RA	FBgn0013732	sced	1.17110239	0.000525063
CG18754-RA	FBgn0042106	CG18754	1.4207355	0.004658899
CG12023-RA	FBgn0027790	GV1	-1.137882754	0.00051206
CG3916-RA	FBgn0038003	CG3916	-1.022628352	0.000900959
CG16786-RA	FBgn0034974	CG16786	-1.058319226	0.000631027
CG1056-RA	FBgn0087012	5-HT2	-1.16777867	0.000509091
CG9266-RB	FBgn0250867	CG42238	-1.532049437	0.001062084
CG16834-RA	FBgn0040096	lectin-33A	-1.281236602	0.000556676
CG6569-RA	FBgn0038909	CG6569	-1.059062763	0.000535409
CG13658-RA	FBgn0039315	CG13658	-1.220467271	0.000509091
CG6803-RC	FBgn0038294	Mf	-1.107903707	0.000509091
CG3625-RB	FBgn0031245	CG3625	-1.770230914	0.000940305
CG6599-RA	FBgn0260487	CG42534	-1.069693974	0.000735963
CG1130-RA	FBgn0004880	scrt	-1.813108416	0.00117
CG10083-RA	FBgn0036372	CG10083	1.190679144	0.000509091
CG8856-RA	FBgn0020377	Sr-CII	-1.218955588	0.004397051
CG1263-RB	FBgn0261602	RpL8	-1.029125422	0.000519147
CG7204-RA	FBgn0037085	Neu2	-1.138483703	0.000509091
CG8472-RA	FBgn0000253	Cam	1.476639411	0.001253179
CG3956-RA	FBgn0003448	sna	-1.846403157	0.000670337
CG13653-RA	FBgn0039288	CG13653	-1.145196467	0.000509091
CG12920-RA	FBgn0033481	CG12920	-1.022752088	0.000664877
CG9792-RA	FBgn0041711	yellow-e	-1.262224942	0.000509091
CG4502-RA	FBgn0031896	CG4502	1.362293227	0.000509091
CG5737-RA	FBgn0038851	dmrt93B	-1.154464764	0.000509091
CG30338-RA	FBgn0050338	CG30338	-1.130331724	0.000591028
CG8961-RA	FBgn0086350	tef	1.31719196	0.000509091
CG3896-RA	FBgn0085428	Nox	-1.057595296	0.001625002
CG6441-RA	FBgn0031920	CG6441	-1.289111537	0.00051206
CG10009-RA	FBgn0026400	Noa36	1.072437448	0.001044584
CG8007-RA	FBgn0261929	CG42796	-1.246058663	0.000817027
CG5174-RA	FBgn0034345	CG5174	1.534683256	0.000509091
CG5050-RA	FBgn0032637	CG5050	-1.001181473	0.0006145
CG12799-RA	FBgn0017456	Ubc84D	-1.199638312	0.000509091
CG5892-RA	FBgn0038873	CG5892	-1.109609	0.000509091
CG13833-RA	FBgn0039040	CG13833	-1.004405453	0.00085725
CG31906-RA	FBgn0259111	Ndae1	-1.316349906	0.000509091
CR31271-RA	FBgn0020546	iab-4	-1.272289352	0.000525063
CG30151-RA	FBgn0050151	CG30151	-1.14596072	0.000509091
CG12758-RB	FBgn0034408	sano	-1.631239416	0.000836253
CG12478-RA	FBgn0262350	bru-3	-1.103904265	0.000579065
CG30437-RA	FBgn0259247	CG42345	1.301297768	0.000509091
CG13154-RA	FBgn0033736	CG13154	-1.015070883	0.000556136
CG11254-RC	FBgn0016034	mael	1.53274151	0.000509091
CG32750-RA	FBgn0052750	CG32750	-1.217302454	0.000509091
CG9508-RA	FBgn0259716	CG42370	-1.075774575	0.001169327
CG13527-RA	FBgn0034776	CG13527	-1.088104148	0.000866184
CG5267-RA	FBgn0034154	CG5267	-1.15104703	0.000520592
CG32228-RA	FBgn0052228	CG32228	-1.000782776	0.000569134
CG13475-RA	FBgn0040318	HGTX	-1.050943721	0.00094895
CG5421-RA	FBgn0032434	CG5421	-1.31951019	0.000509091
CG30008-RA	FBgn0050008	CG30008	-1.186785507	0.000509091
CG4211-RA	FBgn0004227	nonA	-1.254350689	0.001427019
CG32712-RA	FBgn0052712	CG32712	-1.062583914	0.000509091
CG14049-RA	FBgn0044047	Ilp6	-1.312643384	0.001313356
CG18412-RA	FBgn0004861	ph-p	-1.436561433	0.002084833
CG15617-RA	FBgn0034151	CG15617	-1.12769966	0.000708289
CG14502-RB	FBgn0034321	CG14502	-1.110371704	0.000623131
CG3625-RA	FBgn0031245	CG3625	-1.71763178	0.006701246
CG14608-RA	FBgn0037487	CG14608	-2.153264792	0.000731139
CG10772-RA	FBgn0004509	Fur1	-1.172125246	0.001998683
CG13624-RA	FBgn0039209	CG13624	-1.293033621	0.001367983
CG7586-RA	FBgn0020240	Mcr	-1.460214802	0.001846637
CG10847-RA	FBgn0004875	enc	1.345896559	0.001150747
CG14940-RA	FBgn0259225	Pde1c	-1.011064767	0.000588926
CG3517-RA	FBgn0038706	CG3517	-1.201551505	0.000509091
CG4742-RA	FBgn0030786	mRpL22	-1.180304065	0.000817001
CG7496-RA	FBgn0035806	PGRP-SD	-1.209737704	0.000565068
CG14981-RA	FBgn0035473	mge	-1.468448718	0.000516757
CG4185-RA	FBgn0028926	NC2beta	-1.18199701	0.000824746
CG7554-RA	FBgn0041160	comm2	-1.622319201	0.001118744
CG17322-RB	FBgn0027070	CG17322	1.298963588	0.000520592
CG14562-RA	FBgn0037142	CG14562	-1.083417431	0.001283575
CG4853-RB	FBgn0034230	CG4853	-1.270209352	0.000531112
CG4963-RA	FBgn0039561	mfrn	-1.078612144	0.001062325
CG3167-RA	FBgn0034962	MAN1	1.249551735	0.000509091
CG10809-RA	FBgn0036052	CG10809	-1.367267957	0.002713388
CG7079-RA	FBgn0038849	CG7079	-1.119192151	0.000509091
CG6993-RA	FBgn0003513	ss	-1.249783077	0.000547327
CG4319-RA	FBgn0011706	rpr	-1.838531432	0.002480798
CG31624-RA	FBgn0051624	CG31624	-1.005793987	0.001646092
CG33159-RA	FBgn0053159	CG33159	-1.065927134	0.001302084
CG30035-RA	FBgn0050035	Tret1-1	-1.651023807	0.000509091
CG5973-RA	FBgn0031914	CG5973	-1.355733304	0.000522747
CG17564-RB	FBgn0032768	CG17564	-1.358117059	0.000509091
CG4170-RD	FBgn0024183	vig	-1.449271854	0.002110332
CG6403-RA	FBgn0039453	CG6403	-1.018300753	0.000590037
CG2939-RA	FBgn0004567	slp2	-1.014475705	0.001007873
CG2678-RA	FBgn0014931	CG2678	1.325047551	0.000595014
CG11121-RA	FBgn0003460	so	-1.339036778	0.000525063
CG31092-RA	FBgn0051092	LpR2	1.279748824	0.000509091
CG13916-RA	FBgn0043865	SA-2	-1.090582098	0.001131356
CG17776-RA	FBgn0040899	CG17776	-1.461656605	0.000509091
CG14328-RA	FBgn0085310	CG34281	-1.267333275	0.000509091
CG1345-RA	FBgn0039580	Gfat2	-1.249988167	0.000826932
CG5721-RA	FBgn0034315	CG5721	-1.349886449	0.000721668
CG17871-RB	FBgn0036474	Or71a	-1.286014584	0.000509091
CG8095-RB	FBgn0003328	scb	-1.292215307	0.000883964
CG6692-RA	FBgn0013770	Cp1	-1.3802774	0.000528306
CG32396-RA	FBgn0052396	CG32396	-1.175160307	0.000510478
CG10284-RA	FBgn0260766	CG42564	-1.166766123	0.000509091
CG15408-RA	FBgn0031523	CG15408	-1.114204329	0.00051206
CG11470-RA	FBgn0039671	CG11470	-1.047099562	0.000529156
CG14913-RA	FBgn0032331	CG14913	-1.231033805	0.000511214
CG3430-RA	FBgn0031875	CG3430	-1.095816185	0.000542462
CG5560-RA	FBgn0030607	dob	1.349383379	0.000509091
CG30084-RB	FBgn0083919	Zasp52	-1.551116761	0.00310048
CG13640-RA	FBgn0039237	CG13640	-1.211819505	0.000509091
CG33206-RA	FBgn0027287	Gmap	-1.63705652	0.000509091
CG2221-RA	FBgn0028331	l(1)G0289	1.538801212	0.000509091
CG5315-RA	FBgn0038984	CG5315	-1.411153143	0.000554376
CG33007-RA	FBgn0053007	CG33007	-1.028376203	0.001080881
CG6545-RA	FBgn0011278	lbe	-1.012282639	0.000545386
CG10639-RA	FBgn0032729	CG10639	-1.030614471	0.000547327
CG17821-RA	FBgn0034383	CG17821	-1.009034002	0.001720718
CG14830-RA	FBgn0035755	CG14830	-1.37457073	0.000934328
CG5670-RD	FBgn0002921	Atpalpha	-1.892798748	0.000509091
CG6157-RA	FBgn0015926	dah	1.469819152	0.000737165
CG14497-RA	FBgn0085415	CG34386	-1.186026097	0.000509091
CG32444-RA	FBgn0043783	CG32444	-1.025643331	0.000519147
CG32161-RA	FBgn0052161	CG32161	-1.199349865	0.0005664
CG5114-RA	FBgn0036460	CG5114	-1.280673901	0.001457695
CG4803-RA	FBgn0039015	Takl2	-1.120677867	0.000590128
CG18466-RB	FBgn0010222	Nmdmc	-1.202107923	0.001170949
CG11029-RA	FBgn0031735	CG11029	-1.260885659	0.000509091
CG3509-RA	FBgn0038252	CG3509	1.344554119	0.001283575
CG7614-RA	FBgn0024956	Mat1	-1.012991544	0.000598725
CG4421-RA	FBgn0010044	GstD8	-1.03286106	0.000569827
CG32690-RA	FBgn0052690	CR32690	-1.088016697	0.000950535
CG8936-RA	FBgn0065032	Arpc3B	-1.180465961	0.000509091
CG9539-RA	FBgn0086357	Sec61alpha	-1.7645201	0.000559532
CG30372-RA	FBgn0050372	CG30372	-1.362279647	0.000620193
CG12443-RA	FBgn0033652	ths	-1.099993115	0.000897696
CG18096-RA	FBgn0041183	TepI	-1.247030395	0.000509091
CG8053-RB	FBgn0026250	eIF-1A	-1.034559063	0.000634355
CG13050-RA	FBgn0036591	CG13050	-1.312948265	0.000528843
CG4463-RA	FBgn0001224	Hsp23	-1.215237607	0.000509091
CG8927-RA	FBgn0038405	CG8927	-1.141665933	0.000509091
CG1896-RA	FBgn0039870	CG1896	1.132121357	0.000662861
CG5058-RD	FBgn0259211	grh	-1.803317744	0.000532504
CG32680-RB	FBgn0085443	spri	-1.081842239	0.000596834
CG30268-RA	FBgn0050268	CG30268	-1.256297204	0.001572088
CG31882-RA	FBgn0051882	CG31882	-1.268117673	0.000509091
CG32859-RA	FBgn0040368	eIF4E-7	-1.153361369	0.000509091
CG10021-RD	FBgn0004893	bowl	-1.816685565	0.001154499
CG4006-RA	FBgn0010379	Akt1	-1.347752459	0.0005406
CG12501-RA	FBgn0034473	Or56a	-1.030336604	0.000576697
CG1070-RC	FBgn0261238	Alh	-1.556517967	0.000509091
CG13632-RA	FBgn0259233	CG42331	-1.163667225	0.000519147
CG9392-RA	FBgn0036895	CG9392	-1.079160108	0.000527955
CG12011-RA	FBgn0035257	CG12011	-1.765909174	0.002117934
CG14384-RA	FBgn0038097	CG14384	-1.083544695	0.000525063
CG4784-RA	FBgn0036619	Cpr72Ec	-1.067684446	0.000518912
CG4525-RA	FBgn0038358	CG4525	-1.042783337	0.000528844
CG5526-RA	FBgn0013810	Dhc36C	-1.19675456	0.000525063
CG5507-RA	FBgn0004359	T48	-1.226458833	0.000509091
CG9215-RA	FBgn0030659	CG9215	-1.128300344	0.000816475
CG4965-RA	FBgn0002673	twe	1.807114214	0.000509091
CG5026-RB	FBgn0035945	CG5026	1.732361697	0.000509091
CG8051-RA	FBgn0031012	CG8051	-1.072877076	0.000509091
CG12623-RA	FBgn0083979	Ir10a	-1.169530244	0.000509091
CG4589-RC	FBgn0019886	Letm1	-1.244226214	0.000574372
CG16752-RA	FBgn0029768	SPR	-1.04640909	0.000537251
CG30329-RA	FBgn0028669	Vha100-3	-1.335228092	0.000509091
CG12605-RB	FBgn0035481	CG12605	-1.027240044	0.000539078
CG16700-RA	FBgn0030816	CG16700	-1.118792307	0.000515603
CG1380-RB	FBgn0028560	sut4	-1.247286827	0.000509091
CR32863-RA	FBgn0043853	snoRNA:MeU5-C46	-1.372398021	0.000509091
CG11281-RA	FBgn0086916	snky	-1.182009369	0.000924607
CG16713-RA	FBgn0031560	CG16713	-1.104222388	0.000531112
CG8192-RA	FBgn0034030	CG8192	-1.339058136	0.000509091
CG5541-RA	FBgn0030603	CG5541	1.460103631	0.00668935
CG12141-RB	FBgn0027084	Aats-lys	1.304463604	0.000509091
CG1309-RA	FBgn0035519	CG1309	-1.103309232	0.000969654
CG9396-RA	FBgn0037714	CG9396	-1.083897261	0.000646656
CG13792-RA	FBgn0031927	CG13792	-1.04552094	0.000509091
CG3021-RA	FBgn0040337	CG3021	1.104048779	0.000964599
CG5576-RA	FBgn0013983	imd	-1.400962339	0.000509091
CG5441-RA	FBgn0263118	tx	-1.278591034	0.000509091
CG8097-RA	FBgn0030660	CG8097	-1.607769559	0.000589926
CG13867-RA	FBgn0034503	MED8	-1.024415268	0.000753393
CG18657-RA	FBgn0015773	NetA	-1.754412489	0.0006145
CG1271-RB	FBgn0035392	CG1271	-1.075138394	0.000811089
CG8505-RA	FBgn0033728	Cpr49Ae	-1.00977802	0.000544434
CG31873-RA	FBgn0260750	CG31873	-1.194623761	0.000509091
CG6098-RA	FBgn0010398	Lrr47	-1.224944569	0.000614886
CR31400-RC	FBgn0001234	Hsromega	-2.294396445	0.00078493
CG5118-RA	FBgn0031317	CG5118	-1.386137024	0.000655705
CG12737-RA	FBgn0025864	Crag	1.58475492	0.000509091
CG16885-RB	FBgn0032538	CG16885	-1.079631944	0.000517508
[truncated: 2,696 more rows]
