# Supplementary material for: The role of Dichaete in transcriptional regulation during Drosophila embryonic development
Source: BMC Genomics. 2013 Dec 8;14:861. doi: 10.1186/1471-2164-14-861 (PMC3866562; doi:10.1186/1471-2164-14-861)
Supplement: Additional file 8: Table S8 — Expression changes of Dichaete target genes. Column headers: FlyBAse transcript ID; Fbgn, FlyBase gene ID; Gene, FlyBase gene symbol; Subsequent columns provide log2 fold expression changes (AveM) and p-values of data from (shen et al. [Ref 21] and from this study, abstracted from Additional file 6: Table S6. [file 1471-2164-14-861-S8.txt]

Supp Table 8 Dichate targets genes.
Transcript	Fbgn	Gene	simGal4_HMG aveM	simGal4_HMG p-value	simGal4_EnRep aveM	simGal4_EnRep p-value	simgal4_DWT aveM	simgal4_DWT p-value	prosGal4_HMG aveM	prosGal4_HMG p-value	prosGal4_EnRep aveM	prosGal4_EnRep p-value	prosgal4_DWT aveM	prosgal4_DWT p-value	D_mutant_invar_limma aveM	D_mutant_invar_limma p-value
CG10659-RA	FBgn0032839	CG10659	-0.121701953	0.47748974	-0.52309867	0.339149816	0.208507552	0.043841228	0.050331186	0.423196233	-0.369361606	0.591062911	-0.317102132	0.684061931	-1.146214828	0.00051206
CG3040-RA	FBgn0029925	CG3040	0.024585119	0.905570672	-0.340246878	0.288963493	0.123838238	0.401708004	0.163879432	0.150462023	-0.081837617	0.565484701	-0.349011252	0.44413251	-1.413316312	0.000509091
CG7485-RA	FBgn0004514	Oct-TyrR	0.025047591	0.928118337	0.231786578	0.467885924	0.095266963	0.570521006	0.085888286	0.499144105	-0.222535358	0.621528997	0.186785624	0.176561475	-1.144597641	0.00054612
CG14591-RB	FBgn0033054	CG14591	0.083370276	0.724674615	-0.251010086	0.350358311	0.331400203	0.005201444	0.11090392	0.196131598	-0.185931618	0.550835236	0.090751032	0.485547679	-1.126932298	0.000515603
CG7571-RA	FBgn0036732	Oatp74D	-0.046031981	0.859764613	0.164152548	0.561786715	0.086521113	0.510112851	0.403089355	0.1090055	-0.066997844	0.723262952	-0.068168297	0.801800273	-1.544707602	0.000509091
CG14926-RA	FBgn0032360	CG14926	-0.044974746	0.847045875	0.308791927	0.400438087	0.23786726	0.205593738	0.043151542	0.841262739	-0.193929719	0.607487938	0.12654829	0.820368989	-1.620649852	0.000509091
CG14691-RB	FBgn0037829	CG14691	0.036688293	0.917616336	0.402847794	0.333858227	0.290091156	0.19658016	0.173413243	0.513762763	-0.117020483	0.504174714	0.094397335	0.793225704	-1.180995152	0.000589926
CG7533-RC	FBgn0036165	chrb	0.177215442	0.53942794	-0.010355716	0.941578469	0.302518294	0.303955589	0.31966194	0.069717182	0.139335673	0.316570324	0.227363518	0.375834916	-1.251869569	0.000708573
CG12045-RA	FBgn0039805	Cpr100A	-0.595504793	0.00836778	-0.205077613	0.517770588	0.005655701	0.990676345	-0.003189524	0.988875807	0.533713462	0.272568994	-0.392332069	0.078802938	-1.104800281	0.000517508
CG10936-RA	FBgn0034253	CG10936	-0.168901536	0.135679812	0.15832684	0.512807911	0.076343605	0.656929483	-0.150885603	0.355013508	0.221618142	0.383569894	-0.11400474	0.079859027	-1.05740422	0.000662952
CG17268-RA	FBgn0017557	Pros28.1A	-0.107103307	0.54034827	0.290327984	0.523742963	-0.038453828	0.850691197	0.107812801	0.214305756	-0.163971644	0.729847977	0.162383499	0.397864182	-1.234559034	0.000509091
CG32350-RA	FBgn0052350	CG32350	0.222651986	0.304065409	0.06708431	0.673749162	0.457450816	0.001426832	-0.556866519	0.05887909	0.570513242	0.109751169	0.252204874	0.656819975	1.068506188	0.004953163
CG33207-RB	FBgn0053207	pxb	-0.199695887	0.439996621	-0.314812525	0.019171551	0.073989076	0.545462127	0.211239038	0.1818603	-0.253765907	0.065078537	-0.621620144	0.496526307	-1.898827713	0.000569134
CG4753-RA	FBgn0036622	CG4753	-0.166396054	0.518826328	-0.023394786	0.951235524	0.18161317	0.032765782	0.179283036	0.524977537	-0.139788538	0.489306069	0.081521156	0.243408271	-1.025961449	0.00122073
CG32796-RA	FBgn0040388	boi	-0.089629939	0.794459837	-0.11523497	0.374297165	0.143089698	0.571980793	0.486051715	0.170203069	-0.207566489	0.199158436	0.114690006	0.669793635	-1.125218933	0.000983771
CG2102-RA	FBgn0004878	cas	-0.2971333	0.143272615	-0.105352966	0.408069226	0.138010421	0.342795495	0.021704093	0.890840108	0.08758907	0.628540166	-0.583087169	0.498992808	-1.820557576	0.000535409
CG13434-RA	FBgn0034523	Nnf1a	0.114496561	0.766330626	-0.284199222	0.249017179	0.205860644	0.605409908	0.409374406	0.231314875	-0.138434594	0.643773408	0.166036173	0.304654978	-1.424381698	0.000677757
CG15000-RA	FBgn0259986	nab	0.10147434	0.559645767	0.137198091	0.088698865	0.156921579	0.44270019	0.101244047	0.296639687	0.04006428	0.788579834	0.038904335	0.730492504	-1.011456464	0.000515603
CG10880-RA	FBgn0031398	CG10880	0.054068532	0.743470046	-0.287965754	0.011985115	-0.045786536	0.667694421	-0.482928976	0.028651694	0.246643486	0.421835305	-0.355560093	0.451392425	1.044907469	0.001547929
CG11401-RA	FBgn0037170	Trxr-2	-0.03340937	0.35172491	-0.246000816	0.366758393	0.016833868	0.882100885	0.045508953	0.762336201	0.098405009	0.513654609	0.172861293	0.411024145	-1.039193014	0.000509091
CG4165-RA	FBgn0029763	CG4165	0.102197328	0.665596372	0.003947652	0.982176442	0.027314626	0.857336508	-0.834758469	0.035694909	0.478896766	0.343385135	-0.050012933	0.93177741	1.1043665	0.000519147
CG31363-RB	FBgn0051363	Jupiter	-0.104238002	0.65365898	-0.009736861	0.932188107	-0.002907337	0.984241288	0.159867377	0.132706348	-0.14019059	0.020803976	-0.219583672	0.634320626	-1.438263304	0.000509091
CG5661-RA	FBgn0250876	Sema-5c	0.781707592	0.031022587	-0.281309378	0.061950684	0.472688881	0.123301612	0.584789713	0.007390663	-0.115488059	0.122217448	0.197285019	0.475200576	-1.258122685	0.00076899
CG31516-RA	FBgn0051516	CG31516	-0.083998833	0.708222043	-0.179360731	0.191516182	-0.032900846	0.771796917	0.099216685	0.3606651	-0.008390743	0.910722984	0.0843011	0.220716918	-1.031311745	0.000519147
CG9520-RB	FBgn0032078	C1GalTA	-0.249394371	0.080688634	-0.112547737	0.395734342	0.204610194	0.125992332	0.14450908	0.546480221	-0.146223732	0.256340755	0.129091503	0.633258905	-1.354486206	0.003116241
CG4440-RA	FBgn0040984	CG4440	0.320048481	0.374669839	-0.148871053	0.511778929	0.19845916	0.60589577	0.43103902	0.239392968	-0.559602135	0.108495866	-0.4718107	0.438217867	-1.778823658	0.001117949
CG8907-RA	FBgn0038466	CG8907	-0.065048808	0.577793461	-0.045346658	0.79327958	0.163046124	0.271441321	0.118868615	0.222943238	0.073645403	0.829179874	0.069022873	0.786073576	-1.277345398	0.000509091
CG12486-RA	FBgn0264908	CG12486	-0.367829845	0.148997301	-0.225999548	0.110584255	-0.058264421	0.587732088	0.004311925	0.956444251	-0.196222355	0.391271004	0.227709643	0.13094994	-1.268151594	0.000509091
CG7476-RA	FBgn0035847	mthl7	-0.008120685	0.978238179	0.030690718	0.872429204	0.057586158	0.778615912	0.056232041	0.809973014	-0.001302825	0.975822972	-0.130283186	0.782425262	-1.199607459	0.000525063
CR33328-RA	FBgn0263396	CR33328	-0.009621051	0.976483455	-0.139938471	0.424239155	0.245864271	0.14952074	0.685147172	0.005901018	0.063104205	0.721600825	0.128229767	0.775216254	-1.656542372	0.000509091
CG8434-RA	FBgn0034083	lbk	-0.066034615	0.870298691	-0.079539498	0.748991393	0.114145341	0.750342743	0.495768318	0.061809288	-0.380600634	0.069506441	-0.106706874	0.790865538	-1.847843201	0.000528844
CG32922-RA	FBgn0262717	Skeletor	-0.074794612	0.742842859	0.155864085	0.263311795	0.201285783	0.199639688	0.06944209	0.324764671	-0.064416901	0.566980412	-0.05340758	0.755045765	-1.238717865	0.000509091
CG18110-RA	FBgn0039677	CG18110	-0.045328355	0.727583391	0.139869263	0.101653029	-0.042310042	0.896820608	0.012251041	0.955729921	0.071685007	0.730462142	-0.093843438	0.835341648	-1.4368922	0.000509091
CG7886-RA	FBgn0038248	CG7886	-0.039501943	0.643851313	0.052432224	0.448430656	0.090492337	0.570263865	0.111333046	0.518037134	-0.042205422	0.677860239	0.107192702	0.487525162	-1.160969076	0.000509091
CG30289-RA	FBgn0050289	CG30289	-0.276491936	0.534430656	-0.191940707	0.409764012	-0.097656818	0.638222484	-0.134794277	0.497392731	-0.500487324	0.00026275	-0.51040646	0.160247073	-1.230657481	0.001134012
CG13784-RA	FBgn0031897	CG13784	0.018274259	0.947427704	-0.198995645	0.210274779	0.071316772	0.61641347	0.184405045	0.284892713	-0.45074883	0.095486649	-0.300704558	0.55351107	-1.069588194	0.000558962
CG11265-RA	FBgn0030049	Trf4-1	0.199742286	0.533827484	0.038761923	0.831747721	0.137878122	0.435622318	-0.657225674	0.164949503	0.606650052	0.055136124	0.110425131	0.902138323	1.217853535	0.000674181
CG5263-RA	FBgn0016070	smg	0.673935655	0.051297786	0.240245778	0.221239349	0.048526594	0.896372734	-1.619904603	0.042476957	0.755382038	0.102554955	-0.5184957	0.670042558	1.973822252	0.00051206
CG4882-RA	FBgn0025336	CG4882	-0.029781714	0.876856029	-0.27458094	0.116100013	-0.255856124	0.044228799	0.056823784	0.511352033	-0.250574464	0.154727545	-0.615819721	0.236329933	-1.163692014	0.000509091
CG5557-RA	FBgn0010768	sqz	-0.089116752	0.586091219	-0.142521179	0.082581218	0.101349347	0.201647481	0.109843432	0.245308802	-0.154309312	0.363330202	-0.306486165	0.154016134	-1.214666018	0.00051206
CG32700-RB	FBgn0052700	CG32700	0.022544609	0.908003279	0.206848258	0.114611657	0.250142972	0.048518779	0.053044445	0.695539722	-0.003564821	0.978889571	-0.165996327	0.522105311	-1.656363866	0.000509091
CG8421-RA	FBgn0034075	Asph	-0.176651419	0.392865681	-0.320429468	0.061218513	-0.087362809	0.489989576	0.016251051	0.895759863	-0.522659098	0.141456605	-0.685757501	0.395833624	-1.564524723	0.000509091
CG14430-RA	FBgn0261284	bou	-0.056676106	0.668004591	-0.316570234	0.122268283	0.04537548	0.192776086	0.060494514	0.756696677	-0.476942545	0.129256556	-1.040982855	0.213835986	-1.858339899	0.000847228
CG13661-RA	FBgn0083946	CG34110	-0.013784877	0.949031433	-0.13860981	0.389772254	-0.099595265	0.495737225	0.394647899	0.153950328	-0.471317118	0.163227068	-0.203969956	0.711123239	-1.403895172	0.000535165
CG11312-RA	FBgn0011674	insc	-0.019463491	0.862887985	-0.136342466	0.147722922	-0.101504952	0.285672586	0.355681295	0.021560705	0.045863398	0.631685302	-0.124148411	0.615759704	-1.827261746	0.000509091
CG8531-RA	FBgn0033918	CG8531	0.03916728	0.795019486	-0.130692426	0.25215557	0.09442119	0.576475805	0.125036157	0.351109593	-0.335843503	0.053788182	-0.443555192	0.322775182	-1.351510447	0.000531112
CG12030-RA	FBgn0035147	Gale	-0.09910403	0.566622985	-0.164464499	0.069591326	0.042494355	0.288754137	0.176037154	0.064403461	-0.200165543	0.124640491	-0.118179238	0.772749817	-1.77275859	0.000509091
CG12535-RB	FBgn0029657	CG12535	-0.108586981	0.582005202	-0.087556157	0.598652314	0.065964334	0.390317244	0.052119356	0.248214776	-0.108517057	0.307519037	-0.051179279	0.713006863	-1.105871012	0.000509091
CG3996-RA	FBgn0261928	CG42795	0.077446412	0.618626333	-0.036377786	0.699417835	0.02117923	0.818903407	0.099956753	0.603838289	-0.093394474	0.680833121	0.15067514	0.588960939	-1.000294204	0.000545907
CG8964-RA	FBgn0033674	CG8964	0.011473343	0.933841888	-0.07708862	0.570482757	0.198300332	0.026041541	0.110331686	0.255905058	0.063314407	0.41685299	-0.109690429	0.504190368	-1.011555795	0.000621377
CG5053-RA	FBgn0261986	RASSF8	0.159391835	0.631012954	0.027642686	0.904804472	-0.036225306	0.763386473	-0.813269023	0.039881628	0.487878564	0.235725469	-0.148109009	0.743578345	1.226102074	0.008425351
CG1322-RB	FBgn0004606	zfh1	-0.045771042	0.854844391	0.064839815	0.804188742	0.062853319	0.709903341	0.247518289	0.000535957	-0.13508769	0.582187841	-0.523190186	0.334789342	-1.179268215	0.000531526
CG5187-RA	FBgn0035956	Doc2	-0.215939801	0.450002777	-0.333945801	0.083796866	-0.138305955	0.254785121	0.297480297	0.252246469	-0.495119347	0.098666569	-0.248391679	0.696889221	-1.871535114	0.000509091
CR31273-RA	FBgn0020556	bxd	0.267496034	0.32087276	0.239960981	0.229529997	0.069500666	0.645728683	0.754542474	0.002987493	0.622569573	0.01647257	-0.00923418	0.951771583	-1.128081027	0.001311504
CG13942-RA	FBgn0085408	Shroom	0.007482215	0.963278081	0.123603114	0.331108118	0.049608087	0.685694013	0.229159168	0.169183849	-0.016458228	0.942416287	-0.127259742	0.814683461	-1.355138901	0.000509091
CG8127-RB	FBgn0000568	Eip75B	-0.077449921	0.836894306	0.072670105	0.865308106	0.304919751	0.269319228	0.181701514	0.312265427	0.443833105	0.078346329	0.016701878	0.89253884	-1.632086991	0.000509091
CG12490-RA	FBgn0034782	CG12490	-0.046525909	0.809495441	-0.049819049	0.602240675	-0.11016134	0.502825707	0.094207859	0.348917865	-0.145315104	0.169707749	-0.007111085	0.980147314	-1.596675357	0.000509091
CG12892-RA	FBgn0033526	Caf1-105	-0.152481715	0.25983324	-0.399019923	0.014649976	-0.19008941	0.020312272	0.25979432	0.249456781	-0.325647899	0.307891329	-0.354800883	0.33232933	-1.118781927	0.001196027
CG5424-RA	FBgn0262111	f	-0.107862755	0.683705258	-0.137069759	0.579214029	-0.151862814	0.494698044	0.151830891	0.072622511	-0.065496281	0.422411741	-0.025843463	0.846402708	-1.026176397	0.002378647
CG1856-RA	FBgn0003870	ttk	0.123321553	0.477154647	-0.188081543	0.417550746	0.19898057	0.086952433	0.045442604	0.895491015	0.300524614	0.182408904	0.208523718	0.437649505	-1.535658698	0.000834941
CG5638-RA	FBgn0036260	Rh7	-0.199638926	0.327959718	0.122223365	0.486076512	0.031749466	0.752634255	0.11127484	0.130649448	0.19594824	0.202172381	-0.190029036	0.483560815	-1.26104021	0.000697949
CG11608-RA	FBgn0038069	CG11608	0.132353058	0.549597101	-0.082651879	0.577034272	0.042546255	0.621623061	0.077798137	0.068415173	-0.067018517	0.674409953	0.055764287	0.568466403	-1.055478251	0.000509091
CG5262-RA	FBgn0036988	CG5262	-0.042323676	0.839841974	-0.260822238	0.103488575	-0.043950069	0.689465606	0.292393044	0.246938646	-0.190087759	0.200915068	-0.030630316	0.862962167	-1.125314264	0.000851065
CG3629-RA	FBgn0000157	Dll	0.035485195	0.856635926	-0.155842899	0.247378573	-0.091716373	0.194611572	0.318027162	0.038528639	-0.256798921	0.224504377	-0.347449273	0.518086604	-1.307489565	0.000738378
CG18445-RA	FBgn0033476	oys	-0.33666639	0.439540657	-0.507971711	0.224342746	-0.440302647	0.237736081	0.335549693	0.20854778	-0.463418792	0.339526604	-0.558137256	0.540423347	-1.965853821	0.000861447
CG10851-RD	FBgn0004587	B52	0.254206335	0.043368691	0.069838777	0.606598351	0.233052097	0.121515645	0.178364056	0.15642905	-0.237700772	0.327294395	-0.10177726	0.787115541	-1.237196318	0.000509091
CG7503-RA	FBgn0005775	Con	0.056478089	0.599879776	0.060869853	0.644393099	-0.007570976	0.931875661	0.080571611	0.398757911	0.07688633	0.766264737	0.094024304	0.759628963	-1.397610267	0.000509091
CG7557-RA	FBgn0036159	CG7557	0.043218347	0.791279584	-0.006032158	0.947741773	0.097556164	0.197243286	-0.002688544	0.9743565	0.094489729	0.66500285	0.050991946	0.665321411	-1.067012498	0.000509091
CG7958-RA	FBgn0026160	tna	-0.1254623	0.669087455	-0.207463228	0.277999782	-0.196525455	0.11434688	0.169810924	0.325160039	-0.283880414	0.134409772	-0.624441018	0.404052326	-1.644576982	0.000516757
CG17941-RA	FBgn0000497	ds	-0.073015226	0.762998422	-0.161089367	0.242761635	-0.139707645	0.090865945	0.307512677	0.292386661	-0.104287612	0.085093913	-0.589345117	0.398335909	-1.779200227	0.00051206
CG3168-RA	FBgn0029896	CG3168	-0.070534617	0.406056747	0.041564248	0.888779555	0.199931011	0.484163918	-0.11090542	0.362986907	-0.111821232	0.69388983	-0.182642806	0.346473775	-1.088196815	0.000509091
CG10914-RA	FBgn0034307	CG10914	0.03308178	0.909995594	-0.156049231	0.461821039	-0.103082008	0.564191628	0.268087001	0.080146447	-0.237142904	0.311958197	-0.031750741	0.940276715	-1.279960151	0.00076164
CG4817-RA	FBgn0010278	Ssrp	0.183953168	0.583114775	-0.194784693	0.407159139	-0.118327516	0.499613934	0.592027984	0.046256488	-0.249150724	0.221310719	0.172841556	0.648554163	-1.171979039	0.000528843
CG14905-RA	FBgn0038452	CG14905	0.074462079	0.728699364	0.129317143	0.532628169	0.087350426	0.301433063	0.088982226	0.043295545	0.011158268	0.95184115	0.06040986	0.739645336	-1.138465516	0.000509091
CG32946-RA	FBgn0264907	CG31530	0.031806338	0.676033416	-0.102020259	0.191471492	0.077886751	0.295700166	0.01346078	0.903661197	-0.000241361	0.998904692	0.172128003	0.178909932	-1.034601047	0.000519147
CG17950-RA	FBgn0004362	HmgD	-0.055809826	0.86251908	-0.262563543	0.393977539	-0.052913225	0.863489075	0.079906195	0.496120623	-0.19922783	0.352863001	-0.391374562	0.123033817	-1.144297435	0.000580082
CG5723-RB	FBgn0004449	Ten-m	-0.05586149	0.905376942	-0.153790151	0.713743227	-0.098538664	0.819288683	0.44279115	0.014498787	-0.144233007	0.706914948	-0.544203778	0.489994925	-1.89035983	0.00051206
CG4221-RA	FBgn0038385	CG4221	-0.174843199	0.653968704	-0.336589447	0.309131411	-0.239640449	0.333383645	0.06375755	0.568515937	-0.401691092	0.277034905	-0.665632303	0.331209205	-1.379441382	0.000509091
CG33474-RA	FBgn0053474	CG33474	0.251295995	0.329560367	0.196116617	0.210938758	0.090014743	0.640669006	0.712750024	0.15133717	-0.028801949	0.934784301	-0.019079933	0.954995513	-1.613789973	0.000509091
CG4509-RB	FBgn0261053	Cad86C	0.002332936	0.98990978	0.006515599	0.968947218	0.07351748	0.494061749	0.096146632	0.199532715	0.138995319	0.593550296	0.194453896	0.43171992	-1.4964648	0.000509091
CG14709-RA	FBgn0263316	Mrp4	-0.072581982	0.678760861	-0.023260153	0.920186228	-0.149029261	0.229831583	0.193976251	0.113999225	-0.128034193	0.681776504	-0.130503585	0.788295929	-1.537711255	0.000509091
CG4863-RC	FBgn0020910	RpL3	-0.13250604	0.694672257	-0.151824938	0.644860835	0.082063561	0.083685122	0.154726525	0.25571129	-0.134494157	0.021848313	-0.195042467	0.678597975	-1.508026576	0.000509091
CG10688-RA	FBgn0036300	CG10688	-0.152295163	0.406249716	0.014330931	0.95719085	0.014615275	0.873020687	0.119005809	0.275485883	0.053527032	0.777129897	0.103002315	0.305674297	-1.030023088	0.000614886
CG32283-RA	FBgn0052283	dro3	0.208586802	0.139072847	0.108897065	0.604505502	-0.046583272	0.483995707	0.211661206	0.035957261	0.050125594	0.766714675	0.373471898	0.021277435	-1.050742828	0.001948421
CG4807-RA	FBgn0264442	ab	-0.093779422	0.740259908	-0.064310921	0.749275729	0.237102594	0.393374216	-0.005234231	0.976703107	-0.026996252	0.905715338	-0.302522062	0.620947697	-1.896441241	0.000509091
CG11066-RA	FBgn0033033	scaf	-0.204470665	0.053954765	-0.123327991	0.56842145	0.21970211	0.435490326	0.012336151	0.95397753	0.413617248	0.380325703	0.178607193	0.360460425	-1.128142814	0.000519147
CG5408-RA	FBgn0028978	trbl	-0.009515222	0.976901198	-0.24050905	0.321342957	-0.110519967	0.775193925	0.509647489	0.252852269	-0.325456226	0.231155947	0.272714352	0.411861975	-1.351080217	0.002047417
CG8975-RA	FBgn0011704	RnrS	-0.316439322	0.220271568	-0.413946875	0.097164553	-0.086284475	0.484643342	0.059687754	0.795124513	-0.468464659	0.292979318	-0.448864577	0.482545189	-1.578982354	0.001512203
CG5060-RA	FBgn0262582	cic	0.004485381	0.985206156	0.148238017	0.250705229	-0.077666276	0.513992605	0.162581835	0.053983734	-0.058386695	0.671108186	0.326581347	0.183258997	-1.123877413	0.000533361
CG10718-RA	FBgn0004374	neb	-0.241738476	0.440567626	-0.460825623	0.042429552	-0.364928413	0.031760559	-0.031371132	0.602536364	-0.389081246	0.034606542	-0.114606459	0.563530422	-1.187163603	0.000509091
CG4531-RA	FBgn0004569	aos	0.103495742	0.715440849	-0.097370876	0.163637041	0.023209334	0.904348325	0.229939974	0.122908617	-0.25956714	0.198513944	-0.155440217	0.720643728	-1.128154854	0.002306693
CG10601-RA	FBgn0014343	mirr	-0.105380434	0.648328306	-0.17774238	0.29986247	0.042450377	0.797954431	0.028506958	0.716347178	-0.148632797	0.452260135	-0.413198699	0.359229967	-1.443399078	0.000509091
CG9224-RA	FBgn0003463	sog	0.091207476	0.806688949	-0.21337408	0.453338073	0.008234408	0.978974766	0.682832034	0.153809516	-0.311521818	0.336649281	0.050224833	0.901458298	-1.475253883	0.000941019
CG8605-RA	FBgn0035762	CG8605	-0.362588831	0.262133084	-0.341488197	0.254052892	-0.227058004	0.213878997	-0.07425525	0.756903748	-0.593989373	0.014292032	-0.608378164	0.359277291	-1.605380512	0.000509091
CG8100-RA	FBgn0036410	CG8100	0.198801274	0.527176278	0.156872382	0.321661655	0.016348734	0.929923322	0.124478764	0.045779693	0.049210988	0.398240646	0.256645241	0.073170078	-1.226465046	0.00051346
CG9261-RA	FBgn0015777	nrv2	-0.097072883	0.70182638	-0.053195611	0.692791565	0.074425031	0.815043118	0.322311808	0.064979752	0.1051673	0.556957667	-0.232805781	0.707478406	-1.760916392	0.001379327
CG13811-RA	FBgn0261556	CG42674	0.113185037	0.660707358	-0.030675403	0.845212874	0.008514345	0.944172159	0.141144849	0.21417625	0.09586023	0.217253723	0.287097304	0.105566078	-1.045839799	0.001134788
CG5546-RA	FBgn0036761	MED19	0.150251675	0.508145058	-0.17024507	0.238661156	0.057844469	0.667925158	0.10552776	0.611886016	-0.292092884	0.2168854	-0.497502811	0.269798622	-1.583504936	0.00051206
CR32665-RB	FBgn0019660	roX2	-0.006881027	0.968020806	-0.142008092	0.311473407	-0.062564382	0.447646141	0.232307939	0.157345364	0.174513362	0.188142597	0.431360124	0.041501144	-1.06667595	0.003210588
CG3973-RA	FBgn0029881	pigs	-0.028725976	0.891403952	0.049073855	0.877423162	0.008240797	0.962014896	0.11005797	0.434682929	0.022093841	0.52518619	-0.3055492	0.432720946	-1.081740619	0.000509091
CG12496-RA	FBgn0040385	CG12496	0.035327459	0.757004188	-0.165343913	0.114938793	0.151155406	0.328045115	0.34766254	0.294599192	0.279967345	0.144058364	-0.000774444	0.998469012	-1.173417417	0.00063049
CG9995-RA	FBgn0027655	htt	-0.157704724	0.689951596	-0.336442652	0.216334949	-0.265410218	0.387279706	-0.011095881	0.883946994	-0.335546369	0.136782842	-0.199107914	0.317629843	-1.246794073	0.000509091
CG12581-RA	FBgn0037213	CG12581	-0.16412883	0.49955159	-0.355753584	0.07506921	-0.164604829	0.330412045	0.063119887	0.546853316	-0.339362905	0.376145777	-0.669923167	0.449760315	-2.001085807	0.000547402
CG8445-RA	FBgn0262166	calypso	0.052349991	0.806163795	-0.134622237	0.213251236	-0.042338848	0.723177754	0.099916762	0.270551644	-0.248486951	0.291876866	-0.257251038	0.570405015	-1.420187815	0.000509091
CG14482-RA	FBgn0034245	CG14482	0.135001405	0.62111485	0.001990141	0.993572428	0.238290162	0.284720066	0.216279574	0.377659272	-0.194022489	0.433164406	-0.111300017	0.683712345	-1.736306943	0.000519147
CG10595-RB	FBgn0262029	d	-0.117783132	0.634743405	-0.264724673	0.141672635	0.084499737	0.511337051	0.212486395	0.28799067	-0.233335011	0.284448222	-0.275665759	0.474500979	-1.54497535	0.000509091
CG9626-RA	FBgn0037565	CG9626	0.021151567	0.926947994	0.050135192	0.705658658	-0.045129524	0.736308618	0.085660875	0.356013102	0.044102442	0.76802495	0.03291127	0.724695812	-1.167368659	0.000527259
CG5592-RA	FBgn0035645	CG5592	-0.216673111	0.298973057	-0.063271273	0.598012986	-0.173832986	0.292430355	0.01682156	0.588722026	-0.115501364	0.66160739	0.085347242	0.634201261	-1.388601095	0.00078493
CG8116-RA	FBgn0037614	CG8116	0.130069095	0.550868482	0.090243337	0.241465396	0.075577227	0.327873	-0.844292563	0.060868855	0.696260359	0.08977105	-0.590807608	0.417870283	1.171664014	0.004583704
CG10153-RA	FBgn0033962	CG10153	-0.173729184	0.539710105	-0.29660047	0.187737466	-0.054191463	0.845568841	0.036839543	0.816482949	-0.1632424	0.484621432	-0.355045895	0.295633085	-1.240857062	0.000579328
CG10079-RB	FBgn0003731	Egfr	-0.100761088	0.722800273	-0.183332385	0.096771938	0.046768943	0.652149174	0.252805213	0.277049694	-0.450599254	0.15449516	-0.117015015	0.858773152	-1.832687668	0.000910052
CG30118-RA	FBgn0050118	CG30118	0.183478888	0.648567636	-0.16195646	0.594974839	0.141411236	0.6563569	0.389177826	0.011448374	-0.152248622	0.524866478	-0.219414902	0.669451415	-1.874602983	0.000509091
CG16801-RA	FBgn0034012	Hr51	-0.087351289	0.829892898	-0.163905127	0.427478085	-0.029507282	0.87983494	0.113867622	0.492925504	-0.027625326	0.250113644	0.215677057	0.457439006	-1.209863705	0.001787855
CG14291-RA	FBgn0038660	CG14291	-0.110213094	0.429656095	-0.073393052	0.297735684	0.373318285	0.033331594	0.063529835	0.740007235	-0.245920767	0.444715482	-0.311337948	0.51766548	-1.059051134	0.007593216
CG8557-RA	FBgn0263706	CG8557	-0.09073245	0.838893783	-0.17394883	0.527301092	0.012458994	0.975572047	0.37494404	0.007021484	-0.012583752	0.955553073	0.081086514	0.685217949	-1.601993235	0.000509091
CG13290-RA	FBgn0053993	CG33993	-0.132604594	0.508451154	-0.019714596	0.914197467	0.1118826	0.485363974	0.097431627	0.467747816	0.068073687	0.556988738	-0.032555015	0.922904482	-1.162886887	0.006455812
CG6349-RA	FBgn0259113	DNApol-alpha180	-0.241391901	0.556947948	-0.342125842	0.286559877	-0.158695658	0.511858932	0.088149402	0.793084642	-0.501086391	0.167308487	-0.673644407	0.418330779	-1.243545445	0.000509091
CG6630-RA	FBgn0260486	CG42533	-0.026507609	0.927888884	0.037211779	0.868688161	0.159567926	0.50743062	0.086462757	0.719573677	-0.246476587	0.03490157	-0.161121396	0.780419871	-1.134790479	0.00179266
CG8595-RA	FBgn0034476	Toll-7	0.331788482	0.440360608	0.324173845	0.112412659	0.089379956	0.701184232	0.43626433	0.434351974	-0.007727758	0.959251511	-0.131558617	0.854243062	-1.158942593	0.00051206
CG7841-RA	FBgn0036502	CG7841	0.009285079	0.949595548	-0.077629084	0.826162915	0.398053787	0.039520459	0.215528715	0.120386505	-0.157611958	0.360236409	-0.141168673	0.611389028	-1.439127652	0.000509091
CG17697-RB	FBgn0001085	fz	0.244051908	0.257048258	-0.273593709	0.494224611	0.612125845	0.025559115	0.285172339	0.228929728	-0.079546613	0.827629167	-0.086537887	0.854833715	-1.053332755	0.00059935
CG9283-RA	FBgn0036878	Cpr76Ba	-0.044003359	0.763765604	-0.150091451	0.706107171	0.26262435	0.325568183	0.089767283	0.331298217	-0.280243919	0.608066843	0.144765463	0.333985862	-1.013042575	0.000595436
CG1675-RA	FBgn0033457	CG1675	0.039058303	0.671368775	-0.140970163	0.668965884	0.431361762	0.117801992	0.142234688	0.180036962	-0.308080722	0.155544268	-0.016198037	0.916346774	-1.208922961	0.000509091
CG9135-RB	FBgn0031769	CG9135	0.207568061	0.502982727	-0.183088193	0.069482341	0.341102617	0.127296282	0.381270177	0.075619046	0.126137035	0.500196686	0.061018999	0.866835969	-1.800063749	0.000683237
CG32560-RA	FBgn0261570	CG42684	0.134658899	0.693697685	-0.411854149	0.291836118	0.283601662	0.068572667	0.329127657	0.307088348	-0.359264612	0.343793503	-0.008797047	0.98671799	-1.038897193	0.001663495
CG13335-RA	FBgn0261990	CG42808	0.222877975	0.310410178	0.01671151	0.906545555	0.285146759	0.102299147	0.319809289	0.3111387	-0.012341108	0.966289042	-0.006626012	0.98739016	-1.468608578	0.000509091
CG4336-RA	FBgn0003302	rux	-0.099057251	0.584962255	-0.333147109	0.021093514	0.2096094	0.294430699	0.209802732	0.071067585	-0.226856997	0.189086352	-0.243548546	0.54595597	-1.595966097	0.000509091
CG9894-RA	FBgn0031453	CG9894	0.026307375	0.915235914	-0.320560221	0.097766629	0.131322014	0.642996319	0.697071227	0.112751918	-0.433462773	0.156351374	0.119782997	0.761626583	-2.14932208	0.001535111
CG32282-RA	FBgn0052282	dro4	-0.262536321	0.36801749	-0.226315768	0.040350529	0.06509413	0.800521573	-0.334507488	0.052721761	-0.057750163	0.739642056	-0.512475727	0.252400036	-1.494235842	0.000509091
CG6890-RA	FBgn0029114	Tollo	0.083340064	0.683080951	-0.155599132	0.282130656	0.309504894	0.130016391	0.478892061	0.01383577	-0.227524414	0.213647874	-0.443819276	0.527271742	-2.058830771	0.000525164
CG8647-RA	FBgn0260660	mp	-0.021638147	0.933621988	0.127415676	0.26334507	0.321070468	0.045804338	0.193612343	0.320378538	0.001529705	0.993118163	0.106990274	0.533780809	-1.060077256	0.001320606
CG4650-RA	FBgn0032549	CG4650	-0.0704008	0.833762889	0.244016479	0.165771976	0.384863537	0.10549594	0.087154836	0.766016991	0.253108205	0.400325218	0.053869358	0.912724629	-1.198739166	0.000509091
CG2671-RA	FBgn0002121	l(2)gl,l(2)gl,l(2)gl,l(2)gl,l(2)gl,l(2)gl,l(2)gl,l(2)gl,l(2)gl,l(2)gl	-0.035765993	0.904563802	-0.233099065	0.332610513	0.057291958	0.725696626	0.304570111	0.093397089	0.023768367	0.934334354	-0.135900128	0.80939082	-1.186135449	0.000900872
CG8354-RA	FBgn0002632	m6	-0.160234613	0.196623832	-0.100401611	0.505022693	0.273884146	0.272034007	0.112392116	0.016196259	-0.123344403	0.765329016	0.093296139	0.38687958	-1.194408853	0.000509091
CG6883-RA	FBgn0262139	trh	-0.016027324	0.917120384	0.009258203	0.938465314	0.440455633	0.009047894	0.227905415	0.241736355	-0.186536583	0.415025426	-0.182143871	0.729520048	-1.887761073	0.000515603
CG32483-RA	FBgn0052483	CG32483	0.011447232	0.941130372	0.049948802	0.802783166	0.108188165	0.68435901	0.208347214	0.085903067	-0.032031931	0.881603325	-0.205795523	0.322170034	-1.179732138	0.000509091
CG17735-RA	FBgn0260794	CG42574	0.17244018	0.514346463	-0.044665801	0.856690192	0.39580126	0.022997732	0.358561442	0.192211777	-0.11484672	0.559828803	0.225287674	0.515769348	-1.031550244	0.004558262
CG31817-RA	FBgn0028899	CG31817	-0.021594876	0.879438834	-0.02341232	0.654011494	0.458745534	0.112782509	0.085893095	0.06310212	0.060359021	0.660453445	-0.104837661	0.65771312	-1.066514624	0.000532504
CG4677-RA	FBgn0039039	lmd	-0.093056304	0.464641008	-0.065828681	0.694549801	0.045090882	0.61192165	-0.045644278	0.809262813	0.305311213	0.464017899	-0.179184004	0.8344923	-1.970612664	0.001009631
CG12292-RA	FBgn0032451	spict	-0.153767715	0.042960918	-0.236288803	0.003462667	-0.083509892	0.615039096	0.10801201	0.291335063	0.013609293	0.970331413	-0.613158825	0.321766637	-1.303238347	0.000509091
CG8223-RA	FBgn0037624	CG8223	-0.379192109	0.108350023	-0.430437782	0.214002746	-0.442028476	0.109276987	-0.602532432	0.000856537	0.316653134	0.326358007	-0.271767218	0.504930765	1.286105911	0.000566246
CG5872-RA	FBgn0036991	CG5872	0.045827293	0.838183208	-0.019482511	0.717894764	0.049199804	0.03790429	-0.064869103	0.765910238	-0.149548648	0.188254631	-0.397305311	0.318113793	-1.107532324	0.00067898
CG7759-RA	FBgn0033633	CG7759	-0.226673674	0.199514177	0.037001398	0.688997583	0.207872414	0.01345596	-0.070782439	0.831333295	0.04930637	0.766590221	-0.273890971	0.56842299	-1.314001226	0.000509091
CG7148-RA	FBgn0046301	CG7148	-0.097123165	0.574036219	-0.353954752	0.052182544	-0.016276131	0.781129265	0.166923644	0.073827195	-0.364927829	0.079894049	-0.499402527	0.35692283	-1.460726905	0.000509091
CG1030-RA	FBgn0003339	Scr	-0.351764	0.273421818	-0.081739197	0.466577289	-0.163037305	0.407419164	0.116670457	0.368236652	0.083107866	0.709738284	-0.142800139	0.708828571	-1.668512045	0.000509091
CG3689-RB	FBgn0035987	CG3689	-0.158647026	0.08550924	-0.245998491	0.14862481	0.2680764	0.005958088	0.352200599	0.201522353	-0.45715345	0.041954247	-0.346585966	0.438626599	-1.716481008	0.000927077
CG2614-RA	FBgn0032873	CG2614	0.106912933	0.47883582	-0.016600458	0.812037391	0.069641844	0.410436116	0.374581764	0.004126349	-0.188230224	0.137635337	0.144722335	0.701150316	-1.464084122	0.000519147
CG8967-RA	FBgn0004839	otk	-0.178917427	0.203569395	-0.079031944	0.618516304	0.234107163	0.088953056	0.313311593	0.123229563	0.160668214	0.287580622	0.20189892	0.778291174	-1.381666314	0.00141881
CG41105-RC	FBgn0263829	CG34334	-0.330014173	0.06257835	0.03224603	0.078700151	0.044775621	0.625640496	-0.065484797	0.644099097	-0.019355705	0.914852616	-0.174190735	0.243666575	-1.096774037	0.0013186
CG8497-RA	FBgn0026374	Rhp	-0.349076676	0.018983852	-0.064194227	0.389093972	-0.026547416	0.636098172	0.185652756	0.027063218	-0.112462813	0.043281038	-0.289901694	0.544824239	-1.460264557	0.000519147
CG7847-RA	FBgn0003499	sr	-0.119249182	0.590206383	0.159387402	0.454864322	0.050810645	0.503734576	0.196947133	0.369029378	0.060566856	0.696420024	0.172737796	0.351017336	-1.177415251	0.001236349
CG3792-RA	FBgn0031662	CG3792	-0.018813842	0.891045521	-0.18133271	0.051127116	0.161151387	0.045121231	0.266397247	0.105836247	-0.112227652	0.813649006	-0.288716959	0.50471572	-1.309252215	0.000674931
CG10325-RA	FBgn0000014	abd-A	-0.273319108	0.047734397	-0.18177111	0.371829066	-0.000701918	0.993783616	0.303201377	0.096256947	0.032036037	0.781589928	-0.247579055	0.681225616	-2.012134301	0.001341734
CG16916-RA	FBgn0028686	Rpt3	0.007518909	0.953030703	-0.129733524	0.222344455	0.133004257	0.26499797	0.381208286	0.268711846	-0.189578551	0.431106758	-0.068646648	0.581493234	-1.653823214	0.000854641
CG12919-RA	FBgn0033483	egr	-0.162714779	0.024919672	-0.342381939	0.002741851	-0.130319432	0.257282942	-0.133845917	0.022867738	-0.243038277	0.638001774	-0.824533937	0.342156745	-1.244995082	0.000509091
CG5842-RA	FBgn0036414	nan	0.003888389	0.975959681	0.083224678	0.051524438	0.101273915	0.117210126	0.183875958	0.209711161	-0.135400071	0.55638717	-0.013727134	0.96935075	-1.45856412	0.000509091
CG2762-RA	FBgn0003963	ush	-0.246177111	0.067624142	-0.242213456	0.080130138	-0.194030005	0.234188937	0.074822967	0.585386629	-0.400428517	0.084265883	-0.700214763	0.439514026	-1.469952734	0.001215247
CG13248-RA	FBgn0036984	CG13248	-0.168074594	0.102870671	0.127844601	0.430858678	0.105432273	0.30899521	0.021483902	0.824112441	0.358315475	0.242566596	0.088011959	0.572409712	-1.150943044	0.000519483
CG9775-RA	FBgn0037261	CG9775	0.060226738	0.541722456	-0.152369118	0.156520685	0.091828476	0.270688247	0.143639619	0.168884178	-0.377808302	0.106296303	-0.30450382	0.489976468	-1.550671167	0.000734154
CG5933-RA	FBgn0039139	Mta70	-0.069919697	0.599931168	-0.238335402	0.087661634	-0.069289377	0.146952204	0.195822752	0.071500282	-0.532207361	0.180029895	-0.679270355	0.361910647	-1.611257269	0.000509091
CG4894-RC	FBgn0001991	Ca-alpha1D	0.252061305	0.308378562	0.014818896	0.943617218	0.309629877	0.009386321	0.751978422	0.055396435	-0.253304156	0.280751648	0.395959249	0.485058255	-1.450537752	0.001468833
CG14654-RA	FBgn0264907	CG14654	-0.008037798	0.826965197	0.093008815	0.536524319	0.0996606	0.32023269	0.029179555	0.663546324	-0.108414699	0.547882936	-0.029868632	0.726449225	-1.178756859	0.001095071
CG30084-RA	FBgn0083919	Zasp52	-0.174815185	0.086543283	-0.086065046	0.16330347	-0.207419357	0.116474282	-0.015459881	0.946470716	-0.515546954	0.054926664	-0.868537141	0.311365549	-1.458692148	0.002637265
CG13076-RB	FBgn0044028	Notum	-0.392990199	0.340476881	-0.483508986	0.114645112	-0.23636833	0.315429041	0.150382168	0.63353442	-0.352130504	0.56270053	-0.842733908	0.423784133	-1.711083014	0.00054827
CG9712-RA	FBgn0036666	TSG101	0.074762051	0.187285596	-0.101774468	0.18750461	0.033754124	0.577031807	0.05234992	0.254262745	-0.337231946	0.081395934	-0.203511706	0.517316527	-1.358359726	0.004501881
CG3349-RA	FBgn0036459	CG3349	0.081880185	0.656226311	-0.016215237	0.867898853	0.148965945	0.400852335	0.092584229	0.178864608	0.000237644	0.998148399	0.05875129	0.379022202	-1.186377605	0.000509091
CG11387-RA	FBgn0004198	ct	-0.067025742	0.789740974	0.033311952	0.893045647	0.063468193	0.646719223	0.263500703	0.104507566	0.185175793	0.16775703	-0.085526436	0.873644411	-1.637384374	0.000509091
CG33203-RC	FBgn0053203	CG33203	0.289410518	0.171330562	0.143237231	0.457797011	-0.042922163	0.754571323	0.107523361	0.150325916	-0.043744415	0.529893486	0.043179236	0.745408005	-1.025556664	0.000918794
CG5442-RA	FBgn0040286	SC35	-0.139538258	0.407563836	-0.362989216	0.034564073	-0.127923788	0.491607705	0.339092033	0.0854743	-0.303532493	0.254837702	0.024276295	0.948960117	-1.621091627	0.001210277
CG2924-RA	FBgn0023528	CG2924	0.331465026	0.135303173	0.107375147	0.689667297	0.101226121	0.759826043	-0.895139458	0.125788021	0.826969669	0.035652747	-0.191407797	0.827404228	1.49985256	0.001067277
CG4276-RD	FBgn0029095	aru	-0.06239268	0.787547259	-0.177780663	0.377023245	0.05802788	0.719459203	0.377174705	0.239210244	-0.342153326	0.108449325	0.000986397	0.997867073	-1.882391487	0.00051206
CG1958-RA	FBgn0029940	CG1958	0.103305119	0.24504755	0.187132753	0.049792046	0.105847559	0.453793018	0.014141673	0.924448407	-0.074807442	0.668031799	-0.157108449	0.492356844	-1.256121188	0.000509091
CG32096-RB	FBgn0041096	rols	-0.085626227	0.661758323	0.052796655	0.707271272	0.084952616	0.603125183	0.085318645	0.389011331	0.260156182	0.004488333	-0.243487507	0.436978665	-1.250933625	0.000535165
CG32052-RA	FBgn0044328	CG32052	0.043096589	0.82637602	-0.089469983	0.404020684	0.1685055	0.023090178	-0.03082545	0.621769662	-0.292981603	0.025385485	-0.25372927	0.177126112	-1.026847939	0.000525063
CG3573-RA	FBgn0023508	CG3573	-0.087347298	0.614261546	-0.163139706	0.115656092	-0.113062661	0.46581167	0.173529903	0.400498027	-0.258849916	0.114391861	-0.383230151	0.324727901	-1.02143072	0.000610391
CG31632-RA	FBgn0051632	sens-2	-0.059627474	0.680431088	0.087106812	0.241546903	-0.006176908	0.935952478	-0.011183985	0.929903264	0.472308117	0.429665027	-0.260109461	0.274216894	-1.116885931	0.00051569
CG3474-RA	FBgn0028871	Cpr35B	-0.051359765	0.599248907	0.144406241	0.094993589	0.220846922	0.118425461	-0.031056239	0.677673055	-0.3017518	0.320892513	-0.088982296	0.775693742	-1.484704924	0.000509091
CG3129-RA	FBgn0015794	Rab-RP4	0.047319214	0.835846103	-0.10924231	0.543905902	0.140383363	0.412881964	0.226063193	0.191333176	-0.216898517	0.250201693	-0.164381336	0.540960941	-1.412461416	0.000509091
CG15427-RE	FBgn0010473	tutl	0.03508124	0.666349293	-0.054383919	0.220206891	0.035511301	0.568905139	0.262272051	0.054225555	0.015585088	0.931289992	-0.216866631	0.461925807	-1.222086084	0.000735963
CG17360-RA	FBgn0037949	CG17360	0.090579423	0.660838265	-0.097238729	0.54403454	-0.037622103	0.620491327	0.141770702	0.358824192	0.417124585	0.653054506	-0.37248605	0.304470377	-1.139347415	0.000509091
CG31406-RA	FBgn0051406	CG31406	0.096022197	0.611616578	-0.027162225	0.860565647	0.072024744	0.506821097	0.157018363	0.185917082	-0.073545833	0.335113231	0.183980379	0.077634644	-1.036534445	0.000676088
CG3992-RA	FBgn0003507	srp	-0.200508478	0.058229767	-0.194943958	0.012502227	-0.160554142	0.204144355	0.115204495	0.074205107	0.275828568	0.732870189	-0.692999253	0.266380443	-1.512378943	0.001471392
CG15002-RB	FBgn0011653	mas	-0.219817614	0.107627609	-0.076134908	0.640943155	0.04484301	0.769952897	0.135605019	0.612944567	0.022321426	0.978668548	-0.417187462	0.526552959	-1.60306911	0.000509091
CG9149-RA	FBgn0035203	CG9149	-0.080168931	0.466684936	-0.118607504	0.173161673	0.049942781	0.753635911	0.081106143	0.166988354	-0.151529563	0.306900846	-0.219168888	0.278597139	-1.285579866	0.000509091
CG9614-RE	FBgn0003089	pip	0.049117046	0.135507695	0.170252618	0.086267443	0.232983708	0.118226947	0.150452363	0.350475681	0.227181123	0.235600383	0.305063986	0.047129598	-1.543401696	0.000509091
CG10488-RA	FBgn0000625	eyg	0.087576049	0.454158179	0.109066092	0.018270086	0.047062884	0.023734564	0.250884765	0.053077609	0.300561619	0.014686797	0.277291524	0.237613555	-1.273149936	0.000509091
CG33228-RA	FBgn0261373	CG33228	-0.115756998	0.250930025	-0.217766852	0.116910097	-0.212533924	0.067453052	0.166284772	0.196882066	-0.388425079	0.126018855	-0.45433213	0.190669224	-1.150876246	0.000509091
CG8661-RA	FBgn0030837	CG8661	0.226371673	0.098944838	0.184186582	0.66852664	0.512960259	0.331272522	-0.274231232	0.056189123	-0.44029982	0.031251325	-0.394792281	0.036234278	-1.122452598	0.000589889
CG3090-RA	FBgn0005612	Sox14	0.051861526	0.764078097	-0.064838773	0.297941721	-0.086888177	0.478010095	0.244223341	0.11086961	-0.214941438	0.062241128	-0.143266514	0.624995927	-1.257361422	0.00053333
CG9614-RD	FBgn0003089	pip	-0.073207	0.242090064	0.090499403	0.01987901	0.122050446	0.504967766	-0.029010188	0.805674458	0.095415809	0.473108821	0.137228854	0.605144595	-1.236823683	0.000509091
CG9097-RA	FBgn0004870	bab1	-0.003299083	0.990767764	-0.001045444	0.993754881	0.000134279	0.999247437	0.031956446	0.761499876	-0.156053222	0.080655689	0.040230942	0.853574299	-1.02576743	0.000535165
CG17054-RC	FBgn0259876	Cap-G	0.018653197	0.860638508	-0.101896359	0.491476924	0.019580569	0.845049404	0.175137742	0.468380467	-0.365443349	0.056862785	-0.255233147	0.599726292	-1.199336066	0.00141243
CG9565-RA	FBgn0031081	Nep3	-0.087779863	0.486942845	-0.057496479	0.755674025	0.065887283	0.380931883	0.010288989	0.787432027	-0.074598205	0.453109524	-0.0487405	0.721042576	-1.048249759	0.000520592
CG9254-RA	FBgn0028513	CG9254	0.300156294	0.026637839	0.217474811	0.042968755	0.225910326	0.126677439	0.284173215	0.062206656	0.715788796	0.395122059	0.242165254	0.358003613	-1.316730255	0.000509091
CG6140-RA	FBgn0036162	CG6140	0.038324161	0.549278422	0.022819405	0.720850524	0.098565957	0.096787397	0.070839134	0.072168924	0.008383569	0.947828376	0.143916048	0.422091741	-1.292564046	0.000509091
CG15405-RA	FBgn0085422	CG34393	-0.001485126	0.984641272	0.06701868	0.448095854	0.100401232	0.621863333	-0.041553596	0.832929485	-0.073542232	0.820603871	0.014931756	0.968318893	-1.511275406	0.000509091
CG17117-RD	FBgn0001235	hth	0.122628862	0.592018196	0.009900776	0.968688713	0.085286286	0.732517419	0.273556595	0.153210357	-0.536966984	0.136430215	-0.636648892	0.291142016	-1.836148401	0.000509091
CG7123-RA	FBgn0261800	LanB1	-0.154482697	0.252400911	-0.081250054	0.404636662	0.124737101	0.497429256	0.047218067	0.740831457	-0.120729617	0.561671862	-0.810050847	0.314269513	-2.091332762	0.00052007
CG9614-RK	FBgn0003089	pip	-0.157077344	0.284764193	0.156260268	0.146381313	0.03738019	0.785394813	-0.007996418	0.948848134	0.044092862	0.843128217	-0.189660293	0.602982957	-1.475579461	0.000509091
CG17712-RA	FBgn0027597	CG17712	-0.218585401	0.007242817	-0.275319976	0.00424855	-0.250258156	0.027374611	0.146676999	0.146984595	-0.467782225	0.185787609	-0.355622405	0.451941559	-1.361771867	0.001151809
CG1299-RA	FBgn0035501	CG1299	-0.03994906	0.814440294	0.037315664	0.84936133	0.092485238	0.65023725	0.006221608	0.965500902	0.06610151	0.652819096	0.077482275	0.557338377	-1.027473065	0.000525063
CG12846-RA	FBgn0029507	Tsp42Ed	-0.181925891	0.348121854	0.046191213	0.93365156	0.053234633	0.893725988	-0.108398057	0.695427208	-0.055232849	0.896113811	-0.428733251	0.305220819	-1.325088247	0.000509091
CG3725-RH	FBgn0263006	Ca-P60A	-0.160007737	0.025240108	-0.190654758	0.278751279	-0.030932781	0.788464703	-0.129944724	0.102666866	-0.144720479	0.345662772	-0.476654489	0.111221944	-1.005494216	0.002914611
CG2177-RB	FBgn0039902	CG2177	-0.888983663	0.002950467	-0.149587388	0.519791315	-0.476340652	0.08469843	-1.767271576	0.023259562	-0.038569135	0.833395492	-1.9704864	0.149512676	-1.39870806	0.000890235
CG8333-RA	FBgn0002735	HLHmgamma	-0.184512553	0.137313319	-0.065996362	0.717433209	0.214798947	0.309237545	0.182144163	0.511408564	-0.272898251	0.057913718	0.142371233	0.669402232	-1.081073531	0.002687142
CG31738-RB	FBgn0259735	CG42389	0.039168366	0.83556662	0.04547373	0.719083515	0.084468874	0.515634949	0.140001853	0.450740759	-0.132386226	0.245264031	-0.004236015	0.989244462	-1.021336405	0.001508524
CG6912-RA	FBgn0038290	CG6912	-0.079236662	0.466220532	0.144776061	0.130144509	-0.097299871	0.255301952	0.033916581	0.547144629	-0.180062666	0.364563658	-0.320505736	0.068526499	-1.277508582	0.000509091
CG6821-RA	FBgn0002564	Lsp1gamma	-0.013254958	0.915145953	0.043727652	0.665788707	0.037254039	0.604145528	0.122833531	0.223220195	0.027866056	0.716191155	-0.077136215	0.807847901	-1.220021993	0.000509091
CG2903-RA	FBgn0031450	Hrs	0.120184013	0.286212723	0.027698978	0.698819321	-0.060302009	0.14614987	-0.724827211	0.078457025	0.536382754	0.163376674	-0.127042744	0.885786068	1.263627235	0.001426271
CG15555-RA	FBgn0039839	CG15555	0.03984989	0.79749705	0.150885145	0.376645431	0.028929801	0.79989705	0.104366586	0.540812002	0.014416832	0.899478203	0.061615879	0.869888627	-1.210983546	0.000509091
CG13287-RA	FBgn0035643	CG13287	0.09955417	0.198999946	0.128874154	0.027146547	-0.066360639	0.105597954	0.002870925	0.98083826	0.121875071	0.447203139	0.006504818	0.874517349	-1.068746591	0.000557683
CG8404-RA	FBgn0005613	Sox15	-0.033652645	0.722218365	-0.031466974	0.774989677	-0.219484751	0.045430764	0.144985125	0.057307998	0.026467838	0.865967634	0.195467578	0.195694309	-1.011838362	0.001560611
CG17265-RA	FBgn0031488	CG17265	-0.217691554	0.491224978	-0.233383535	0.3623657	-0.311404881	0.208595524	0.248505622	0.144869668	-0.417123908	0.286669603	-0.017909162	0.956387465	-1.529777063	0.000601209
CG8395-RA	FBgn0034065	Rrp42	0.055055743	0.374937432	-0.135291525	0.13775902	-0.028359354	0.613612369	0.339413306	0.212646395	-0.27581424	0.14889724	0.027223273	0.947258944	-1.078435974	0.001311688
CG11062-RA	FBgn0024913	Actbeta	0.046725281	0.76586203	0.110308912	0.557916268	0.150695964	0.191683288	0.136288036	0.30952556	-0.066311301	0.555476496	0.25932123	0.3102163	-1.297905484	0.000890235
CG14365-RA	FBgn0085412	CG34383	0.21860365	0.001436559	0.186320401	0.012044613	0.163203359	0.113954185	0.14637188	0.245119845	-0.055148121	0.782308184	0.011484098	0.965668399	-1.180590094	0.000748863
CG8853-RA	FBgn0031550	CG8853	0.015296953	0.909086274	0.029266841	0.819384522	-0.075147821	0.289638797	0.195742245	0.165310119	-0.064736961	0.516652395	0.196563164	0.454805611	-1.037773939	0.000559006
CG17594-RA	FBgn0028993	scro	-0.026625537	0.875443175	0.168600474	0.323902902	0.066925878	0.646642165	0.09864301	0.696375821	-0.188239639	0.43835565	0.204901267	0.651214191	-1.507778324	0.000636241
CG3711-RA	FBgn0040344	CG3711	0.119773975	0.214116429	-0.058888727	0.582226971	-0.032772493	0.718466227	0.149931113	0.361437052	-0.171477071	0.006300005	0.087666886	0.773485015	-1.077851826	0.000509091
CG32531-RA	FBgn0044030	mRpS14	0.139914462	0.265846297	-0.232735185	0.006760639	0.02444171	0.873164293	0.218737761	0.594974655	-0.237308382	0.272700556	0.158482343	0.76002478	-1.295622329	0.000981468
CG4898-RE	FBgn0003721	Tm1	0.202300694	0.023593027	0.203643435	0.016387269	0.053939474	0.477938769	-0.733456822	0.046391015	0.358712033	0.237387985	-0.053281811	0.945351623	1.053882229	0.000790749
CG2663-RA	FBgn0037323	CG2663	-0.686939198	0.262742587	0.127480096	0.659585209	-0.054740318	0.552987042	0.0549392	0.582420475	-0.094950738	0.694349703	-0.04897732	0.864379244	-1.166519059	0.000528843
CG8355-RC	FBgn0264089	sli	0.156321181	0.525098598	0.210971212	0.237140341	0.094480469	0.072528992	0.363495056	0.372775411	-0.13566545	0.633708688	0.162244218	0.852376148	-1.390454394	0.000697797
CG11076-RA	FBgn0039929	CG11076	-0.011099306	0.935016153	-0.169453018	0.122153404	0.038709923	0.574726352	0.035637835	0.824576737	-0.147137529	0.334558021	-0.335400261	0.387434145	-1.550965212	0.000509091
CG4143-RB	FBgn0262732	mbf1	0.122259515	0.347107608	-0.142967896	0.342694884	0.112767501	0.373215185	0.19393856	0.068418049	-0.357955414	0.01743597	-0.043003177	0.816045313	-1.372106771	0.000509091
CG7879-RA	FBgn0035235	CG7879	-0.099228797	0.643509783	-0.108652228	0.529984664	-0.17464578	0.002199992	0.2038011	0.04649274	-0.317089611	0.105658018	-0.33275724	0.329008471	-1.236536952	0.00051206
CG1225-RA	FBgn0264707	RhoGEF3	0.325820279	0.409854945	0.047572497	0.881713689	0.028362716	0.941929464	0.774080348	0.007196496	-0.354887469	0.373736148	-0.130865349	0.815889598	-1.569108124	0.000698909
CG15599-RA	FBgn0030667	CG15599	-0.105176517	0.557110874	0.153707211	0.195307134	0.07073034	0.519431256	0.053552359	0.709515236	-0.045079146	0.617869591	-0.062024115	0.839138199	-1.013135631	0.000556298
CG3760-RB	FBgn0022343	CG3760	-0.040562017	0.803697639	-0.204291435	0.31735499	0.008622476	0.922362909	0.136393472	0.444410059	-0.338662577	0.412798165	-0.432304915	0.234973785	-1.677463304	0.000509091
CG32506-RA	FBgn0052506	CG32506	0.053067994	0.488503128	-0.075170297	0.27310994	-0.14319732	0.109607366	0.089884797	0.144227766	0.067885237	0.472151382	0.156272956	0.228998913	-1.021499338	0.000511214
CG14064-RA	FBgn0039584	beat-VI	-0.040827421	0.858006925	0.225341055	0.233431743	-0.035916695	0.730861491	0.106043811	0.442376168	-0.087393448	0.806044437	0.227069868	0.464269417	-1.259355724	0.000509091
CG10663-RA	FBgn0036287	CG10663	0.05618995	0.405058967	-0.047917267	0.498846723	-0.102844115	0.265191424	0.189170713	0.271732094	0.225066605	0.256204208	0.143153642	0.221562183	-1.027294092	0.000516757
CG3242-RA	FBgn0004892	sob	0.344160604	0.182891791	0.095676926	0.541359378	0.182521522	0.44175772	0.468282548	0.022613347	-0.033203297	0.889205514	0.035389595	0.818815755	-1.226625751	0.000626292
CG15224-RB	FBgn0000259	CkIIbeta	-0.040450776	0.917387874	-0.216040351	0.506759258	-0.06878418	0.835072267	0.342190749	0.225072474	0.072994806	0.821350888	-0.149223133	0.768812257	-1.329098359	0.000528843
CG6297-RB	FBgn0020412	JIL-1	0.201511952	0.184146222	-0.001512494	0.98853427	0.155193418	0.202230535	0.298744491	0.031573386	0.051205839	0.830490952	-0.069544013	0.826320628	-1.44398805	0.000509091
CG7921-RA	FBgn0039738	Mgat2	-0.012998096	0.955405378	-0.102020323	0.637952941	-0.128946531	0.420228634	0.187431817	0.04046665	-0.180404197	0.199253559	-0.218858664	0.30935349	-1.326348222	0.000509091
CG7163-RA	FBgn0035889	mkg-p	0.085811883	0.004930804	-0.109247417	0.382317159	-0.037378311	0.664000905	0.123178636	0.470357167	-0.217718108	0.295070257	-0.172896749	0.582789869	-1.36792695	0.000619789
CG1028-RI	FBgn0260642	Antp	-0.168686199	0.254676754	-0.122230941	0.595024742	-0.135533176	0.354722184	0.318378593	0.083864086	-0.226612017	0.528998908	-0.454690501	0.449526174	-1.410317621	0.000509091
CG31622-RC	FBgn0264556	Gr39a	0.319446422	0.18462836	0.233526099	0.214045559	0.244349783	0.264128594	0.291926474	0.046359147	0.02591052	0.914940174	0.174018559	0.570856718	-1.120547657	0.000509091
CG15311-RA	FBgn0264503	CG15311	-0.001463373	0.99291807	0.05292964	0.760595529	0.044017979	0.460783816	0.127253168	0.028523511	0.014101845	0.885389146	0.199469371	0.134632079	-1.061608362	0.000532504
CG1044-RA	FBgn0016794	dos	-0.131798049	0.675635027	-0.312142689	0.099555467	-0.132103407	0.535000441	0.134619103	0.302054359	-0.513121684	0.014844005	-0.096746724	0.612921283	-1.266901183	0.001084973
CG11895-RA	FBgn0024836	stan	-0.083153441	0.545473231	0.07721119	0.627542265	0.066469994	0.689481785	-0.007686793	0.963440746	0.51205757	0.108233456	0.048512384	0.92894684	-1.671550857	0.000509091
CG12156-RA	FBgn0029959	Rab39	0.09535251	0.094229007	-0.346987413	0.082679319	-0.302714487	0.045312963	0.111127195	0.486236601	-0.458436764	0.281058356	-0.629127998	0.236336354	-1.418801723	0.001872945
CG15890-RA	FBgn0030576	CG15890	-0.039937614	0.868860288	-0.033018482	0.75233446	0.07259779	0.43811699	0.053197669	0.420035502	0.097500305	0.429246535	0.245312104	0.030569318	-1.138230034	0.000509091
CG5289-RA	FBgn0015282	Pros26.4	0.087114891	0.699786752	-0.165826147	0.151832054	0.09516186	0.480488128	0.125276898	0.647802831	0.235354299	0.455795178	0.316272487	0.562167439	-1.089842859	0.000694057
CG8732-RA	FBgn0263120	Acsl	-0.053990706	0.875775696	0.054482335	0.919771019	0.21702628	0.05257972	0.178773737	0.482499039	-0.014074867	0.934674614	0.0557837	0.856771556	-1.127061324	0.003519824
CG9739-RB	FBgn0016797	fz2	0.123543101	0.545301524	0.007575387	0.936459635	0.14802493	0.531378076	0.273590044	0.039545826	-0.182670339	0.322441366	-0.378213043	0.431695173	-1.775877817	0.000509091
CG3371-RA	FBgn0035153	ebd1	-0.023127354	0.882817219	-0.035957289	0.666449219	-0.085779525	0.25493823	-0.044171672	0.782384174	-0.101559555	0.626401998	-0.186897209	0.507206875	-1.27440468	0.000509091
CG12014-RA	FBgn0035445	CG12014	-0.085050234	0.233523309	0.018017006	0.608348342	-0.20409582	0.219668821	-0.039680721	0.798391918	-0.111694417	0.616542965	-0.089572163	0.753769651	-1.152447314	0.000539457
CG15819-RA	FBgn0260486	CG42533	-0.277045846	0.251848958	-0.111428144	0.607511223	-0.049073602	0.749547103	0.00351899	0.979957884	-0.170196233	0.231370089	-0.190664962	0.547024569	-1.063120423	0.000509091
CG3446-RA	FBgn0029868	CG3446	0.084556844	0.749362285	-0.214044756	0.265224894	0.096403474	0.553655744	0.320283188	0.080548599	-0.083879878	0.70860396	0.070662899	0.778592339	-1.218142476	0.000520059
CG8780-RA	FBgn0036899	tey	-0.156455538	0.501128206	0.080698337	0.456314206	-0.097603698	0.567078124	0.166287725	0.121608771	-0.001466213	0.988960995	0.304246201	0.070859809	-1.197273527	0.000509091
CG33481-RB	FBgn0053481	dpr7	-0.305196721	0.378048671	-0.177881388	0.550689232	-0.156670099	0.534589305	0.0464636	0.819083148	-0.202399877	0.41693935	-0.233161939	0.48956603	-1.183922521	0.00112259
CG1343-RA	FBgn0020378	Sp1	-0.075075149	0.599633649	0.071808131	0.430196715	-0.078821895	0.259583146	0.020871652	0.922422233	-0.053509393	0.82076834	0.056445006	0.832355351	-1.275254695	0.000509091
CG15792-RA	FBgn0005634	zip	0.114609443	0.758159481	-0.144772828	0.589509086	0.050800328	0.804882054	0.1406828	0.410292205	-0.314367043	0.080083617	-0.076950705	0.766248684	-1.108063497	0.000688811
CG33325-RA	FBgn0053325	CG33325	0.07289668	0.780623785	0.077956273	0.538825517	0.12938766	0.21613906	0.207118594	0.042641215	-0.044595713	0.675037943	0.133215385	0.375300186	-1.236103906	0.000742145
CG6053-RA	FBgn0036195	CG6053	-0.255043158	0.070545999	0.078734846	0.297547569	-0.05518517	0.267400927	0.018620972	0.907553358	-0.059844899	0.828046315	0.17810261	0.52688562	-1.209030638	0.000509091
CG3386-RA	FBgn0035152	CG3386	0.064192536	0.843067694	-0.067482135	0.773118675	0.031588615	0.889986746	0.122227248	0.547863894	-0.167903046	0.137961186	0.14581335	0.349228374	-1.079662989	0.001057586
CG12242-RA	FBgn0010041	GstD5	-0.393603189	0.001011953	-0.488943317	0.000149977	-0.311426332	0.01828136	0.031483115	0.770521158	-0.479007913	0.227047638	-0.205165105	0.582940972	-1.027083746	0.000509091
CG31431-RA	FBgn0051431	CG31431	-0.002788003	0.992488118	0.26203691	0.131183383	0.297586636	0.169364665	0.296119966	0.112602595	0.276964907	0.157898231	0.099652393	0.818636508	-1.40861424	0.000509091
CG2246-RA	FBgn0039790	CG2246	-0.004201404	0.98368392	-0.193651025	0.197155548	-0.079136465	0.380371513	0.139886013	0.403586661	-0.318913826	0.249527243	-0.207202068	0.605511411	-1.167016118	0.000509091
CG10379-RA	FBgn0015513	mbc	-0.001609784	0.99047476	-0.090648918	0.552306744	0.014636523	0.768591265	0.140987526	0.513203147	-0.272190958	0.329815681	-0.372816809	0.537035902	-1.785689906	0.000509091
CG32062-RB	FBgn0052062	A2bp1	0.088414969	0.729075637	-0.066118652	0.755176924	0.019606451	0.94475536	0.242413933	0.224635266	-0.179522423	0.261725395	-0.177333192	0.566512701	-1.643952691	0.000509091
CG13211-RA	FBgn0259238	CG42336	0.219043525	0.283529958	-0.058958676	0.478041115	0.392968661	0.153623366	0.270690601	0.354121537	-0.00497562	0.974091898	0.159461504	0.659751301	-1.172990684	0.000510478
CG2969-RA	FBgn0020762	Atet	-0.066908429	0.503933483	0.09715915	0.175940956	0.111335476	0.260033721	0.034621495	0.757163265	-0.10287982	0.731413577	-0.181637067	0.70446005	-1.232607913	0.004803083
CG3214-RA	FBgn0031436	CG3214	-0.03368465	0.868500419	-0.293054444	0.00045939	0.128052975	0.296765182	0.108566006	0.669634114	-0.070429409	0.783798535	-0.171548284	0.610368259	-1.379540528	0.001850902
CG30092-RD	FBgn0028371	jbug	-0.480935466	0.153183928	-0.459073222	0.033911071	-0.691962908	0.210095449	-0.167050469	0.603293997	-0.556243438	0.105545549	-1.081867724	0.31607671	-1.565504294	0.001375706
CG32659-RA	FBgn0259240	Ten-a	-0.57056164	0.04869639	-0.102416407	0.794662642	0.119274103	0.69462112	-0.104102626	0.435487972	-0.526725517	0.01339713	-0.756216061	0.208030709	-1.545833583	0.001177298
CG7761-RA	FBgn0033988	pcs	0.012614305	0.960305537	-0.137098873	0.526513545	-0.421627359	0.497888562	-0.038849736	0.914760081	-0.451784808	0.167224509	-0.626501166	0.462219659	-1.630963965	0.000509091
CG11100-RA	FBgn0037207	Mes2	-0.316520127	0.46449188	-0.031556777	0.869372124	0.279637548	0.051055524	0.279133171	0.280913599	-0.856919948	0.139508148	-0.153453208	0.761628463	-1.074063366	0.006235016
CG31763-RA	FBgn0262475	bru-2	0.040532755	0.845400863	0.142294806	0.438566627	0.326036542	0.154077545	-0.028611347	0.913214402	0.03035535	0.8829472	0.012979363	0.980120447	-1.226853637	0.000890235
CG5611-RA	FBgn0039531	CG5611	0.120072554	0.532767562	-0.020873469	0.687336571	-0.223471144	0.588052924	0.261124512	0.068715504	-0.181872501	0.265856899	-0.042033943	0.899300557	-1.330185958	0.000509091
CG10160-RA	FBgn0001258	ImpL3	-0.056582661	0.766073007	0.041311982	0.906638728	0.518886436	0.425316117	-0.264142591	0.368018181	0.151556673	0.332731631	-0.6553557	0.313171679	-1.290597319	0.0035652
CG14632-RB	FBgn0264449	CG14632	0.070112817	0.554352004	0.131313168	0.677286089	0.283710312	0.364253521	0.235190281	0.315012642	0.049339717	0.756895629	0.101840014	0.716772903	-1.065793177	0.000525063
CG14847-RA	FBgn0086901	cv-c	0.193392359	0.328394449	0.183153928	0.120921511	0.230240724	0.228700689	0.127073093	0.74889469	-0.004001115	0.983424291	-0.185737221	0.769558294	-1.148621746	0.00168284
CG17754-RD	FBgn0030114	CG17754	-0.037509505	0.45576483	-0.125800561	0.457304902	0.023242412	0.762366888	0.538490092	0.091736479	0.195629213	0.255797697	0.093996309	0.761084795	-1.28649221	0.005004374
CG7367-RA	FBgn0031976	CG7367	-0.445780017	0.189351558	0.116919743	0.146346882	0.185266602	0.321587595	0.055598454	0.812971463	-0.057868967	0.658166801	0.108581552	0.795663835	-1.129337636	0.004314697
CG14542-RA	FBgn0039402	vps2	-0.077855029	0.344303392	-0.254720223	0.069785897	0.125442433	0.145354919	0.233655297	0.257594696	-0.121910769	0.454580113	-0.175698176	0.514608306	-1.226078872	0.001073192
CG13333-RA	FBgn0033855	CG13333	-0.243977449	0.073088942	-0.337505327	0.359976489	-0.104702732	0.177004603	-0.084625188	0.537575725	-0.549890417	0.126354223	-1.102213092	0.330168285	-2.175575814	0.002266775
CG17054-RB	FBgn0259876	Cap-G	-0.157819459	0.250960481	-0.282352462	0.166076222	0.028780069	0.64337131	0.351148017	0.076848151	-0.360480964	0.205103585	-0.318211468	0.522155278	-1.590077484	0.000861901
CG2930-RD	FBgn0028491	CG2930	0.009636297	0.908285303	0.024992403	0.845551277	0.252890022	0.295986888	0.142300365	0.528258382	-0.416132035	0.209239159	-0.501937571	0.446095551	-1.221284628	0.001225509
CG14723-RA	FBgn0037950	HisCl1	-0.040942309	0.701277082	0.062001356	0.466642231	-0.006947671	0.966255519	0.024845344	0.914826592	-0.22897547	0.199317102	0.120937237	0.824614152	-1.252667336	0.000695601
CR31273-RB	FBgn0020556	bxd	-0.710272803	0.404752512	0.128099188	0.31492532	0.224279496	0.136808452	0.060093561	0.81152794	-0.195125696	0.305835691	-0.521143391	0.390155899	-1.236640583	0.0011706
CG4147-RA	FBgn0001218	Hsc70-3	0.17228583	0.122796259	0.100120921	0.572950043	0.640102583	0.031293555	0.165193209	0.580093649	0.288796384	0.106026959	0.135523533	0.3812251	-1.755617017	0.001249683
CG10842-RA	FBgn0015037	Cyp4p1	-0.382449252	0.133609294	-0.102866527	0.113875027	-0.021076245	0.951780859	-0.337322333	0.379161148	-0.199782915	0.31407832	-0.559070359	0.371790191	-1.091336886	0.000509091
CG17988-RA	FBgn0032536	Ance-3	-0.054038701	0.144834932	0.237919781	0.086811608	0.115333121	0.425272881	-0.079738405	0.722581089	-0.16342405	0.555997081	-0.364773435	0.475054674	-1.153825403	0.00422392
CG14889-RA	FBgn0259244	CG42342	0.065057069	0.623767517	0.219658001	0.155551599	0.269843099	0.057753184	0.275190563	0.068855787	-0.306189077	0.055430951	-0.093564201	0.828877206	-1.024067463	0.001391168
CG2211-RA	FBgn0035211	CG2211	-0.145976037	0.277521365	-0.151080065	0.160010781	-0.201172035	0.164815567	-0.272512574	0.057882138	0.272725695	0.450138215	-0.044038715	0.875749905	-1.048567196	0.00053927
CG31176-RA	FBgn0051176	CG31176	-0.169941773	0.541438248	0.006606457	0.972733474	0.1727542	0.476077975	-0.032444689	0.709319684	0.092315867	0.509893659	-0.055558342	0.398263429	-1.170672391	0.000509091
CG3744-RA	FBgn0039240	CG3744	0.040432883	0.788323179	0.031714971	0.722727894	-0.105508122	0.492207586	-0.664267852	0.195675425	0.445828344	0.216244201	-0.250111817	0.459015642	1.317032869	0.000509091
CG4206-RA	FBgn0024332	Mcm3	-0.142044478	0.259778244	-0.32395117	0.026243514	-0.083639126	0.353661542	0.544832689	0.211124386	-0.380632499	0.204673777	-0.196614796	0.628516951	-1.460048147	0.000939227
CG33316-RB	FBgn0263873	sick	-0.002937945	0.976391053	0.08526572	0.186046866	0.183326271	0.19860487	0.187709351	0.020179231	0.07976319	0.143207171	-0.005729938	0.970192188	-1.037227032	0.000520059
CG11966-RA	FBgn0037645	CG11966	-0.045427301	0.685874008	0.032442588	0.812054701	0.073501208	0.477330579	0.14681426	0.012446288	-0.068665148	0.765701306	0.076211817	0.687981259	-1.052317534	0.001169586
CG6401-RA	FBgn0034270	CG6401	0.07648018	0.579519569	0.027539492	0.868635755	0.086712406	0.728649543	0.296385354	0.000716822	-0.106482636	0.480010336	0.009069195	0.976765211	-1.089128616	0.002754505
CG30111-RA	FBgn0259211	grh	0.219444029	0.036157297	0.135564615	0.140879515	0.373795418	0.033303827	0.356382464	0.053881208	-0.126467584	0.213663549	0.196016781	0.438850433	-1.150398477	0.001053351
CG11221-RA	FBgn0031855	CG11221	-0.092356118	0.357606648	0.069869326	0.383461615	0.179046724	0.468400194	0.050605431	0.827976156	-0.459718475	0.163746356	0.038735388	0.896840645	-1.065036453	0.00051206
CG14680-RA	FBgn0037817	Cyp12e1	-0.071783755	0.771106028	0.330175404	0.030412667	0.22571795	0.490867901	0.179104105	0.662520676	-0.066393589	0.677353941	0.043066716	0.946744525	-1.011822564	0.002316137
CG7937-RA	FBgn0004863	C15	-0.12649565	0.46809234	-0.00295299	0.988700922	-0.023659308	0.918772731	-0.111368883	0.189460769	-0.488356818	0.07880977	-0.76208328	0.17986289	-1.156349507	0.002182644
CG17795-RA	FBgn0035623	mthl2	-0.445834529	0.259535685	0.034405771	0.65811176	0.09438721	0.555806378	-0.068096061	0.555426525	-0.319422518	0.038696681	-0.174592387	0.090612034	-1.091787847	0.000509091
CG18048-RA	FBgn0037435	CG18048	-0.311061465	0.075702777	-0.179117973	0.090856805	0.018854082	0.875516869	0.094164311	0.049364304	-0.36159055	0.102448045	0.013911656	0.970604555	-1.21841852	0.000519147
CG5646-RA	FBgn0039525	CG5646	0.17924264	0.428085062	0.276997813	0.091183679	0.226885676	0.066027697	0.011451774	0.96596857	-0.048477543	0.749773778	0.051963829	0.886726759	-1.141277749	0.000579328
CG15009-RC	FBgn0001257	ImpL2	-0.222268375	0.299663025	-0.311283311	0.151413612	-0.075820928	0.715375449	0.444308414	0.095774828	-0.512341366	0.167011542	-0.465662445	0.600846202	-2.30228653	0.000697028
CG4786-RA	FBgn0037012	Rcd2	0.133937016	0.304895216	0.116941317	0.226750932	0.190678646	0.036526247	0.195223497	0.330531561	-0.305856358	0.144612096	0.15852326	0.496547862	-1.165217229	0.000621513
CG1840-RA	FBgn0030351	CG1840	0.564982041	0.007894444	0.242879101	0.166896882	0.458955754	0.001152426	0.328452954	0.109817601	0.296217887	0.036651162	0.510048028	0.074017843	-1.021098308	0.000509091
CG7565-RA	FBgn0035833	CG7565	-0.218854528	0.495194037	-0.056342125	0.130724449	0.114992335	0.300581774	0.167421196	0.050101142	-0.218607688	0.158391534	-0.262507634	0.567350878	-1.134690194	0.000655924
CG9383-RA	FBgn0029094	asf1	0.053355677	0.540494981	-0.161331251	0.077249558	-0.014925641	0.761616884	0.255920842	0.057159048	-0.095555993	0.708996815	-0.275137567	0.223740918	-1.517319384	0.000535165
CG4439-RA	FBgn0034132	S-Lap8	-0.002204986	0.98415706	0.070500301	0.638921309	-0.046104779	0.790803043	0.042883883	0.752483988	-0.070752528	0.667196233	-0.139040427	0.347527122	-1.040596488	0.00088833
CG30190-RA	FBgn0261564	CG42678	-0.083581343	0.502133692	0.180653064	0.20139924	-0.016554895	0.957518752	-0.033097779	0.922787184	-0.192523903	0.280029789	-0.375948135	0.593590296	-1.325451062	0.000511214
CG6939-RA	FBgn0025802	Sbf	-0.025060302	0.545131092	0.004066317	0.97341329	0.086481303	0.59526733	0.000306106	0.998647854	-0.329530443	0.147563939	-0.469220415	0.354568011	-1.233996419	0.004451208
CG5500-RA	FBgn0039461	CG5500	0.082144979	0.423834416	-0.153081604	0.1961433	-0.060108128	0.551265623	0.232848829	0.142737905	-0.374609475	0.111163027	-0.137389585	0.667719618	-1.453213202	0.000509091
CG14025-RA	FBgn0000228	Bsg25D	0.444334088	0.001088526	0.320550026	0.041602081	0.216377435	0.218777435	-0.959702588	0.012807076	0.613336234	0.146762516	0.072968684	0.914706808	1.153178494	0.00059935
CG1916-RA	FBgn0004360	Wnt2	-0.009823142	0.890741533	0.034991758	0.652132462	0.100599507	0.166681375	0.129805181	0.705106609	-0.369787643	0.064687354	-0.328046657	0.615438678	-1.918653033	0.000509091
CG16738-RA	FBgn0003430	slp1	0.131741962	0.479218058	-0.244967315	0.158184594	-0.00866996	0.970980826	0.460140008	0.113744919	-0.568414732	0.122616725	-0.43955808	0.357626528	-1.382238542	0.000509091
CG18214-RB	FBgn0024277	trio	0.036497549	0.865012145	0.133947223	0.479125144	0.05922133	0.499966941	0.155789486	0.652229518	-0.220992797	0.181135784	-0.212070523	0.731886296	-1.493990331	0.000509091
CG8177-RK	FBgn0036043	CG8177	0.21069493	0.194255238	0.276655043	0.30275067	0.093120346	0.773654013	-1.020599799	0.029552928	0.685718774	0.039640827	-0.202794799	0.820331509	1.592034518	0.000509091
CG1873-RA	FBgn0000557	Ef1alpha100E	0.149901447	0.509320425	0.224061382	0.223919381	0.098012433	0.778824955	0.03881564	0.799205289	-0.221495616	0.416329851	-0.46403591	0.228027711	-1.127602863	0.001752471
CG12755-RB	FBgn0002440	l(3)mbn,l(3)mbn	0.087574296	0.531972558	0.036483294	0.68844929	0.308946107	0.104073617	0.228125224	0.377915118	-0.261398372	0.001544789	0.173709519	0.724030731	-1.128300834	0.000603701
CG32005-RA	FBgn0085432	pan	0.105656583	0.554364908	0.080184398	0.707106935	0.244740939	0.134592562	0.171051032	0.271083045	-0.075631461	0.243559844	0.03051447	0.92621463	-1.020319301	0.000608275
CG8486-RA	FBgn0264953	CG8486	0.18083172	0.202174658	0.113138732	0.69778603	0.258469759	0.018732299	0.189309189	0.429164176	-0.211419535	0.105365808	0.024764722	0.963497195	-1.15430671	0.00674509
CG12455-RB	FBgn0261999	CG42817	0.269659435	0.022211393	0.165497136	0.214772325	0.275874695	0.029186949	0.275315224	0.185413451	-0.166167247	0.230780907	-0.186954202	0.656489558	-1.312914242	0.000509091
CG6654-RA	FBgn0038301	CG6654	0.096165836	0.274760634	0.243826759	0.001832965	-0.112823048	0.168718353	0.434987934	0.014247146	0.027324613	0.867929792	-0.200229102	0.398711587	-1.072722078	0.000634309
CR30087-RA	FBgn0050087	CG30087	0.074754694	0.447135654	0.005713109	0.969894479	-0.064743221	0.605578807	0.050168113	0.324796227	-0.105382343	0.270561078	0.154409388	0.373830944	-1.071173872	0.00051206
CG5093-RA	FBgn0035954	Doc3	-0.239212625	0.164855679	-0.243492782	0.117259001	-0.173709961	0.210284675	0.40325514	0.100516483	-0.598128425	0.206307937	-0.581842976	0.409479946	-1.852820446	0.000734154
CG18812-RA	FBgn0042135	CG18812	0.336151953	0.021303818	0.171015839	0.508548325	0.051904115	0.855148117	-1.194080178	0.024723911	0.726969192	0.072947219	-0.148390489	0.87168777	1.65259247	0.000509091
CG3917-RA	FBgn0026430	Grip84	0.087107262	0.391700393	-0.135823701	0.27909433	0.072227671	0.53648566	0.355122193	0.141739017	-0.15538188	0.52353349	-0.164113441	0.328947834	-1.218180507	0.000566179
CG32791-RA	FBgn0052791	CG32791	0.116498769	0.241439753	0.236128266	0.065190452	0.244276701	0.057159323	0.509728273	0.033855817	0.154474618	0.109805249	0.613220078	0.244120627	-1.123283396	0.000525063
CG6570-RA	FBgn0008651	lbl	0.090523097	0.44890489	0.135316788	0.281131222	0.058720768	0.627301186	0.036184539	0.740054379	-0.105114769	0.582506359	-0.081755734	0.803910962	-1.311535866	0.000509091
CG6824-RA	FBgn0003028	ovo	0.08689155	0.372743772	-0.021919131	0.875940435	0.234460779	0.109652796	0.35662147	0.031868805	-0.183355878	0.204443908	0.137833375	0.563844424	-1.123421523	0.00241092
CG32019-RA	FBgn0005666	bt	-0.446212571	0.1638901	-0.234821879	0.725991079	0.162409162	0.822209981	-0.041728456	0.945206643	0.061650774	0.884242178	-0.4825405	0.486110478	-1.524301124	0.000509091
CG16777-RA	FBgn0261552	ps	-0.201255056	0.08161475	0.037799209	0.432345713	-0.024536818	0.884865254	0.212249223	0.247099487	-0.240428189	0.416982412	-0.43554981	0.54081351	-1.455581968	0.000587307
CG12028-RA	FBgn0000449	dib	-0.003834537	0.96927979	-0.047217412	0.440977863	-0.074349117	0.256410944	0.351636812	0.064335718	-0.268544321	0.302245502	-0.107714437	0.793701581	-1.278610222	0.000520059
CG12112-RA	FBgn0030048	CG12112	0.205832096	0.050329208	-0.125869318	0.542343604	-0.110125791	0.101936351	-0.868243747	0.06530861	0.413709972	0.217161961	-0.088496504	0.919560328	1.217949384	0.000519147
CG9885-RA	FBgn0000490	dpp	-0.138077208	0.342860941	-0.112731424	0.446582152	-0.130613129	0.060319733	0.201530733	0.140537796	-0.513756361	0.1154822	-0.476435993	0.53087125	-1.329717208	0.00103589
CG3897-RB	FBgn0027660	blot	-0.545585797	0.283654129	-0.271466206	0.313057411	-0.128547521	0.475436686	-0.091960794	0.334345958	-0.783768574	0.067001169	-0.60154567	0.267952738	-1.11471663	0.004963133
CG10011-RA	FBgn0039590	CG10011	-0.124068634	0.479955939	-0.095936229	0.432021133	-0.21517842	0.133545656	0.191512467	0.386156272	-0.378686708	0.366056661	-0.744655845	0.410963376	-1.428681036	0.000509091
CG5186-RA	FBgn0261477	slim	-0.210810161	0.130071277	-0.14692344	0.135149572	-0.097132958	0.26379016	0.114961415	0.296440347	-0.373489248	0.358515792	-0.664444184	0.384146367	-1.684057645	0.000509091
CR31271-RB	FBgn0020546	iab-4	-0.159608704	0.088561549	-0.021718286	0.64677173	0.048556462	0.358056894	-0.022010051	0.859205142	-0.327808265	0.020135878	0.07452346	0.865799549	-1.083561186	0.000509091
CG12072-RA	FBgn0011739	wts	0.01871702	0.838645831	-0.113707938	0.342724293	0.024474117	0.627695235	0.331285767	0.384000597	-0.029282684	0.890204879	0.101440116	0.72520323	-1.423331598	0.000748863
CG8127-RA	FBgn0000568	Eip75B	-0.076123593	0.039691391	0.085513421	0.75779571	0.051510775	0.597724089	0.328901546	0.030510653	0.517878375	0.163087262	0.24144538	0.497475396	-1.673186531	0.000509091
CG11255-RA	FBgn0036337	CG11255	-0.010028323	0.963635221	-0.276426097	0.188222789	-0.117775183	0.301859327	0.468000289	0.080769048	-0.433797373	0.262862802	0.084898515	0.857564327	-1.060939888	0.001557592
CG4268-RD	FBgn0016696	Pitslre	0.247421151	0.145335952	0.143224024	0.176709623	0.17133085	0.035192806	0.214684796	0.197005254	-0.143579603	0.255870555	-0.1456708	0.546704819	-1.099746435	0.00051206
CG3000-RA	FBgn0262699	rap	0.101108294	0.587261385	-0.085641776	0.650190557	0.081250583	0.76747819	0.184668949	0.01917575	-0.281747865	0.251009592	-0.463782374	0.30252579	-1.373423696	0.000509091
CG7073-RC	FBgn0038947	sar1	0.091085846	0.269515552	0.182225472	0.269786973	0.427482262	0.038361523	0.229159398	0.324092615	0.223462227	0.381686587	0.089124687	0.407336537	-1.487617942	0.000899283
CG15628-RA	FBgn0031632	CG15628	0.000435983	0.994608168	-0.206311677	0.290396115	-0.250858101	0.229988739	0.04987313	0.887288258	-0.700632635	0.19264653	-0.71633814	0.403940943	-1.296789157	0.001495336
CG14659-RA	FBgn0037284	CG14659	0.154607402	0.251420718	0.053714066	0.626519696	0.098925345	0.116859886	0.079555729	0.594805926	-0.038921405	0.843179026	0.088530387	0.735875933	-1.171400466	0.000509091
CG31543-RA	FBgn0264785	Hph	-0.00583903	0.933524319	-0.056185634	0.666139595	-0.069637399	0.665350828	-0.006481552	0.967490423	-0.396232007	0.178522649	-0.381127251	0.297808727	-1.049338592	0.00293633
CG31702-RA	FBgn0051702	CG31702	0.02958144	0.834706881	0.20138566	0.058090042	0.168929494	0.218886533	0.102573938	0.038598791	0.117579696	0.260938267	0.279943001	0.104597032	-1.287420908	0.000509091
CG10913-RA	FBgn0028983	Spn6	-0.268019875	0.072744031	-0.211684127	0.159351812	-0.257839331	0.303514078	-0.025089115	0.821509595	-0.632041012	0.188276829	-0.772170296	0.228989037	-1.427180573	0.000510478
CG31647-RA	FBgn0051647	CG31647	0.084295941	0.564181746	0.224878227	0.011438299	0.095810262	0.318832181	0.0587507	0.789058527	-0.11453911	0.573836677	0.065916559	0.839858299	-1.274912209	0.000509091
CG15085-RA	FBgn0023214	edl	-0.185172789	0.137902456	-0.303670341	0.02586071	-0.27657104	0.066744669	0.502712322	0.02144852	-0.541687724	0.178621968	-0.349163795	0.559251583	-2.031691482	0.002248676
CG30038-RA	FBgn0260959	MCPH1	0.10616047	0.291620258	-0.18099689	0.039470896	0.002390792	0.988302516	0.34612238	0.048116516	-0.316771921	0.267431695	-0.078911812	0.82230415	-1.307001809	0.000509091
CG10861-RA	FBgn0036255	Atg12	-0.011856785	0.907190545	-0.057113745	0.330922249	-0.09163481	0.313510003	0.239112841	0.227769979	-0.208564857	0.247815751	0.125540597	0.223918874	-1.269788984	0.000742254
CG3497-RA	FBgn0004837	Su(H)	0.125574935	0.166372712	0.026154179	0.5154003	-0.035265988	0.783490951	-0.358933696	0.102337936	0.482752155	0.053429569	0.030810242	0.95438724	1.022705376	0.002189468
CG7220-RB	FBgn0033544	CG7220	-0.028535626	0.87460677	-0.026285334	0.868259453	-0.151339618	0.604774581	-0.860309642	0.099512224	0.610836716	0.002232609	-0.284928527	0.735899488	1.18450657	0.000649569
CG1794-RA	FBgn0033438	Mmp2	-0.051929043	0.552011051	0.205000691	0.043457317	-0.082301488	0.508241398	-0.052493241	0.833731346	-0.062148542	0.770175594	0.147254958	0.621151757	-1.231183241	0.000509091
CG33464-RA	FBgn0264089	CG33464	0.136448796	0.425704907	0.052435459	0.418521692	0.116142164	0.268690603	0.174338014	0.727193105	-0.503270934	0.19752984	-0.343438331	0.554456866	-1.380457635	0.00119136
CG10479-RA	FBgn0035656	CG10479	-0.112606259	0.251153833	-0.193729372	0.202213481	-0.140949818	0.277644446	0.037027803	0.551447195	-0.642665349	0.122706596	-0.794447933	0.29688765	-1.938783441	0.001423098
CG2846-RA	FBgn0014930	CG2846	0.062317731	0.341730626	-0.040532539	0.704974192	0.009488523	0.908511647	0.049568369	0.631100289	-0.351645084	0.076893515	-0.019083884	0.814431937	-1.158214999	0.000547987
CG1028-RH	FBgn0260642	Antp	0.052832916	0.756754661	0.254730125	0.03937065	0.110837862	0.128375598	0.236135587	0.558528654	-0.174923997	0.069005145	-0.0597183	0.935883002	-1.600959505	0.00051206
CG32263-RA	FBgn0052263	CG32263	-0.065870666	0.289079667	0.020320587	0.828275494	-0.126397239	0.19965133	-0.003818404	0.976961756	-0.134230492	0.586567625	-0.026127783	0.506604117	-1.052369238	0.000528844
CG1454-RA	FBgn0005642	wdn	-0.095963034	0.059535214	-0.147526732	0.317860291	-0.245143161	0.118052702	-0.705100402	0.052322236	0.444030021	0.015123737	0.057646407	0.928197523	1.024671189	0.00054588
CG5670-RE	FBgn0002921	Atpalpha	0.019990413	0.509499163	0.071111862	0.707470311	0.187771068	0.327702566	-0.047884167	0.736113237	0.171417087	0.208375065	0.043725718	0.581481107	-1.378094929	0.00111193
CG32922-RB	FBgn0262717	Skeletor	-0.200144896	0.24938318	0.261416171	0.315359925	-0.084812423	0.831520162	-0.046166577	0.791633601	-0.036482484	0.935421509	-0.318804088	0.396221719	-1.300552565	0.000847659
CG8085-RB	FBgn0020620	RN-tre	0.180301682	0.185937962	0.120852902	0.173948836	0.01712207	0.778334116	0.144635827	0.198164154	-0.10211961	0.341392713	0.491829921	0.059737531	-1.133927105	0.000509091
CG5407-RA	FBgn0038504	Sur-8	-0.006940417	0.982754461	0.004688512	0.982072918	-0.051907331	0.854500123	0.412053946	0.03226366	-0.220348332	0.468726846	-0.023479322	0.924578909	-1.023629907	0.002799923
CG8821-RB	FBgn0033748	vis	0.082096216	0.776875841	0.083707878	0.617079335	-0.067176039	0.52996483	0.180531673	0.178000523	-0.100550422	0.483006384	-0.085032955	0.754551788	-1.227094294	0.000534087
CG4422-RA	FBgn0004868	Gdi	0.044735015	0.693897477	-0.129556319	0.312945533	0.005104028	0.969027681	0.236312038	0.072445362	-0.344082486	0.330011517	-0.309421779	0.229459598	-1.665902906	0.001096655
CG1239-RA	FBgn0037368	CG1239	-0.009686127	0.915771145	-0.127572713	0.414637079	-0.114078429	0.312039419	0.199560084	0.133277585	-0.215941515	0.281456375	-0.147461561	0.056904994	-1.167062468	0.000509091
CG12432-RA	FBgn0263706	CG12432	0.080152754	0.568996878	0.091370325	0.188140082	-0.021676273	0.600430234	0.130719713	0.059791432	0.045638642	0.580265479	0.139345689	0.479548526	-1.028241874	0.00051206
CG1897-RA	FBgn0000492	Dr	-0.017831288	0.710000673	0.043749778	0.640039903	-0.006998639	0.928064584	0.124055359	0.278821565	-0.176088876	0.183718822	-0.056139992	0.784591389	-1.500513984	0.000525934
CG5059-RA	FBgn0037007	CG5059	-0.08162508	0.442897742	-0.158021596	0.122986144	-0.347877679	0.101368393	0.130627961	0.455531291	-0.559673869	0.210202182	-0.800305036	0.39484525	-1.877239485	0.001213261
CG9397-RA	FBgn0086655	jing	0.128934453	0.468710966	0.252837505	0.159737681	0.135065927	0.425623124	0.117766646	0.466609362	-0.188453131	0.474697361	-0.032578631	0.930773064	-1.176277141	0.000509091
CG6728-RA	FBgn0037896	ninaG	0.09043896	0.555320882	0.104593859	0.330658343	-0.144546732	0.58506155	0.005530822	0.979757138	-0.198000117	0.293961462	-0.23381437	0.683720455	-1.178931757	0.001655408
CG1072-RB	FBgn0013751	Awh	0.068177603	0.660883423	0.18523349	0.255087305	0.096696043	0.604714484	0.18727289	0.051238415	-0.078941876	0.152346411	0.755243805	0.198437521	-1.395871212	0.000509091
CG8603-RA	FBgn0085408	Shroom	-0.124043276	0.621033516	-0.184294074	0.305990003	-0.106043516	0.603520518	0.283044442	0.199523124	-0.487286553	0.287370171	-0.338161705	0.555426169	-1.451041854	0.000509091
CG5028-RA	FBgn0039358	CG5028	0.00811377	0.949510995	-0.107890552	0.546188283	0.18642576	0.192640517	0.060129677	0.50075676	-0.255014075	0.370721655	-0.092555455	0.464717925	-1.164668985	0.000509091
CG4627-RA	FBgn0033808	CG4627	-0.052349103	0.781323624	-0.044673519	0.792106498	-0.207331633	0.148246516	0.043758148	0.613741812	-0.348236946	0.150644967	-0.170033173	0.443062804	-1.052898428	0.001089243
CG12151-RA	FBgn0029958	Pdp	0.092309872	0.365576555	-0.034831694	0.714355259	0.047479809	0.699675517	0.215691566	0.052960359	-0.170511066	0.235724945	0.020930677	0.89584262	-1.181323304	0.000509091
CG7549-RA	FBgn0260386	mtg	-0.041851773	0.693005531	0.010880333	0.908686843	-0.080274298	0.33859855	0.0180811	0.795910968	-0.243223963	0.260043826	0.687907235	0.223600927	-1.122343218	0.000515603
CG32717-RC	FBgn0261873	sdt	0.055232801	0.798053545	-0.19449116	0.324097401	-0.01857418	0.932759896	0.487072928	0.003403873	-0.316430729	0.438001878	-0.103445244	0.840349541	-1.86608058	0.000647293
CG13868-RA	FBgn0034501	CG13868	-0.334983526	0.254176796	-0.121003888	0.697150151	-0.262250929	0.26522322	0.264756321	0.172597493	-0.279119782	0.401827984	-0.57344474	0.350241081	-1.945008221	0.000553893
CG4477-RB	FBgn0035971	CG4477	-0.051306683	0.78946527	0.187280879	0.094151765	0.080865218	0.372841471	-0.052263684	0.81149811	-0.102871558	0.601653694	0.03718595	0.905702026	-1.254993565	0.000509091
CG8166-RA	FBgn0034013	unc-5	0.081801837	0.671067532	0.027233129	0.882589514	0.193854754	0.456428436	0.350208438	0.197523335	-0.093127453	0.46656837	0.082480986	0.895977819	-1.857741167	0.002309922
CG8443-RA	FBgn0034087	clu	0.008340994	0.958805985	0.085495035	0.657720809	0.150332481	0.442723813	0.087323756	0.147742309	-0.09144461	0.520247444	0.030551526	0.564320102	-1.004698591	0.000943984
CG1273-RB	FBgn0035522	CG1273	0.129226205	0.391631872	0.106562386	0.423563494	-0.052107456	0.411622276	-0.007595609	0.943300757	0.014527258	0.939372997	0.09404002	0.328651951	-1.008399994	0.001278019
CG8114-RA	FBgn0003041	pbl	-0.154982925	0.600866406	-0.368669792	0.201506825	-0.295902425	0.309394928	0.275532036	0.224233229	-0.391579373	0.317174625	-0.21713714	0.694736528	-1.793828176	0.000662827
CG10109-RA	FBgn0001332	L	-0.200388575	0.297650566	-0.2645183	0.082813231	-0.214294895	0.339940073	0.398740198	0.175916024	-0.297380708	0.385508829	0.291456407	0.006953427	-1.788360621	0.00110203
CG12673-RA	FBgn0037153	olf413	0.07038463	0.149384865	0.094540383	0.479127669	0.027895563	0.735874293	0.200199087	0.085949041	-0.172077411	0.239788165	0.424738649	0.278277439	-1.290804093	0.000990823
CG4500-RA	FBgn0028519	CG4500	-0.29436265	0.025017607	-0.419278497	0.079284037	-0.270135767	0.043934764	0.007112163	0.960205387	-0.565095505	0.082959768	-1.006206275	0.242852556	-2.046054453	0.000770239
CG5073-RA	FBgn0038331	CG5073	-0.06506091	0.764975373	-0.205422194	0.374501355	-0.082839293	0.771571073	0.136054154	0.114540106	-0.357434444	0.264469574	-0.307593038	0.35651439	-1.562049736	0.000705949
CG3295-RA	FBgn0034573	CG3295	-0.292087499	0.012683584	-0.34016601	0.12666265	-0.192506467	0.096259182	0.025661637	0.770970393	-0.278531309	0.358727205	-0.235525726	0.179064787	-1.063934035	0.003326452
CG6754-RB	FBgn0261530	nbs	-0.170465963	0.526044144	-0.350035214	0.090046565	-0.271797095	0.287525608	0.207263352	0.243821428	-0.413676828	0.233225266	0.010433371	0.965856304	-1.162279394	0.001081481
CG17082-RB	FBgn0039994	CG17082	0.145269746	0.319396813	-0.049466278	0.667826071	0.193430724	0.266837081	-0.799220104	0.006754653	0.45805484	0.243538516	-0.119382866	0.772969627	1.35048019	0.000509091
CG16779-RA	FBgn0037698	CG16779	-0.161602163	0.583521008	0.083593353	0.544329853	-0.246980445	0.619144205	0.069652815	0.528059968	-0.089311847	0.48959784	0.138247985	0.52751978	-1.0415226	0.000772605
CG7100-RE	FBgn0015609	CadN	-0.373567867	0.124670043	-0.112405265	0.679353424	-0.213413391	0.436831028	0.32213829	0.128042095	-0.196858856	0.159578511	-0.376321595	0.570899745	-1.428206968	0.000816964
CG10327-RB	FBgn0025790	TBPH	-0.250108259	0.575058132	-0.131935868	0.654738226	-0.039724766	0.913015803	0.470122126	0.241999221	-0.258797313	0.502914382	-0.056202499	0.952332832	-1.864684075	0.003297493
CG1333-RA	FBgn0261274	Ero1L	0.000382296	0.996812028	0.025825897	0.878107001	0.176989582	0.064585013	0.135815065	0.435872814	-0.326867445	0.247380424	-0.164134081	0.730618614	-1.094918643	0.000554376
CG10078-RB	FBgn0041194	Prat2	-0.529120696	0.12562591	0.10242571	0.657196829	0.284973975	0.077621185	0.293761714	0.037523374	-0.138213065	0.503675847	0.359431778	0.390113929	-1.572563943	0.002154825
CG13586-RA	FBgn0035023	itp	0.055700339	0.682807038	0.264065843	0.183986713	0.277479274	0.028849112	0.363050763	0.239415831	-0.200255628	0.391656277	-0.199107802	0.819543039	-1.411157231	0.001170949
CG3851-RA	FBgn0002985	odd	0.086937761	0.532046851	-0.137036581	0.175154497	0.101241305	0.182207652	0.329251062	0.260981694	-0.293481933	0.03431788	-0.25547708	0.67806773	-1.952586472	0.000985428
CG6889-RB	FBgn0040071	tara	-0.209484865	0.573223124	-0.158922656	0.592871298	0.009605982	0.980870783	0.642198743	0.118238264	-0.246954334	0.53091644	-0.099804385	0.917037122	-1.804048725	0.003897204
CG32508-RB	FBgn0085387	shakB	-0.065839394	0.672446691	0.122487962	0.120179811	0.249301435	0.064567264	0.073434736	0.839825797	-0.277574824	0.420998134	-0.090432926	0.884704024	-1.233702674	0.00051346
CG8791-RA	FBgn0033234	CG8791	-0.070189697	0.520337418	-0.149257835	0.352159948	0.103528537	0.509717884	0.100403704	0.233058895	-0.174913073	0.307765691	-0.04728556	0.704476194	-1.090927045	0.000823801
CG2865-RA	FBgn0023526	CG2865	-0.056474598	0.426010119	-0.163030978	0.370021953	0.008263525	0.923847159	0.251592865	0.281123526	-0.342490326	0.055683778	-0.240740879	0.503627162	-1.373133703	0.00199656
CG4927-RA	FBgn0034139	CG4927	-0.093111507	0.721040933	0.17754605	0.339942642	0.169577454	0.50998601	-0.28498226	0.299231043	-0.168930027	0.666265517	-0.217433487	0.635699801	-1.105192964	0.001452817
CG8173-RA	FBgn0030864	CG8173	0.089954223	0.516919523	-0.050997739	0.852558595	0.056051819	0.811819612	-0.263121268	0.209488997	-0.518524272	0.272155238	-0.221174705	0.654382412	1.10454195	0.00068064
CG1221-RA	FBgn0027111	miple	0.329287364	0.018205007	0.212170693	0.337727982	0.29769471	0.149359659	0.826306715	0.030683018	0.283574108	0.145215097	0.505535222	0.235779528	-1.536340293	0.001472319
CG8222-RD	FBgn0032006	Pvr	-0.104204004	0.555735985	0.003579402	0.985274381	0.154345735	0.353892269	0.200080597	0.053417204	-0.139795477	0.476863604	-0.367988083	0.452906911	-1.529503746	0.000640934
CG5871-RA	FBgn0038870	Oga	0.014484496	0.475567187	-0.108976916	0.346464169	0.138571988	0.494021488	0.184327608	0.302939474	-0.367652186	0.117891396	-0.092922543	0.820596479	-1.097297171	0.001604266
CG6845-RA	FBgn0035099	CG6845	-0.099947342	0.327157163	0.140855851	0.087708874	0.09900457	0.503386255	0.022865603	0.860094798	-0.338792537	0.224417312	-0.062211371	0.897352554	-1.345789524	0.001012015
CG7802-RB	FBgn0039704	neo	-0.247175413	0.428237611	-0.237180441	0.197167218	0.105469043	0.34335227	-0.190105694	0.288239293	0.19729248	0.133578206	-0.042836828	0.852825971	-1.146472753	0.003204936
CG9231-RA	FBgn0036887	CG9231	0.255483515	0.024851282	0.114635222	0.531212997	0.089600713	0.740474836	-0.63041186	0.05737023	0.521511824	0.208824544	-0.039672394	0.950698698	1.012594596	0.001973219
CG8965-RA	FBgn0031745	CG8965	0.293430682	0.114814313	0.261808351	0.439615777	0.623915982	0.040157312	-0.376360316	0.316091902	-0.232324615	0.653257906	-0.070195044	0.889314503	-1.654549998	0.00142114
CG11052-RA	FBgn0040524	CG11052	-0.041507685	0.838661602	-0.034115007	0.875213723	0.099670416	0.526874004	-0.027569473	0.273569549	-0.132538232	0.582232563	-0.200808464	0.444567539	-1.17596882	0.000834941
CG17046-RA	FBgn0001316	klar	-0.041976212	0.463415781	-0.036192554	0.578548105	0.055314766	0.376710769	0.408354219	0.012380922	-0.401140129	0.209801619	-0.625011159	0.404039129	-1.961331245	0.000571197
CG8458-RA	FBgn0038134	wntD	-0.02338582	0.909405601	-0.403087015	0.209658555	-0.072963557	0.68969189	0.175283397	0.051893394	-0.572837876	0.226561795	-0.807115056	0.378955373	-1.254411793	0.002335466
CG10230-RA	FBgn0028691	Rpn9	-0.274593087	0.033996025	-0.297852589	0.063422175	-0.127832238	0.15181182	0.030025955	0.822527984	-0.454923962	0.211044072	-0.593231885	0.365425023	-1.232495663	0.001828911
CG7250-RA	FBgn0036494	Toll-6	0.040433054	0.746454814	-0.115786914	0.442755118	0.082097538	0.618255391	0.245848991	0.084754346	-0.223350319	0.356792608	-0.106640933	0.603662229	-2.143718746	0.00056312
CG5010-RA	FBgn0260747	CG5010	0.240667279	0.297780098	0.041590367	0.910032874	0.438916574	0.404370605	0.080187419	0.854145417	0.061283907	0.828324221	0.307866373	0.192685664	-1.329223168	0.000860495
CG5793-RA	FBgn0038858	CG5793	0.012091419	0.88225618	0.009163098	0.930361474	0.101902072	0.657441054	0.192095307	0.292977506	-0.30421852	0.339509049	-0.187574338	0.699469555	-1.478468439	0.000866204
CG7134-RA	FBgn0031952	cdc14	-0.163468119	0.024926866	-0.082310212	0.445064292	0.15165509	0.078561488	0.074229147	0.786381931	-0.264800587	0.083271642	-0.017813955	0.97117384	-1.170897668	0.000509091
CG10261-RA	FBgn0261854	aPKC	0.129143617	0.625471491	-0.010053266	0.958007916	0.112185299	0.718991446	0.614700826	0.066799364	-0.17498013	0.502882512	0.164920488	0.665753483	-1.490858689	0.000807703
CG33129-RA	FBgn0053129	CG33129	0.152575736	0.089988245	0.090021813	0.361522442	0.452295189	0.091932641	-0.014911229	0.897331053	-0.059990711	0.751414713	-0.117012382	0.546789085	-1.219272883	0.000509091
CG7376-RA	FBgn0035689	CG7376	-0.092475152	0.417724987	-0.03677546	0.579697223	0.035668617	0.729665537	0.275249292	0.226625821	-0.385423822	0.122011542	0.06922666	0.871633083	-1.149813678	0.001724249
CG5063-RA	FBgn0038327	Trax	0.09338396	0.19448824	-0.041676815	0.656184967	-0.053507793	0.247662028	0.071582451	0.490771024	-0.099077144	0.473522259	-0.146208606	0.031203732	-1.053834216	0.004114431
CG13124-RB	FBgn0032156	CG13124	-0.011447805	0.945865116	0.180862508	0.580989543	0.278370396	0.314592433	0.218506996	0.300937657	-0.227403867	0.513763333	-0.252091802	0.715275411	-1.431621699	0.000510854
CG1998-RA	FBgn0030485	CG1998	0.052585722	0.617560086	0.023021254	0.758719307	-0.017178364	0.787840217	-0.004563444	0.971756479	-0.06368657	0.567293488	0.01364521	0.949495787	-1.071058431	0.000509091
CG9656-RA	FBgn0001138	grn	-0.066888639	0.336486364	0.018349693	0.769218948	0.025392744	0.510360242	0.185345636	0.419510848	-0.374865718	0.198853349	-0.584603396	0.375576475	-1.589263453	0.000890235
CG16785-RA	FBgn0027343	fz3	-0.081303794	0.42017398	0.02584768	0.893824468	0.072730275	0.733147527	0.531066406	0.008016806	-0.095265264	0.569221511	0.217945684	0.56962655	-1.094534418	0.005750811
CG11922-RA	FBgn0004898	fd96Cb	-0.034340585	0.779422355	-0.082747356	0.557070884	0.199478681	0.195233287	0.077033537	0.180070986	-0.287091003	0.254912714	-0.107007211	0.400067016	-1.088598067	0.001433828
CG1528-RA	FBgn0028968	gammaCop	-0.036660923	0.855677897	-0.075836945	0.743741875	0.092257183	0.631600278	0.067991601	0.47164876	-0.294335714	0.254883495	-0.513442427	0.21568123	-1.34304623	0.00618471
CG32346-RA	FBgn0000541	E(bx),E(bx),E(bx)	0.078121281	0.096493382	0.123863318	0.468135258	0.195442276	0.051446617	0.652360527	0.001723797	0.020119496	0.925192168	0.277381207	0.496260133	-1.550715376	0.000960653
CG3403-RA	FBgn0259483	Mob4	-0.083397542	0.416246411	-0.217774268	0.329014722	-0.130469942	0.284044133	-0.057459409	0.506696388	-0.689424043	0.025346393	-0.641791104	0.317932449	-1.781177197	0.001254182
CG7464-RA	FBgn0029091	CS-2	-0.088982094	0.230519239	0.123338908	0.129918647	0.033562026	0.73614748	0.13458482	0.511361316	-0.087213876	0.244860468	-0.130090378	0.821042785	-1.383235486	0.000573042
CG3556-RA	FBgn0029708	CG3556	-0.324701527	0.265193456	0.163391435	0.155970497	-0.07447159	0.404798764	0.118666513	0.471840383	0.074843619	0.434266197	0.189728252	0.422331799	-1.01016444	0.00051206
CG3460-RA	FBgn0023542	Nmd3	-0.224094956	0.179990457	-0.125420409	0.315774254	-0.078069293	0.754065312	0.077384199	0.469002451	-0.327181502	0.262593863	-0.509904342	0.414232813	-1.512000411	0.002564073
CG3352-RA	FBgn0001075	ft	0.183693073	0.344562697	0.163502065	0.664433895	0.2324361	0.089712056	0.425983744	0.028774051	-0.047392353	0.79253413	-0.581401039	0.395753253	-1.8566518	0.002806256
CG3829-RA	FBgn0035091	CG3829	-0.015782926	0.739637425	0.209325859	0.027023536	0.07680654	0.583271715	0.08506824	0.575469855	-0.084050387	0.576361837	-0.339416011	0.560664415	-1.65240347	0.000641278
CG9701-RA	FBgn0036659	CG9701	-0.230181577	0.163640678	-0.053757497	0.608597221	0.069399142	0.713235162	-0.02284932	0.924432155	-0.257877466	0.12083637	-0.045342348	0.918697903	-1.221045577	0.000509091
CG32139-RA	FBgn0042630	Sox21b	0.072871089	0.605501494	0.137446555	0.280762243	0.013465754	0.889988765	0.104325888	0.379793254	-0.134605879	0.195072668	0.26144903	0.091387816	-1.065893735	0.000509091
CG6027-RA	FBgn0004876	cdi	-0.030043534	0.694934704	0.013674859	0.852507653	0.063907888	0.283816972	0.121327259	0.051173047	-0.187017848	0.18242035	-0.249917847	0.451162119	-1.220352766	0.000509091
CG1034-RA	FBgn0000166	bcd	0.328415963	0.05655932	0.162359117	0.565013045	0.01192967	0.947332392	-1.398456604	0.048088014	0.674070616	0.116800233	-0.227659139	0.850820758	1.685098473	0.000509091
CG11656-RA	FBgn0038109	CG11656	-0.03131094	0.756070322	-0.028236832	0.471350367	-0.110595145	0.163737165	0.068513428	0.320205198	-0.11736669	0.510998654	0.312696241	0.32448838	-1.028130761	0.001111794
CG1448-RA	FBgn0028373	inx3	-0.094026474	0.101070599	-0.30916409	0.222611155	-0.125400148	0.035058866	0.251471126	0.363945736	-0.498704388	0.186331216	-0.723405101	0.468620411	-2.34139235	0.001397085
CG6356-RA	FBgn0039178	CG6356	-0.043009774	0.72210485	0.150812193	0.194196607	0.037631779	0.776276998	0.029891211	0.858951524	0.130673288	0.264385462	0.182350478	0.699799557	-1.460434771	0.000735942
CG9148-RA	FBgn0025682	scf	-0.1670347	0.463698578	0.000566466	0.998404167	0.208080917	0.326642239	-0.043378289	0.850046357	-0.140532732	0.399667558	-0.535731653	0.229993296	-1.73442386	0.001982713
CG9614-RA	FBgn0003089	pip	-0.556549589	0.029431756	-0.089040652	0.44406902	-0.058995231	0.330707766	-0.322443624	0.07956741	-0.320402635	0.010497308	-0.385362805	0.206367487	-1.316798375	0.000520592
CG15427-RD	FBgn0010473	tutl	0.045409531	0.72334711	0.133886394	0.118654127	-0.024809412	0.769442917	0.255571761	0.118214925	-0.186617011	0.60316563	-0.188052383	0.741981179	-1.331482648	0.001015715
CG9614-RC	FBgn0003089	pip	0.125114005	0.604033909	0.158207359	0.31364127	0.058587557	0.386710708	0.029617895	0.867230721	0.004171998	0.968071241	0.064803721	0.838178285	-1.20548644	0.000509091
CG3212-RA	FBgn0031547	Sr-CIV	0.03097423	0.83380351	0.116676038	0.124137109	-0.135201119	0.639972364	0.075452237	0.797754758	-0.347251776	0.175189687	-0.296978888	0.61436754	-1.270470404	0.000692367
CG13025-RA	FBgn0036660	CG13025	-0.200182924	0.30854341	-0.423421269	0.072583898	-0.048780786	0.722914562	-0.104331713	0.135376819	-0.713974453	0.053360152	-0.292345517	0.493643089	-1.44638655	0.000525491
CG14147-RA	FBgn0036112	CG14147	-1.19396148	0.000259986	0.15476143	0.855589814	-0.416229941	0.383989783	-1.466524941	0.048997221	-1.863750067	0.022199291	-1.759372131	0.072943739	-1.055122789	0.000509091
CG17334-RA	FBgn0035626	lin-28	0.166445299	0.033164526	0.187842872	0.124519368	0.175649933	0.329476591	0.14716873	0.027538559	-0.070450071	0.63132262	0.024388764	0.921585421	-1.379806678	0.00080394
CG9911-RA	FBgn0030734	CG9911	0.053449339	0.757913297	-0.020474326	0.881668493	0.07763326	0.665170191	0.225621882	0.18833975	-0.209805855	0.524948742	-0.141383422	0.536048604	-1.400587759	0.000509091
CR31273-RD	FBgn0020556	bxd	-0.001019387	0.991603865	-0.029297673	0.704993515	-0.046438368	0.485684509	0.277014079	0.008821796	-0.014872195	0.945667126	-0.089045587	0.746143449	-1.030032707	0.000574479
CG17721-RA	FBgn0037885	CG17721	0.039320879	0.836210663	-0.128842781	0.236596531	-0.122938475	0.479080445	0.400447341	0.073212911	-0.359898739	0.27787517	-0.021968001	0.951610219	-1.594070797	0.000650454
CG9614-RJ	FBgn0003089	pip	-0.379696471	0.000610435	-0.174875282	0.198555187	-0.267963728	0.019012773	-0.228371265	0.017081315	-0.328634605	0.006244151	-0.019145678	0.838035416	-1.143125526	0.00058677
CG17117-RA	FBgn0001235	hth	0.031706691	0.567874168	0.021588122	0.728069039	-0.085167915	0.596176106	0.452779565	0.000705292	-0.457005846	0.260342944	-0.569476721	0.454763377	-2.179127068	0.001054447
CG16815-RA	FBgn0032491	CG16815	0.092110877	0.597405842	0.016369874	0.857867108	-0.004928725	0.913651281	0.144750946	0.304126511	-0.47012716	0.023806443	-0.096149885	0.574479044	-1.062833418	0.000527259
CG9422-RA	FBgn0033092	CG9422	0.02993598	0.782575298	-0.085212233	0.403249109	0.052260624	0.790152781	0.099436252	0.243987564	-0.342211506	0.171481398	-0.315771886	0.10815213	-1.011581905	0.00051346
CG31766-RB	FBgn0032536	Ance-3	0.055877512	0.204335629	0.093556029	0.548477502	0.131940205	0.107216218	0.236667303	0.01251213	-0.234474787	0.116239697	-0.056962102	0.774867746	-1.372286911	0.000509091
CG17180-RA	FBgn0035140	CG17180	-0.005668959	0.909123376	0.090649995	0.256445652	0.013851816	0.836768066	0.172808128	0.0909249	0.011046943	0.902855986	0.256097195	0.014492458	-1.068112595	0.000567175
CG6203-RA	FBgn0028734	Fmr1	0.044634932	0.56615169	0.101437879	0.468295409	0.037958476	0.286180229	0.225119357	0.161668032	-0.236278138	0.458789642	-0.475295206	0.392031303	-1.454424951	0.000509091
CG14618-RA	FBgn0031189	CG14618	0.089875661	0.607650126	0.002035854	0.987461383	0.088817333	0.621661431	0.065701043	0.072465983	-0.230111255	0.195168211	-0.222108234	0.05643037	-1.022772284	0.001872945
CG33113-RG	FBgn0053113	Rtnl1	0.081160239	0.534841259	-0.088457624	0.599271617	-0.063609	0.641253544	0.051812198	0.513479442	-0.472294232	0.034310709	-0.198203247	0.344812007	-1.073356	0.000596834
CG12241-RA	FBgn0038304	CG12241	-0.147653929	0.093105099	-0.054679765	0.633542368	-0.192824624	0.358158756	0.054671043	0.698103165	-0.375446539	0.129816629	-0.017098526	0.879300948	-1.423226598	0.000573554
CG8245-RA	FBgn0033031	CG8245	0.138829709	0.240961166	0.219299684	0.141034309	0.154910741	0.145260531	0.140209744	0.13267116	-0.04651777	0.634050142	0.120961572	0.586015535	-1.009329264	0.000621513
CG32410-RA	FBgn0053523	CG33523	0.071747031	0.267458801	0.135310649	0.126751574	-0.031589656	0.036888923	0.066639851	0.565689762	-0.121545263	0.157666428	0.002432283	0.99244271	-1.137622203	0.000509091
CG4620-RA	FBgn0004395	unk	0.072042132	0.400813753	0.133716607	0.293477507	0.06526474	0.653987428	0.501940978	0.020418737	0.050902789	0.842124303	-0.127610771	0.740105956	-1.403874716	0.000509091
CG10108-RA	FBgn0013725	phyl	0.075163147	0.424361497	-0.103668287	0.72716932	-0.003711226	0.97581558	0.240878092	0.232616353	-0.325725536	0.327878659	-0.815322252	0.208670769	-1.685675519	0.002514575
CG5803-RA	FBgn0000636	Fas3	-0.251538768	0.148702485	0.129610993	0.507511695	-0.083330028	0.786700609	-0.178328618	0.435509144	0.34196845	0.257610757	-0.491488475	0.494021079	-1.890680707	0.000509091
CG31761-RA	FBgn0262475	bru-2	0.065929849	0.726123321	0.150844438	0.486917903	0.115001706	0.594782586	0.43847992	0.030248909	0.033896662	0.851784265	-0.012814057	0.971705184	-1.370980415	0.000509091
CG3758-RA	FBgn0001981	esg	0.014099141	0.937354414	-0.04669184	0.705471516	-0.058474076	0.809591692	0.093697275	0.467741108	-0.305165441	0.296748989	0.389800247	0.367700465	-1.023245966	0.000511214
CG7748-RA	FBgn0011336	OstStt3	0.082882024	0.144683564	-0.049376815	0.794471738	0.110235499	0.611268676	0.282676218	0.295383806	-0.30768695	0.284054028	-0.370885851	0.341699681	-1.954577339	0.000509091
CG15259-RA	FBgn0041103	nht	-0.082852048	0.513548317	0.078433715	0.697333553	0.0794249	0.566503486	0.142745638	0.030780003	0.016535764	0.906209513	1.113472102	0.341509305	-1.163557097	0.000601846
CG4300-RA	FBgn0036272	CG4300	0.171456581	0.246469075	0.134785369	0.54651649	-0.0114475	0.960044359	-1.123973659	0.034963644	0.594451599	0.078956177	-0.212730883	0.837223058	1.600050271	0.000509091
CG12948-RA	FBgn0037739	CG12948	-0.071776255	0.043900773	-0.043785889	0.713350375	-0.034416734	0.857025437	0.332798544	0.149175998	-0.189669178	0.441771053	0.58867419	0.128032894	-1.597998461	0.000569134
CG16971-RB	FBgn0262109	CR42862	0.491721076	0.039158129	0.462205161	0.083645738	0.328149487	0.359467939	0.297291766	0.157296936	-0.428077114	0.287084731	0.406577561	0.292385347	-1.554954855	0.003346133
CG15224-RA	FBgn0000259	CkIIbeta	0.211442665	0.061629742	0.050136401	0.734119412	0.153594899	0.106868868	0.292707077	0.002516486	-0.277448302	0.289963123	0.23696072	0.306313152	-1.380743882	0.000847758
CG10287-RA	FBgn0026077	Gasp	-0.748880681	0.009714516	-0.03265372	0.9622618	0.061845057	0.896019375	-0.633218127	0.123032783	-0.846579991	0.124936411	0.258686204	0.64728009	-1.10568727	0.000509091
CG5949-RA	FBgn0263600	DNApol-delta	-0.352070173	0.033854962	-0.124469944	0.338803737	-0.243524753	0.07643089	0.029014864	0.895112948	-0.335393292	0.419568609	-0.436901554	0.308648566	-1.044816926	0.000620893
CG31622-RB	FBgn0264556	Gr39a	0.187514261	0.3199559	0.146976005	0.068886887	0.076110834	0.524294527	0.082083256	0.63418818	-0.103158962	0.554834462	-0.000757386	0.993051615	-1.004358209	0.000577666
CG17304-RA	FBgn0264754	CG17304	0.118055234	0.35467611	0.104867975	0.139209845	0.039004665	0.645944705	0.1459169	0.333866642	0.043484817	0.765337542	0.177280829	0.050495757	-1.019465222	0.000525063
CG7321-RA	FBgn0053547	Rim	0.205170024	0.121699863	0.174708237	0.417761852	0.055591034	0.16084169	0.152983716	0.062561397	-0.164320503	0.113689808	-0.183368332	0.653620987	-1.127624448	0.000519483
CG10540-RA	FBgn0034577	cpa	-0.119722748	0.391231896	-0.216513256	0.076215823	-0.149811178	0.501104679	0.234824708	0.179345542	-0.344972518	0.352502337	-0.221627231	0.418619036	-1.428301174	0.00065297
CG9704-RA	FBgn0004108	Nrt	-0.051367829	0.590253483	-0.143935082	0.508530327	-0.172847924	0.416930606	0.269502078	0.014224997	-0.222966038	0.288200519	-0.279200663	0.379346504	-1.455989331	0.001230666
CG6117-RA	FBgn0000489	Pka-C3	-0.109685934	0.367600877	0.010213624	0.939210612	-0.001711655	0.983722614	-0.034915665	0.780742769	-0.391513187	0.106072859	0.695556492	0.399938236	-1.32841708	0.000509091
CG33181-RA	FBgn0053181	CG33181	0.212875442	0.006572235	0.119777669	0.414795476	-0.083786105	0.542414376	-1.224329078	0.041350106	0.686788794	0.033520943	-0.116714809	0.909924103	1.552498675	0.000509091
CG9952-RA	FBgn0020257	ppa	-0.227778608	0.365673805	-0.213383763	0.246917624	-0.195041453	0.575520381	0.486476989	0.004778962	-0.548186645	0.209963722	0.34587167	0.010762003	-1.673065143	0.000704962
CG5656-RA	FBgn0037083	CG5656	-0.196302387	0.182150716	0.068325823	0.61806249	-0.053066267	0.667913223	-0.121581697	0.742450903	-0.211180538	0.565285197	-0.675123679	0.455817449	-1.604391562	0.000509091
CG6136-RA	FBgn0038332	CG6136	0.087728332	0.287495271	-0.14589734	0.230582565	-0.091519291	0.207799153	0.175604181	0.397062165	-0.39036033	0.088884751	-0.166835563	0.612664631	-1.259008203	0.000509091
CG1429-RF	FBgn0011656	Mef2	0.160736501	0.088241746	0.254587023	0.042061106	0.109219525	0.117316162	0.132266364	0.209925461	-0.020630194	0.854004932	0.17995468	0.282063499	-1.03340606	0.000521477
CG1600-RC	FBgn0033188	CG1600	0.11038701	0.603902221	0.092106782	0.588734384	0.031555612	0.890854474	0.247364106	0.350710906	0.035556999	0.691659323	0.257335756	0.122570452	-1.303202416	0.00054541
CG3423-RA	FBgn0020616	SA	-0.278695833	0.123301892	-0.34026905	0.060861152	-0.336598737	0.07766293	-0.027537044	0.793391318	-0.607997022	0.050829694	-0.432576144	0.4592431	-1.739731855	0.000818436
CG33481-RA	FBgn0053481	dpr7	-0.22522343	0.398119164	-0.095768266	0.75574291	-0.161704023	0.573942838	0.183594526	0.335826624	-0.303050954	0.302558523	-0.257784199	0.505917212	-1.300320249	0.001259031
CG31414-RA	FBgn0051414	CG31414	0.033432284	0.838322889	0.074157409	0.163279388	-0.042579389	0.314085116	0.045045329	0.667021726	-0.222520368	0.219895578	-0.06644896	0.852878813	-1.411929065	0.000576697
CG17461-RA	FBgn0039925	Kif3C	0.023478847	0.853552827	0.17068434	0.068104519	0.124590857	0.402839267	0.064917423	0.45222692	-0.050938531	0.537617386	0.096443538	0.47413215	-1.004560031	0.001082637
CG1578-RA	FBgn0030336	CG1578	0.203446594	0.074654086	0.082173948	0.688460974	-0.112142654	0.498769133	-1.061276017	0.041163227	0.480981061	0.076904773	-0.206524333	0.851648784	1.839730138	0.000509091
CG31319-RA	FBgn0086901	cv-c	0.092932967	0.442560731	0.072205807	0.498068303	0.120561894	0.412406918	0.279165959	0.031711934	0.020325301	0.884965022	-0.087455152	0.838851091	-1.49998434	0.000539501
CG3385-RA	FBgn0005636	nvy	-0.200594615	0.300534077	-0.122922235	0.233191479	0.126402352	0.554372561	0.186638278	0.017324767	-0.118856061	0.482301169	-0.046649265	0.919198764	-1.159086872	0.001365168
CG1622-RA	FBgn0030468	CG1622	-0.118366771	0.485181744	-0.240647013	0.488728015	-0.261794371	0.31670454	-0.712277673	0.053468481	0.446461151	0.034103508	-0.156125199	0.828793462	1.283244002	0.001502063
CG6056-RA	FBgn0043012	AP-2sigma	0.005921277	0.957894742	-0.203528855	0.186073503	-0.037675095	0.875190657	0.074097101	0.412177591	-0.407778081	0.226283409	-0.550551495	0.184539361	-1.612991959	0.000509091
CG9772-RC	FBgn0037236	CG9772	0.093676311	0.034476232	-0.102076723	0.437587526	-0.111842168	0.009530014	-0.657028403	0.074208851	0.285486133	0.440571309	-0.140819738	0.780291238	1.161144951	0.000509091
CG2093-RA	FBgn0033194	Vps13	-0.001093701	0.991108296	-0.007795433	0.956463292	0.090043282	0.148773899	0.069402369	0.762205065	-0.370563484	0.034502295	-0.398000949	0.534200953	-1.722518759	0.000745364
CG9603-RA	FBgn0040529	CG9603	-0.023434015	0.754327426	-0.098412522	0.577030643	0.303602032	0.169972245	0.113285422	0.594362123	-0.315745304	0.364171548	-0.519513931	0.192923552	-1.927509729	0.000659417
CG11630-RA	FBgn0032964	CG11630	-0.050228445	0.560023156	0.12566754	0.057466745	0.146600218	0.296345695	0.10013497	0.492897062	-0.031611904	0.786524687	0.001559702	0.993149585	-1.245963852	0.000509091
CG2275-RB	FBgn0001291	Jra	-0.17188541	0.080080362	-0.14984442	0.165853105	-0.128987364	0.145248487	0.098624517	0.48350136	-0.222472154	0.330542287	-0.233656838	0.319333614	-1.26685312	0.000509091
CG9630-RA	FBgn0037561	CG9630	0.079310402	0.360552424	0.015455042	0.896480498	0.01290179	0.892293165	-0.025333736	0.897323181	-0.294347098	0.18061773	-0.465411822	0.398915467	-1.358324931	0.000758356
CG33456-RA	FBgn0085444	mute	0.089777069	0.029307095	-0.064065569	0.640216419	0.024550885	0.747975725	0.097870935	0.528074023	-0.237093994	0.284754078	-0.34290085	0.432085005	-1.087286535	0.000654558
CG31364-RA	FBgn0086910	l(3)neo38,l(3)neo38,l(3)neo38	0.716406711	6.82E-05	0.483594058	0.071878219	0.569682694	0.029179757	0.551396773	0.016819986	-0.279842134	0.369053269	-0.234581077	0.746501958	-1.85035221	0.000807703
CG17320-RA	FBgn0015808	ScpX	-0.165011771	0.155243406	-0.060394168	0.714483032	-0.175147974	0.641259406	0.041441802	0.871870316	-0.18336415	0.140045998	-0.005408648	0.992630592	-1.297965498	0.000509091
CG13487-RA	FBgn0085397	Fili	-0.405754156	0.119185767	0.170442851	0.204834761	-0.196970268	0.49587708	0.064609771	0.790118602	-0.314720975	0.32124958	0.012616957	0.976667028	-1.393461839	0.000511474
CG5237-RA	FBgn0038693	unc79	-0.067328768	0.410911794	-0.080740721	0.600374226	-0.042294656	0.888377928	0.195747538	0.068664527	-0.426867049	0.105408594	-0.102979741	0.85687084	-1.17785065	0.000509091
CG11804-RA	FBgn0029092	ced-6	0.355516195	0.156159768	0.308078156	0.009859682	0.182132453	0.155788626	-0.89603087	0.027179833	0.630181654	0.183602275	0.003467639	0.99645394	1.278489568	0.001835558
CG4710-RA	FBgn0016926	Pino	-0.097042384	0.726972056	-0.328849838	0.067735316	-0.043666477	0.809814444	0.247480361	0.5598218	-0.707535803	0.132726193	-0.370679984	0.590811264	-1.128052554	0.00194035
CG14366-RA	FBgn0085412	CG34383	0.219072235	0.109741674	0.042401666	0.819989943	0.129419237	0.627333415	0.07455981	0.811694613	-0.334890285	0.270598367	0.110972585	0.86083469	-1.325664532	0.000689051
CG1856-RD	FBgn0003870	ttk	0.181395745	0.371720187	0.082480033	0.578632035	0.349939748	0.319207857	0.452309084	0.031857593	0.063880693	0.741071814	0.304958931	0.654791281	-1.918417019	0.001381488
CG1447-RB	FBgn0020912	Ptx1	-0.302429851	0.368236911	-0.327572118	0.297504818	-0.335326032	0.064044404	0.069909478	0.622780039	-0.025203568	0.920130877	-0.306467219	0.570981394	-1.247671118	0.00467193
CG12052-RU	FBgn0005630	lola	-0.280317527	0.096472613	-0.042251514	0.741482329	-0.062149669	0.170866122	0.026673371	0.661034232	-0.156074265	0.20066893	-0.165439836	0.330085872	-1.028671869	0.002513022
CG32280-RA	FBgn0052280	CG32280	-0.089651843	0.721491889	-0.129106132	0.381406883	0.110226874	0.672038654	0.392233965	0.085260424	-0.172773915	0.615631138	-0.376379869	0.58890536	-1.623979723	0.00159871
CG17754-RA	FBgn0030114	CG17754	-0.202642215	0.333409674	-0.319344989	0.05040204	-0.306763322	0.039662044	0.219384996	0.350893749	-0.32280958	0.030352997	0.019822794	0.961529618	-1.096197599	0.00412927
CG4722-RA	FBgn0000180	bib	-0.11467088	0.215819	-0.148469535	0.688841844	0.061804373	0.621915083	0.225802342	0.053290848	-0.354014384	0.282751102	-0.471297274	0.569430611	-2.028503181	0.002886514
CG4158-RA	FBgn0001983	wor	0.071397848	0.598445146	0.051225222	0.820773661	0.212005714	0.106738341	0.341758813	0.273030112	-0.320857324	0.047177876	-0.024328679	0.972951879	-1.718563412	0.00179857
CG6484-RA	FBgn0034247	CG6484	0.011525013	0.938130399	0.204179831	0.222429859	0.028040909	0.742828388	0.006089071	0.974265523	-0.136585817	0.64274598	0.311281342	0.221689635	-1.086811236	0.001629844
CG18314-RA	FBgn0035538	DopEcR	0.012882797	0.919961717	0.2568453	0.107215004	0.03371861	0.672263213	-0.143326172	0.589635294	-0.333511833	0.508567598	0.143110885	0.277577487	-1.008188656	0.000629424
CG31177-RA	FBgn0259237	CG42335	-0.077442737	0.612746443	0.199490792	0.222603489	0.159753706	0.580802709	-0.036654753	0.930401727	-0.16535384	0.486484075	-0.304996243	0.641910336	-1.09453124	0.003763346
CG6425-RA	FBgn0039449	CG6425	0.069355983	0.464507931	-0.028810996	0.805177154	-0.026017061	0.70523317	-0.656822002	0.006449216	0.487920008	0.277132458	-0.252609061	0.602422991	1.086252929	0.000569227
CG7013-RA	FBgn0027095	Manf	0.231573166	0.107976858	0.07169292	0.576061556	0.262185145	0.276994301	0.151149375	0.40967467	0.055093687	0.847934203	-0.067419975	0.65957003	-1.571861971	0.000509091
CG1442-RA	FBgn0039622	eIF4E-6	-0.004123489	0.973971643	0.201499297	0.162576243	0.09312228	0.565200521	-0.014113319	0.946626636	-0.236914951	0.457151052	-0.051611882	0.896662065	-1.286417876	0.000520592
CG17746-RA	FBgn0035425	CG17746	-0.068656417	0.268121701	-0.034991984	0.8214917	-0.19152433	0.28315961	-0.896514741	0.052585032	0.65401953	0.090049996	-0.204398945	0.769231668	1.273168791	0.001723734
CG1076-RA	FBgn0037402	Vha14-2	-0.165367494	0.088541417	0.223352406	0.22283018	0.067916068	0.460785127	-0.043899384	0.79372628	-0.179337413	0.47102239	-0.049379584	0.910153259	-1.023756397	0.005701053
CG31251-RA	FBgn0051251	CG31251	-0.126427278	0.455662467	-0.067909006	0.685286931	-0.132067117	0.183718254	0.065902803	0.423577748	-0.428276868	0.155937474	-0.349433542	0.354132629	-1.054812804	0.001688755
CG15009-RB	FBgn0001257	ImpL2	-0.144369734	0.231883102	-0.147692012	0.48283324	0.125994494	0.265347326	0.482629654	0.025580675	-0.444623542	0.236250211	-0.35981451	0.64138286	-1.837805219	0.002131374
CG4827-RA	FBgn0034225	veil	0.151003918	0.173342597	0.261166245	0.043365347	0.202309035	0.152040352	0.426919134	0.015366225	-0.154476032	0.62310094	-0.245857237	0.666960898	-1.060034868	0.000535165
CG31900-RA	FBgn0263256	CG43394	-0.125358144	0.291128711	0.069141642	0.072260674	-0.075941637	0.046588257	0.077829235	0.643977438	-0.226335602	0.286448669	-0.252487368	0.636888226	-1.316831664	0.000509091
CG9381-RA	FBgn0037705	mura	0.082509337	0.652778877	0.122610198	0.481030378	0.10746422	0.64096531	0.276441178	0.107960055	-0.267301251	0.121244449	-0.03961563	0.892318421	-1.323901054	0.000509091
CG32666-RB	FBgn0052666	Drak	-0.043232779	0.704312114	-0.093934245	0.323861512	-0.045058618	0.534881226	0.130451224	0.620173813	-0.25271344	0.338140612	-0.526367023	0.496636268	-1.357980879	0.000509091
CG6904-RB	FBgn0038293	CG6904	-0.001311136	0.995117478	-0.12066419	0.648252159	-0.145821731	0.607885574	-0.389628221	0.11337499	0.333520253	0.081652569	0.041618302	0.922818349	1.05667516	0.001661388
CG8026-RB	FBgn0033391	CG8026	-0.107753096	0.324592763	0.18704124	0.167541899	0.033086357	0.847454793	0.124550337	0.380674508	-0.332325669	0.195592305	-0.042696892	0.906610414	-1.121362435	0.000525063
CG8896-RA	FBgn0004364	18w	-0.014993538	0.818984953	-0.048136725	0.828397601	0.073832937	0.311329281	0.297911172	0.080001769	-0.35047581	0.194535564	-0.471488799	0.57494031	-1.802421247	0.002674805
CG3808-RA	FBgn0036838	CG3808	0.07982681	0.455746505	0.099015711	0.551558441	0.062184161	0.672429121	0.137909631	0.074090952	-0.252086429	0.155160994	-0.207379164	0.603118456	-1.179146086	0.001673801
CG5498-RB	FBgn0027565	CG5498	-0.136832963	0.099101585	-0.164246059	0.283173311	-0.20503959	0.064643648	0.22280289	0.256508458	-0.390476667	0.237468793	-0.288105596	0.481273789	-1.425740682	0.000537251
CG10695-RA	FBgn0029878	Pat1	-0.076458541	0.639766189	-0.081827853	0.430792295	-0.004959962	0.953649679	0.220290895	0.644388991	-0.323119947	0.215698131	-0.379303841	0.693200506	-1.452953386	0.000779317
CG8581-RA	FBgn0011592	fra	-0.11043788	0.239088071	-0.140824343	0.461099858	0.061105628	0.721601001	0.096546936	0.733865101	-0.08053941	0.752782823	-0.210200071	0.75910253	-1.072664437	0.000589889
CR32477-RA	FBgn0262109	CR42862	-0.533430834	0.009376866	-0.372092683	0.013896411	-0.546263456	0.040933895	0.044269473	0.83574969	-0.571677941	0.101804957	-1.112652075	0.321584481	-2.010265748	0.003424612
CG8177-RG	FBgn0036043	CG8177	0.484846123	0.06070311	0.312160805	0.220639494	0.141139446	0.545567556	-1.110704343	0.036389384	0.736654371	0.074045424	-0.311714359	0.758607317	1.703658649	0.000509091
CG5509-RA	FBgn0038054	CG5509	0.102254762	0.545643009	0.152490333	0.18496757	0.027864866	0.769080339	0.127428079	0.297665446	-0.22959882	0.155402593	0.116711566	0.600921752	-1.21078304	0.00051206
CG5249-RA	FBgn0035625	Blimp-1	-0.009789716	0.932424044	0.241185756	0.080288397	0.151352614	0.471401906	-0.036920037	0.829055121	0.027207959	0.935027558	-0.395642898	0.630173918	-1.648234411	0.000509091
CG13738-RA	FBgn0036390	CG13738	-0.56492568	0.00418155	-0.121433187	0.411539162	-0.410274752	0.000272872	0.325140138	0.506191539	0.03241833	0.911773377	0.14947655	0.728630456	-1.252147098	0.00051206
CG12754-RA	FBgn0033043	Or42b	0.057912031	0.440902409	0.098651745	0.512833535	-0.031822391	0.68111737	0.094167673	0.090833196	0.047420036	0.346910545	-0.057588654	0.884777821	-1.09281432	0.000559532
CG18619-RD	FBgn0032202	CG18619	0.180842034	0.135049089	-0.105609395	0.366995571	0.155642628	0.528939186	0.087052915	0.462190517	-0.250752209	0.319370386	-0.335859874	0.223220386	-1.169706749	0.000509091
CR30068-RA	FBgn0263397	CR30068	-0.037427288	0.667870998	0.269101035	0.051905298	0.044249045	0.74492431	-0.058554225	0.852929141	-0.097668396	0.336135257	-0.174441527	0.773674452	-1.2862955	0.000509091
CG12023-RA	FBgn0027790	GV1	-0.123352664	0.296263529	0.143392432	0.589692407	-0.003234679	0.953446251	0.015353029	0.952158704	-0.01973509	0.909981127	-0.060431778	0.876403229	-1.137882754	0.00051206
CG3916-RA	FBgn0038003	CG3916	-0.009772437	0.958242492	0.137709506	0.453497453	-0.035396769	0.780289709	0.060259075	0.585383314	-0.040076657	0.785324593	0.047608301	0.759821203	-1.022628352	0.000900959
CG16786-RA	FBgn0034974	CG16786	-0.224247399	0.084963486	0.212015377	0.312070564	-0.115254613	0.709684074	0.04720203	0.825965924	-0.052844622	0.830912094	-0.224949383	0.556702868	-1.058319226	0.000631027
CG1056-RA	FBgn0087012	5-HT2	-0.074621955	0.107510849	-0.053557901	0.28392061	-0.195866275	0.022459799	0.188261835	0.216082531	-0.38484151	0.32307141	-0.391186183	0.343591033	-1.16777867	0.000509091
CG9266-RB	FBgn0250867	CG42238	0.086997104	0.364617167	0.015992286	0.931276105	0.025815233	0.403734679	0.202182313	0.140147775	-0.409933447	0.266915322	-0.623041053	0.458132681	-1.532049437	0.001062084
CG3625-RB	FBgn0031245	CG3625	0.153581607	0.414650231	0.073920509	0.789531294	-0.03574003	0.828364895	0.139653552	0.598357973	0.018182825	0.935528491	-0.460878098	0.306627345	-1.770230914	0.000940305
CG1130-RA	FBgn0004880	scrt	0.035384879	0.336437274	-0.062898	0.644214099	0.048957728	0.775516891	0.357830162	0.003161027	-0.131901877	0.415046165	-0.001519721	0.997934685	-1.813108416	0.00117
CG10083-RA	FBgn0036372	CG10083	0.255103474	0.132751773	0.145358258	0.473370257	-0.001829419	0.993362739	-0.765985862	0.045632789	0.579064687	0.099138902	0.050710239	0.950466171	1.190679144	0.000509091
CG8856-RA	FBgn0020377	Sr-CII	-0.019816168	0.900802581	-0.145252022	0.64891352	-0.14291566	0.20280667	-0.047458839	0.887815805	-0.677088563	0.202694787	-0.911024478	0.39716174	-1.218955588	0.004397051
CG7204-RA	FBgn0037085	Neu2	-0.00296933	0.98024087	0.079394574	0.355515531	0.038208813	0.61549631	0.126260768	0.542559028	-0.135721182	0.231407041	0.012687998	0.975481774	-1.138483703	0.000509091
CG8472-RA	FBgn0000253	Cam	0.151890253	0.038243518	-0.047296534	0.638579822	-0.136552084	0.255719766	-0.34012697	0.001417485	0.237550956	0.432717169	-0.167230104	0.611561166	1.476639411	0.001253179
CG3956-RA	FBgn0003448	sna	-0.077567273	0.655293858	-0.115786261	0.442397877	-0.052213521	0.837662544	0.566441665	0.065038847	-0.382140482	0.347589637	-0.05850347	0.914739705	-1.846403157	0.000670337
CG13653-RA	FBgn0039288	CG13653	0.170915594	0.212581284	0.100021042	0.532397195	-0.036960461	0.690149731	0.211047566	0.00498023	-0.11498531	0.523519872	-0.127011282	0.620747383	-1.145196467	0.000509091
CG4502-RA	FBgn0031896	CG4502	0.102653405	0.087021015	0.204771617	0.25562427	-0.172437168	0.115935193	-0.812318627	0.116815753	0.641817971	0.077907389	-0.162679779	0.871009968	1.362293227	0.000509091
CG31906-RA	FBgn0259111	Ndae1	0.019399465	0.899366585	0.332955827	0.081464601	0.140514634	0.105862577	-0.040689458	0.884033768	-0.155278252	0.497139601	-0.278493348	0.543580722	-1.316349906	0.000509091
CR31271-RA	FBgn0020546	iab-4	-0.04605048	0.692165698	0.119885739	0.349910198	-0.017382078	0.852230954	0.018927852	0.836489066	-0.398473342	0.18571633	-0.550472424	0.290991691	-1.272289352	0.000525063
CG12478-RA	FBgn0264001	bru-3	-0.0573495	0.688906832	0.057181444	0.732589694	-0.087446471	0.347853788	-0.003609591	0.97790666	0.193522471	0.344218176	-0.092941711	0.619748284	-1.103904265	0.000579065
CG30437-RA	FBgn0259247	CG42345	-0.074075483	0.416061012	0.179744928	0.423830706	0.075704765	0.729557476	-0.749906013	0.010765829	0.761917295	0.060220719	0.329406934	0.667445459	1.301297768	0.000509091
CG11254-RC	FBgn0016034	mael	0.354406549	0.022597003	0.20393126	0.351544141	-0.017110821	0.87997272	-0.758466023	0.047299169	0.576789456	0.160599663	-0.068559964	0.947634793	1.53274151	0.000509091
CG13475-RA	FBgn0040318	HGTX	-0.036589332	0.737910195	0.008934739	0.940957693	0.04158734	0.761607394	0.108134416	0.033339186	-0.097432272	0.617944424	-0.157951623	0.671562521	-1.050943721	0.00094895
CG5421-RA	FBgn0032434	CG5421	0.151761308	0.374041639	0.238915353	0.015588668	-0.001624983	0.984044339	0.008880522	0.975384753	-0.169655036	0.110210212	-0.180009263	0.750473466	-1.31951019	0.000509091
CG14049-RA	FBgn0044047	Ilp6	0.017248902	0.875940213	0.128697015	0.463929549	0.030324488	0.767351097	0.16496563	0.255190101	-0.098153876	0.070990191	-0.084125611	0.526671825	-1.312643384	0.001313356
CG18412-RA	FBgn0004861	ph-p	-0.144783442	0.316210658	-0.088650946	0.677956073	-0.152547891	0.376859905	0.048061509	0.822391501	-0.344904046	0.284838237	-0.679909215	0.355729279	-1.436561433	0.002084833
CG14502-RB	FBgn0034321	CG14502	0.226440653	0.014174754	0.159913274	0.120000877	0.009284255	0.937658243	0.258603203	0.037808084	-0.179820486	0.014940327	0.195602349	0.122992751	-1.110371704	0.000623131
CG3625-RA	FBgn0031245	CG3625	-0.136005826	0.427590112	-0.029313617	0.929991903	-0.064114512	0.614924843	0.211134175	0.393978568	0.093142381	0.747792006	-0.336741287	0.496610433	-1.71763178	0.006701246
CG10772-RA	FBgn0004509	Fur1	-0.086295858	0.710973969	0.070509533	0.762041812	-0.010636756	0.946353407	0.076236288	0.347775585	-0.313277825	0.242148933	-0.441085547	0.138044808	-1.172125246	0.001998683
CG13624-RA	FBgn0039209	CG13624	0.134570072	0.238433362	0.234243615	0.21603789	0.160722857	0.359990428	0.188835181	0.468932657	-0.22555732	0.313375615	-0.294307489	0.611371725	-1.293033621	0.001367983
CG7586-RA	FBgn0264800	Mcr	0.018175498	0.751706488	-0.094056626	0.693379842	0.166422624	0.350673763	0.044205953	0.853333669	-0.376115187	0.009696871	-0.294575848	0.605201008	-1.460214802	0.001846637
CG10847-RA	FBgn0004875	enc	0.271423523	0.222314648	0.251289157	0.273930845	0.072816373	0.776852139	-0.697335217	0.091094182	0.560179257	0.001503488	-0.29767792	0.687388445	1.345896559	0.001150747
CG7554-RA	FBgn0041160	comm2	0.124515205	0.089766963	0.062222794	0.593236889	0.138323955	0.475956973	0.316119493	0.034932318	-0.518416843	0.044025419	-0.334991534	0.536745233	-1.622319201	0.001118744
CG4963-RA	FBgn0039561	mfrn	-0.088626928	0.483245597	-0.176949178	0.307995349	-0.211036367	0.214099534	-0.080116781	0.201467583	-0.450155227	0.0600427	-0.63384454	0.124307672	-1.078612144	0.001062325
CG10809-RA	FBgn0036052	CG10809	-0.009753339	0.963030927	-0.194334496	0.26533929	-0.149971708	0.64124253	0.574058375	0.066473602	-0.269097478	0.467309246	0.17421275	0.620793095	-1.367267957	0.002713388
CG6993-RA	FBgn0003513	ss	0.038182936	0.725222758	0.191530457	0.067603466	-0.000796666	0.992632024	0.130346968	0.172666545	0.056952791	0.601898095	0.228664055	0.354169274	-1.249783077	0.000547327
CG4319-RA	FBgn0011706	rpr	-0.050543459	0.753516686	0.09386457	0.715108867	0.117397812	0.425611395	0.178936325	0.195228386	-0.419076869	0.121692436	-0.700631554	0.288514267	-1.838531432	0.002480798
CG2939-RA	FBgn0004567	slp2	0.39235107	0.069459439	0.084630098	0.698689474	0.107008781	0.605537886	0.481701546	0.065169548	-0.428699025	0.118384969	-0.280975939	0.508974537	-1.014475705	0.001007873
CG11121-RA	FBgn0003460	so	-0.26205748	0.026491402	-0.032942271	0.660521433	-0.099984513	0.580166582	0.064932943	0.569671575	-0.203378016	0.372217212	-0.786049619	0.145242085	-1.339036778	0.000525063
CG17776-RA	FBgn0040899	CG17776	0.014379612	0.882259651	-0.073571313	0.425087355	0.020944568	0.871335269	0.276783406	0.441745429	-0.351402641	0.24757436	-0.068390038	0.784758081	-1.461656605	0.000509091
CG8095-RB	FBgn0003328	scb	0.123530934	0.074608414	0.09078976	0.403180559	0.175134693	0.409714995	0.138160866	0.324209027	0.134979344	0.293305018	0.140054949	0.631755816	-1.292215307	0.000883964
CG6692-RA	FBgn0013770	Cp1	-0.046496116	0.496472162	-0.162017206	0.559232101	-0.044230195	0.786669563	-0.043048595	0.663157359	-0.165848926	0.458086335	-0.215334382	0.288181148	-1.3802774	0.000528306
CG30084-RB	FBgn0083919	Zasp52	-0.233630098	0.338077412	-0.080212908	0.757671636	-0.093251186	0.515513552	0.27001158	0.045224716	-0.476476794	0.291342597	-0.446734666	0.445749309	-1.551116761	0.00310048
CG2221-RA	FBgn0028331	l(1)G0289	-0.104212567	0.289143636	-0.045373322	0.832429516	-0.344445662	0.103008241	-0.662838359	0.035084488	0.408041181	0.183491203	-0.100386478	0.872572027	1.538801212	0.000509091
CG33007-RA	FBgn0263998	CG33007	0.514323404	0.068544194	0.359842045	0.104240922	0.152980012	0.448707798	0.264819091	0.064692274	-0.07245298	0.683979802	-0.245835732	0.436947299	-1.028376203	0.001080881
CG6545-RA	FBgn0011278	lbe	0.209293989	0.26709868	0.25147847	0.059185978	-0.029346463	0.526379329	0.087451191	0.201277392	-0.364111534	0.434453913	0.150993837	0.087795737	-1.012282639	0.000545386
CG10639-RA	FBgn0032729	CG10639	0.030221932	0.636546647	-0.035711917	0.809669566	0.104896308	0.554534975	0.090312923	0.466969054	-0.233782763	0.157307311	-0.308924448	0.202192505	-1.030614471	0.000547327
CG14830-RA	FBgn0035755	CG14830	-0.309347758	0.053813568	-0.103331764	0.503550982	-0.185310884	0.047743672	0.187196422	0.507836873	-0.665563057	0.018380247	-0.327653891	0.647396335	-1.37457073	0.000934328
CG5670-RD	FBgn0002921	Atpalpha	-0.148188552	0.409669734	0.092019474	0.820385172	0.038194291	0.747473255	0.465929564	0.073991299	0.180194893	0.295825882	-0.136946879	0.767803126	-1.892798748	0.000509091
CG6157-RA	FBgn0015926	dah	0.21948611	0.009788333	0.017227168	0.88469566	-0.173887789	0.177429214	-0.87689262	0.022788938	0.322799688	0.454078282	0.066127287	0.9405986	1.469819152	0.000737165
CG18466-RB	FBgn0010222	Nmdmc	-0.007866096	0.921139425	-0.020025644	0.86284176	-0.06046935	0.406337432	0.327943823	0.100848156	-0.245820721	0.27691826	-0.279784427	0.483871148	-1.202107923	0.001170949
CG4421-RA	FBgn0010044	GstD8	-0.177236781	0.168775094	-0.160884084	0.241808413	-0.249418189	0.073985881	-0.00750654	0.921706296	-0.504499088	0.101402257	-0.522973926	0.202419988	-1.03286106	0.000569827
CG9539-RA	FBgn0086357	Sec61alpha	0.087567049	0.261776017	0.058516588	0.634201782	0.253494899	0.370083787	0.2550808	0.265179808	-0.090083325	0.68561885	-0.148339347	0.558931459	-1.7645201	0.000559532
CG30372-RA	FBgn0050372	CG30372	-0.009584337	0.784884043	-0.11679912	0.408724068	-0.089771616	0.153034418	0.137257481	0.451810133	-0.45208359	0.152663026	-0.53428199	0.387432927	-1.362279647	0.000620193
CG12443-RA	FBgn0033652	ths	0.151932645	0.02182943	0.097501161	0.216508249	-0.025800495	0.681741763	0.425945283	0.048779945	-0.31458519	0.46147358	-0.55867914	0.412423971	-1.099993115	0.000897696
CG8053-RB	FBgn0026250	eIF-1A	0.027942983	0.804037159	0.006027807	0.875954862	0.012463752	0.945852974	0.144141185	0.272855968	0.351858159	0.27235227	0.196893487	0.343431098	-1.034559063	0.000634355
CG5058-RD	FBgn0259211	grh	0.025202441	0.927630724	-0.024976843	0.903468043	0.059687904	0.852235697	0.48734165	0.052825305	-0.151099716	0.701988578	-0.467927753	0.586358118	-1.803317744	0.000532504
CG32680-RB	FBgn0085443	spri	-0.116201737	0.243876713	0.009353796	0.84396934	-0.178346551	0.090364164	0.123979023	0.511485432	-0.215899897	0.4421878	-0.045324534	0.92648784	-1.081842239	0.000596834
CG10021-RD	FBgn0004893	bowl	-0.153963014	0.266187429	-0.176602938	0.144947947	-0.19537176	0.345916859	0.166154614	0.431984218	-0.433360304	0.030308539	-0.609260941	0.40472502	-1.816685565	0.001154499
CG1070-RC	FBgn0261238	Alh	-0.317433463	0.052034228	-0.007412102	0.957781739	-0.136288507	0.394876931	0.118702988	0.08453066	-0.003572421	0.986678207	-0.035144001	0.934695947	-1.556517967	0.000509091
CG5507-RA	FBgn0004359	T48	0.04256901	0.403798829	-0.022636097	0.756636663	0.012197396	0.937661024	0.088590104	0.534791441	-0.269004387	0.186563237	-0.182584951	0.48199414	-1.226458833	0.000509091
CG16700-RA	FBgn0030816	CG16700	-0.0830009	0.671363285	0.045928491	0.540688858	0.107044575	0.387141002	0.140010101	0.214156631	0.199447623	0.414008939	0.103497284	0.468318927	-1.118792307	0.000515603
CG1380-RB	FBgn0028560	sut4	0.062970626	0.659569186	0.249525391	0.000862265	0.045071316	0.487145793	0.065755099	0.511294538	-0.051198463	0.673821054	0.098455446	0.666568542	-1.247286827	0.000509091
CG11281-RA	FBgn0086916	snky	-0.10469517	0.410217191	0.170245332	0.221820643	0.154915378	0.202120074	-0.058722587	0.719464863	0.064340106	0.806248955	-0.105284937	0.738898986	-1.182009369	0.000924607
CG12141-RB	FBgn0027084	Aats-lys	0.329887322	0.021639142	0.027313159	0.816424651	0.13004822	0.63035943	-0.85005419	0.022051568	0.402157344	0.298469044	-0.317573052	0.724480524	1.304463604	0.000509091
CG13792-RA	FBgn0264087	CG13792	0.075891663	0.611497373	0.25912909	0.007207423	0.059663152	0.41040309	0.050573334	0.396041619	0.002169344	0.98791306	0.134162218	0.443680267	-1.04552094	0.000509091
CG18657-RA	FBgn0015773	NetA	-0.062914564	0.775475111	-0.096034019	0.386114497	0.045873744	0.905667639	0.363988191	0.050573075	-0.440561135	0.24890038	-0.16113045	0.737276282	-1.754412489	0.0006145
CG1271-RB	FBgn0035392	CG1271	-0.016935367	0.831394596	-0.020368917	0.835820303	-0.054556391	0.657753024	0.083172886	0.319750815	-0.25438685	0.2906479	-0.22390554	0.464250371	-1.075138394	0.000811089
CG12737-RA	FBgn0025864	Crag	0.230765707	0.184124492	0.103663318	0.376565382	-0.085622796	0.279802088	-1.172731719	0.016711693	0.53213373	0.168157976	-0.127829185	0.878579177	1.58475492	0.000509091
CG1058-RA	FBgn0022981	rpk	0.099782326	0.017632669	-0.04226083	0.791757597	-0.062217584	0.176657482	-0.54395533	0.007681023	0.332833224	0.210886902	-0.082018888	0.881245525	1.337871109	0.000509091
CG32850-RA	FBgn0052850	CG32850	-0.026535371	0.934041205	0.36957775	0.239732509	0.105723436	0.722763624	0.277347025	0.364180332	-0.110441534	0.114782172	0.211865673	0.762504875	-2.152582539	0.001827016
CG5590-RA	FBgn0039537	CG5590	0.167058015	0.423866628	-0.407677455	0.024180498	0.059481662	0.807560264	0.325425786	0.187374705	-0.556606859	0.091684667	-0.01531385	0.946439016	-1.335095716	0.000569827
CG32037-RA	FBgn0052037	CG32037	-0.026529504	0.820752646	0.057627381	0.687083599	0.002935722	0.95746057	0.074511906	0.457846464	-0.167307397	0.433571017	-0.325394767	0.435257619	-1.242320795	0.000544434
CG5481-RA	FBgn0002543	lea	-0.0396565	0.542522966	-0.195193133	0.519178205	-0.093649336	0.596511516	0.413480039	0.13918795	-0.424397338	0.175650994	-0.75396248	0.407754728	-2.053077817	0.000729903
CG12130-RA	FBgn0033466	Pal1	-0.31868651	0.210790616	-0.133018963	0.344270454	-0.126642442	0.618870544	-0.082572774	0.138773493	0.112354619	0.595773348	0.221434356	0.300519565	1.116026807	0.005988035
CG8205-RE	FBgn0023441	fus	-0.072971382	0.500498793	-0.075373721	0.66133746	0.052494315	0.711976321	0.032166659	0.923373628	-0.12817618	0.400280607	-0.576726091	0.484989692	-1.495812265	0.00055333
CG4720-RB	FBgn0014006	Pk92B	-0.041283652	0.613033235	-0.033476214	0.780439206	0.005551731	0.879467571	0.086453807	0.663748303	-0.319808848	0.118778195	-0.095037953	0.761049136	-1.049146792	0.000651239
CG13263-RA	FBgn0086907	Cyt-c-d	-0.164320822	0.437731603	0.12169737	0.229607498	-0.018063257	0.908264459	0.176568896	0.458418222	-0.125659602	0.293516932	0.204398757	0.63509719	-1.006105582	0.003756866
CG8144-RC	FBgn0261552	ps	-0.316508036	0.210606303	0.061870636	0.846367809	0.115824502	0.731582675	0.496507571	0.01136555	0.17137951	0.627625814	-0.078802891	0.919420184	-1.688327909	0.000595014
CG7088-RA	FBgn0001090	bnb	-0.227429476	0.068861457	-0.299428976	0.294410191	-0.063067838	0.707246552	0.642255048	0.050535781	-0.271656533	0.47636735	-0.426997112	0.684975936	-2.493518903	0.002060714
CG32521-RB	FBgn0052521	CG32521	-0.134037846	0.303275486	0.011350413	0.962713745	-0.07015745	0.444992679	-0.267675218	0.181114769	0.324164915	0.473188962	-0.003639257	0.993376769	1.070768901	0.001551871
CG13295-RA	FBgn0035674	CG13295	-0.107185778	0.405819393	-0.07144793	0.491618944	0.019481461	0.844128207	0.222754482	0.412314733	-0.525706944	0.108596615	-0.322673393	0.694302001	-1.292168875	0.001226132
CG12817-RA	FBgn0037798	CG12817	-0.162095604	0.432108878	0.16392713	0.177838308	0.219207947	0.223520267	-0.179722485	0.517856774	-0.247414143	0.500169175	-0.033604508	0.952104225	-1.023579743	0.000624361
CG6889-RA	FBgn0040071	tara	-0.264315328	0.395782164	-0.104178104	0.716441066	-0.143095706	0.717643682	0.793419564	0.034704005	-0.241815781	0.553625127	-0.12920093	0.890506292	-1.69286364	0.002140266
CG2201-RB	FBgn0032955	CG2201	-0.175691651	0.113532017	-0.228345092	0.266927357	-0.045971252	0.644707896	0.001145049	0.997051533	-0.035588183	0.831692601	-0.221914481	0.70329695	-1.163912504	0.002387669
CG8596-RA	FBgn0035767	CG8596	-0.231112567	0.379428109	-0.109736825	0.764267526	0.089049613	0.470820314	-0.090516146	0.731789227	-0.035086568	0.875708075	-0.33062445	0.584139189	-1.500947824	0.008926566
CG32476-RA	FBgn0052476	mthl14	-0.043802418	0.765081588	0.104135851	0.249060854	0.019141841	0.800175976	0.100279458	0.698859598	-0.172666611	0.051955145	0.091400199	0.834670856	-1.053476505	0.001880121
CG7230-RA	FBgn0003254	rib	-0.008028155	0.958543891	0.022035875	0.954839875	0.268575951	0.08685223	0.380778156	0.109017042	-0.166524335	0.245397784	-0.40024767	0.596862113	-2.245797082	0.003808142
CG1772-RA	FBgn0010316	dap	-0.201684273	0.328160971	-0.035804378	0.914881456	0.216506779	0.145672437	0.194036714	0.508244009	0.252771537	0.453322358	0.055624467	0.907589381	-2.350795936	0.000916881
CG5869-RA	FBgn0028894	CG5869	-0.196017508	0.005235142	-0.323556527	0.136772848	-0.17399723	0.136157034	0.371993574	0.264682191	-0.423774299	0.22932132	-0.291842038	0.664452727	-1.788039682	0.0028269
CG17544-RB	FBgn0032775	CG17544	-0.202714555	0.172531783	0.033840968	0.778964956	0.060015501	0.756672377	-0.062646877	0.748877507	-0.356312271	0.258529823	-0.344076368	0.487052349	-1.014698659	0.003874538
CG8379-RB	FBgn0037638	CG8379	0.097512905	0.40840776	0.070827865	0.679670294	-0.014224749	0.882538723	-0.666259637	0.030596497	0.503573597	0.085706661	0.062844561	0.919612557	1.036782858	0.000695601
CG31121-RA	FBgn0051121	CG31121	-0.110788918	0.132858551	-0.073541572	0.638193327	-0.01744341	0.713018128	0.110154536	0.43412337	-0.071244705	0.797048362	0.08538995	0.818588138	-1.007165273	0.001151072
CG10360-RA	FBgn0003231	ref(2)P,ref(2)P	0.0402129	0.797865613	0.066680476	0.816536196	0.017603636	0.948314228	-0.967384734	0.015029665	0.452605967	0.14268709	-0.268623031	0.702370383	1.419185395	0.000509091
CG4166-RA	FBgn0013717	not	0.07243575	0.136227005	0.001410206	0.992638335	-0.089470039	0.166262937	-0.186574451	0.318034299	0.521027014	0.188767361	0.18318013	0.698535981	1.10425327	0.004134344
CG32443-RA	FBgn0003042	Pc	0.150120354	0.062897409	0.012828997	0.912437845	0.146275266	0.0607241	0.238758393	0.050269336	-0.314081406	0.077864579	-0.045243887	0.907470294	-1.110965625	0.001350563
CG6930-RA	FBgn0086910	l(3)neo38,l(3)neo38,l(3)neo38,l(3)neo38,l(3)neo38,l(3)neo38,l(3)neo38,l(3)neo38,l(3)neo38,l(3)neo38,l(3)neo38	0.457473975	0.007868615	0.233139143	0.350816974	0.405120621	0.049975365	0.47702898	0.029308662	-0.485763844	0.020949993	-0.452553757	0.506404878	-2.048317585	0.001116304
CG12102-RA	FBgn0083940	CG34104	-0.161567739	0.191132252	-0.14655356	0.099266975	-0.010201495	0.95327459	0.189231577	0.123885222	-0.493997959	0.114813125	-0.153198145	0.613962102	-1.162626484	0.000509091
CG1987-RA	FBgn0030479	Rbp1-like	0.312558272	0.023048377	-0.004206454	0.970896367	0.115016557	0.700213328	0.279671881	0.323976039	0.01781161	0.960335566	0.027991982	0.884901641	-1.264911329	0.000615975
CG16755-RA	FBgn0037685	Or85f	-0.090470607	0.624734132	0.12946784	0.035525203	-0.054736847	0.532842542	0.117841485	0.524769807	-0.210282645	0.466461251	0.246857528	0.471557751	-1.289593308	0.000599329
CG33171-RE	FBgn0260660	mp	-0.03505744	0.852428753	0.11869039	0.618520089	0.147630917	0.338768086	0.134542282	0.656395706	0.017115416	0.938588187	-0.11649106	0.698366041	-1.162403176	0.000509091
CG2005-RC	FBgn0004369	Ptp99A	0.007252133	0.951208637	0.016182402	0.826276073	-0.04702411	0.31727616	0.360708406	0.024079938	-0.01523543	0.949602618	-0.202283769	0.71949771	-1.545424288	0.000509091
CG11921-RA	FBgn0004897	fd96Ca	-0.12885938	0.251027638	0.132696659	0.302302311	0.063972842	0.51554549	0.122000648	0.614940723	-0.146612496	0.251727483	0.19530136	0.548299523	-1.173755712	0.00051346
CG3412-RA	FBgn0023423	slmb	0.016669894	0.886373316	-0.109482903	0.179734027	0.015566611	0.896693556	0.194104989	0.102505019	-0.109788727	0.466486449	-0.053688745	0.817284456	-1.338674778	0.000524197
CG3143-RA	FBgn0038197	foxo	0.097540168	0.455470885	0.26276643	0.284597368	0.160535437	0.462989251	-0.553128328	0.051533517	0.577986691	0.062863995	0.106185018	0.874028356	1.067106995	0.000701083
CG33196-RB	FBgn0053196	dp	-0.027937374	0.824896662	0.147106971	0.463200879	0.3386228	0.299425106	0.596168269	0.001761138	0.289346264	0.171238101	0.071481461	0.907739255	-1.585309322	0.005359055
CG1133-RA	FBgn0003002	opa	-0.034177312	0.603337574	-0.099608	0.349499208	-0.131824718	0.238864491	0.210263507	0.310335465	-0.666325031	0.113562181	-0.639755216	0.394245372	-1.475189253	0.000595014
CG1132-RA	FBgn0004895	fd64A	-0.052938694	0.710452504	0.031354302	0.810058745	0.011182492	0.9424746	0.008239134	0.899072126	-0.396439656	0.048400578	-0.167597385	0.426110174	-1.113870739	0.000725797
CG2918-RA	FBgn0023529	CG2918	0.066820392	0.465044132	-0.068334177	0.731917286	0.185211364	0.200226075	0.229358539	0.091758461	-0.218120922	0.302110077	-0.431189728	0.328337923	-1.313218317	0.005379493
CG4216-RA	FBgn0003683	term	-0.259573128	0.106456121	0.030703317	0.738304116	-0.088254661	0.471402375	0.132151287	0.531170344	-0.144881094	0.549312214	0.377408933	0.384376487	-1.056989101	0.000528844
CG9084-RB	FBgn0033582	CG9084	-0.003104615	0.980627071	0.076875918	0.740250317	-0.070052423	0.563838088	0.154959772	0.596134957	-0.212780455	0.194361513	0.03327588	0.940751455	-1.072197493	0.001425594
CG3401-RA	FBgn0003888	betaTub60D	-0.414499822	0.073912329	-0.081454057	0.739225048	0.061740967	0.887620408	-0.012255882	0.93863071	0.22844583	0.615681258	-0.23630219	0.755073993	-2.541745655	0.000509091
CG2053-RA	FBgn0039887	CG2053	0.053417932	0.753826077	0.22181256	0.019134395	0.077160869	0.455618269	0.008684303	0.977557455	-0.080778081	0.183836982	0.154037726	0.764926019	-1.160302588	0.000511474
CG5545-RA	FBgn0032651	Oli	-0.175715578	0.027269596	0.020677958	0.656798237	-0.029036113	0.882170586	0.108824526	0.480952091	0.419026254	0.063872936	0.080646025	0.610733787	-1.231810963	0.005181968
CG15427-RA	FBgn0010473	tutl	0.064083627	0.682122217	0.115872141	0.123004885	-0.065988949	0.544719636	0.083178302	0.675470546	-0.024483237	0.816457126	0.144310758	0.711759994	-1.036712359	0.000744881
CG7635-RA	FBgn0030993	Mec2	0.159782623	0.068547166	0.166803723	0.126633752	0.068069363	0.362867709	0.06589089	0.804738557	-0.055436783	0.02485925	-0.195579585	0.658365793	-1.130171473	0.000509091
CG6348-RB	FBgn0003267	ro	0.075029756	0.61253248	0.163514271	0.419752137	0.043941057	0.75915197	0.058361201	0.685229143	-0.022941892	0.902267135	0.006545746	0.972567535	-1.00033616	0.001778982
CG15437-RA	FBgn0027609	morgue	0.032999623	0.863839607	0.075575732	0.702489017	-0.035648662	0.823711712	0.162379139	0.117325316	-0.406903111	0.081097962	-0.376414059	0.410434857	-1.283906716	0.000670644
CG31352-RA	FBgn0051352	Unc-115a	-0.146019972	0.032014143	-0.006350934	0.972595495	-0.049749565	0.63161646	0.318200426	0.262837012	-0.255280469	0.262029814	-0.093661686	0.764928785	-1.362539585	0.000509091
CG8624-RA	FBgn0023001	melt	-0.077590555	0.52975601	-0.039826461	0.636848227	-0.09772642	0.487930149	0.175794652	0.002590531	-0.190540332	0.476669811	-0.167834558	0.693141096	-1.090902349	0.001182869
CG12189-RA	FBgn0035150	Rev1	-0.125074352	0.563133706	-0.231549115	0.265269698	-0.139622584	0.431236185	0.05066502	0.634991503	-0.461700745	0.059624404	-0.374919059	0.185949055	-1.030150334	0.001964461
CG4928-RA	FBgn0027556	CG4928	0.156155494	0.595902636	0.133418857	0.817148579	0.37434875	0.650201595	-0.17700287	0.546056182	-0.208619597	0.461336298	-0.362067558	0.171816671	-1.221013097	0.000579625
CG32120-RA	FBgn0002573	sens	0.104029392	0.32031756	0.040173935	0.817300985	0.230233499	0.0815816	0.26391921	0.096773243	-0.146485889	0.578494796	-0.245597656	0.625889944	-1.609171969	0.00180979
CG17498-RA	FBgn0035640	mad2	-0.054361988	0.629532809	-0.165968266	0.453881262	-0.183990809	0.080671371	-0.60460744	0.009385016	0.398580481	0.237405325	-0.326659698	0.489467946	1.164203024	0.000509091
CG10396-RA	FBgn0033020	CG10396	0.02167543	0.880220176	0.136444616	0.157304717	0.160395902	0.180952943	0.107896963	0.587697435	-0.253863711	0.00148843	0.041291926	0.86049536	-1.195013173	0.000600371
CG15094-RB	FBgn0034392	CG15094	-0.325565748	0.181179971	-0.194312681	0.415994459	-0.146382946	0.195185322	-0.027604278	0.917139802	-0.342371463	0.237734596	-0.44961375	0.237882977	-1.161763725	0.002410867
CG15400-RA	FBgn0031463	CG15400	0.084501195	0.186625703	0.170121685	0.137948773	-0.028791127	0.822067881	0.082244732	0.567852039	-0.026906173	0.663915269	0.203310706	0.546613925	-1.177544196	0.000993993
CG9908-RA	FBgn0000459	disco	-0.124007009	0.401614495	-0.154184976	0.329005292	-0.123126477	0.372099537	0.283785212	0.225068435	-0.330446012	0.222635382	-0.355922206	0.376302918	-1.466618526	0.002765961
CG1771-RB	FBgn0004456	mew	-0.005511709	0.901176549	0.005391139	0.973022346	0.054301768	0.768503078	0.350186221	0.016490757	-0.288297285	0.391128495	-0.477358093	0.506896796	-1.705511777	0.000688811
CG7120-RA	FBgn0035888	CG7120	-0.094032888	0.386211891	0.09647968	0.020104765	-0.049066188	0.031098566	0.237802508	0.350309352	-0.319705802	0.161038957	-0.216761868	0.683708911	-1.290559896	0.000509091
CG16813-RA	FBgn0032490	CG16813	-0.031336111	0.821841678	0.248839179	0.192538556	-0.021728296	0.782952669	0.18541673	0.089024589	-0.282923286	0.115991314	-0.094257101	0.772604281	-1.341420915	0.000509091
CG10492-RA	FBgn0032748	CG10492	0.277658936	0.086503119	0.167876363	0.405123891	0.115442945	0.55516237	-0.888238969	0.017548959	0.40037439	0.301197125	-0.147006783	0.868471049	1.378468519	0.000509091
CG17707-RA	FBgn0025835	CG17707	0.092785814	0.244643103	0.176071408	0.012843685	0.146967364	0.407842171	0.094655658	0.384302287	-0.075183029	0.120685726	-0.117397297	0.692003784	-1.009442953	0.001569954
CG12194-RA	FBgn0031636	CG12194	-0.075651628	0.17908237	0.078309622	0.370451973	-0.095867216	0.069012786	0.112967431	0.47928164	-0.510604892	0.119407578	-0.490679197	0.400709261	-1.029364161	0.001226628
CG17054-RD	FBgn0259876	Cap-G	0.041283345	0.571859206	-0.044384471	0.755111431	0.024133132	0.81341959	0.289129699	0.065257039	-0.435065439	0.048893536	-0.095269725	0.806043761	-1.474410627	0.001218037
CG13321-RA	FBgn0033787	CG13321	0.009465718	0.957043687	0.032079195	0.912373673	0.177933223	0.495790675	0.063905543	0.837607676	-0.08869295	0.674411859	-0.187813951	0.692044387	-1.031696921	0.000529156
CG8332-RB	FBgn0034138	RpS15	-0.140551808	0.226784188	0.05821186	0.048658557	-0.120935903	0.32731008	0.171855403	0.331825271	-0.134684291	0.375385871	0.059614386	0.806515287	-1.222986354	0.001013188
CG2189-RA	FBgn0000439	Dfd	-0.194017394	0.239869522	-0.02649461	0.730483763	-0.043715409	0.676143129	0.169561339	0.473953952	-0.292437879	0.325032754	-0.313148057	0.660870219	-1.42286213	0.000509091
CG11718-RA	FBgn0263416	CG42286	0.009078001	0.938037464	0.18962247	0.072147348	-0.04698834	0.334508825	0.068254188	0.481056703	-0.081068836	0.01274089	0.212517234	0.377227158	-1.196310774	0.000640507
CG8396-RA	FBgn0015299	Ssb-c31a	0.091786437	0.116733421	-0.211756071	0.288246573	-0.042240747	0.855548088	0.171316389	0.2486743	-0.511165747	0.186218366	-0.386650996	0.323458402	-1.768653115	0.000509091
CG3766-RA	FBgn0011232	scat	-0.082470306	0.467905848	-0.183576413	0.215910023	0.038159325	0.744340982	0.156756032	0.283274943	-0.518270735	0.044216833	-0.290181862	0.439378952	-1.057696814	0.00051206
CG5885-RA	FBgn0025700	CG5885	0.124409681	0.301986988	-0.025017533	0.886378862	0.276917487	0.242713914	0.071506294	0.719968679	-0.322196433	0.187089867	-0.599105912	0.161939083	-1.606373099	0.000509091
CG10334-RA	FBgn0005672	spi	-0.171342877	0.125416361	-0.233486745	0.355990735	-0.070862165	0.510728681	0.201004502	0.229515401	-0.418507981	0.182823038	-0.719317136	0.386153657	-1.913724074	0.003619929
CG4898-RB	FBgn0003721	Tm1	-0.649942191	0.227409775	-0.521231928	0.539558642	-0.05824169	0.957572172	-1.304990912	0.161554587	-0.787989217	0.455801237	-1.854200967	0.080904466	-1.288397698	0.000509091
CG9446-RA	FBgn0033109	coro	0.337554932	0.040802004	0.207879446	0.201932701	0.243068811	0.265573721	-0.666258156	0.039583595	0.443357212	0.16276268	0.032027194	0.969937431	1.170204841	0.000509091
CG9138-RA	FBgn0031879	uif	0.194263061	0.088898507	0.209693204	0.146717666	0.257113027	0.169156267	0.412710643	0.212301839	-0.212714064	0.469802167	-0.161936886	0.878802009	-1.702976233	0.002452618
CG4937-RA	FBgn0030808	RhoGAP15B	-0.171411342	0.221589095	-0.08313151	0.311573747	-0.025596088	0.827377984	0.054413009	0.641248698	-0.174078402	0.341519492	-0.109144607	0.528752225	-1.063892039	0.001484795
CG4976-RA	FBgn0039559	Mes-4	-0.15715063	0.039281576	-0.254759246	0.099636344	-0.208125002	0.031198823	0.245426579	0.054171994	-0.568580034	0.173862003	-0.55038323	0.293524875	-1.36239787	0.000950535
CG8289-RA	FBgn0030854	CG8289	0.317807332	0.033916341	0.07881952	0.75257074	0.416338657	0.075489594	0.218239277	0.225518804	-0.271559518	0.063266091	-0.24078729	0.423526064	-1.493401608	0.001683361
CG2316-RB	FBgn0039890	CG2316	0.319428662	0.036964867	0.28838603	0.008120747	0.353212866	0.016994868	-0.654815455	0.025064486	0.707726212	0.11618618	0.17884862	0.755819502	1.00907416	0.000537208
CG8981-RA	FBgn0260959	MCPH1	0.091788343	0.349211084	-0.056417704	0.479198765	0.087929971	0.392549499	0.236571433	0.10170675	-0.481091748	0.079936753	-0.387004794	0.432558081	-1.126428982	0.0069072
CG1693-RA	FBgn0015558	tty	-0.119554717	0.413708063	0.00482958	0.961662502	-0.063314218	0.58510004	0.281708115	0.035038807	-0.415448137	0.196581288	-0.59908661	0.339418232	-1.210972012	0.000660243
CG2621-RC	FBgn0003371	sgg	0.103400447	0.381981171	-0.020489938	0.856159022	0.095202333	0.691693825	0.324157879	0.009852913	-0.200824418	0.434239264	-0.258780511	0.524620946	-1.509002067	0.000509091
CG12287-RA	FBgn0004394	pdm2	-0.046030357	0.612957062	-0.013926214	0.956660307	0.068538728	0.629128596	0.116254937	0.627587052	-0.610120612	0.108274085	-0.591749296	0.4507771	-1.406064181	0.009368589
CG5029-RA	FBgn0019932	SamDC	0.201218052	0.146056362	0.126819408	0.192841761	0.037239105	0.686427936	-0.794914366	0.018897013	0.529927449	0.131588237	-0.240987173	0.722290474	1.241904546	0.000669252
CG31622-RA	FBgn0264556	Gr39a	0.077717739	0.244338333	0.275997378	0.046754426	0.187764989	0.284121161	0.003526665	0.973017277	-0.158193973	0.244805897	-0.038875958	0.883951197	-1.119759954	0.000509091
CG7320-RA	FBgn0036782	CG7320	0.122758603	0.365718023	0.321883617	0.016122489	0.134934939	0.281023455	0.000778639	0.992207675	-0.19336154	0.203690604	0.042074929	0.874857198	-1.177174968	0.000509091
CG4091-RC	FBgn0034894	CG4091	0.154751975	0.087325842	-0.059068401	0.475709304	-0.099268786	0.365881421	-0.597350728	0.069871196	0.494924974	0.102556464	-0.045289826	0.947730465	1.043037937	0.001111219
CG10539-RA	FBgn0015806	S6k	-0.024078595	0.818630984	-0.120116814	0.486182385	0.122034267	0.335018973	0.479497943	0.016712723	-0.442455686	0.06671134	-0.389769723	0.487102399	-1.617498291	0.000538803
CG9674-RB	FBgn0036663	CG9674	-0.194922636	0.108955174	0.017237722	0.927248564	0.005108966	0.958895236	0.017935692	0.884819573	0.211786468	0.291628876	0.147588056	0.514163986	-1.229291336	0.00182798
CG10388-RA	FBgn0003944	Ubx	-0.040214398	0.815595731	0.186491749	0.096531618	0.00424759	0.972090754	0.132973299	0.379197854	-0.032276582	0.567977296	0.084533948	0.747249703	-1.326734553	0.000509091
CG13109-RA	FBgn0041092	tai	0.123619776	0.426195839	0.271597322	0.20345418	0.189501455	0.492144438	0.44549269	0.007872075	-0.051393004	0.477443787	0.12334403	0.535153274	-1.058964995	0.001094866
CG1429-RD	FBgn0011656	Mef2	-0.259819032	0.301924333	-0.2396548	0.364302941	-0.138295563	0.700643862	0.386243202	0.041317477	-0.140467396	0.683257946	-0.03986965	0.9477039	-1.528043923	0.001220112
CG33480-RA	FBgn0010114	hig	-0.02206337	0.923713233	0.011680315	0.924638765	-0.063775347	0.664516476	0.017488705	0.867936572	-0.143414712	0.003634956	-0.041115429	0.868397556	-1.002531646	0.001013188
CG1976-RA	FBgn0039883	RhoGAP100F	0.053297001	0.594193917	-0.038749934	0.874284426	0.016764848	0.899022339	0.060237413	0.417723526	-0.026934732	0.604916033	-0.166309384	0.622259359	-1.006479798	0.000726659
CG7304-RA	FBgn0036527	CG7304	0.081032393	0.570976177	0.089798513	0.246237833	0.067149314	0.68707597	0.078848154	0.566672704	-0.07134143	0.107203565	-0.050847747	0.8293296	-1.12124332	0.000509091
CG31317-RA	FBgn0020299	stumps	-0.181485019	0.031188521	-0.132039392	0.378836231	-0.070805179	0.394750788	0.264200053	0.012637781	-0.434266211	0.211054649	-0.587506068	0.46462994	-1.983574567	0.000840711
CG3097-RA	FBgn0029804	CG3097	0.305409234	0.005717177	0.198015005	0.232214385	0.399181639	0.065325918	0.326549582	0.046078186	0.034072041	0.60182511	-0.18788601	0.679380098	-1.192987164	0.000520059
CG9596-RA	FBgn0031832	CG9596	-0.03886816	0.613169839	-0.065186736	0.31036369	-0.009279884	0.925725227	0.085810226	0.635871044	-0.062350808	0.634695171	0.047112345	0.557124607	-1.098060275	0.001100401
CG15480-RA	FBgn0032489	CG15480	-0.106606324	0.385168193	-0.319526531	0.249414086	-0.037652362	0.760850739	0.196518903	0.289552636	-0.748036195	0.074550671	-0.849983334	0.175912916	-1.771326863	0.001935475
CG6146-RA	FBgn0004924	Top1	0.558439671	0.003535475	0.319396974	0.157466144	0.297393432	0.243256712	-0.833297411	0.045794865	0.506957245	0.235319372	0.059911661	0.943928553	1.162292747	0.000593471
CG9015-RA	FBgn0000577	en	-0.238520222	0.217933123	-0.21352579	0.281622507	-0.02378372	0.904760096	0.079657642	0.71590797	-0.38279035	0.260697912	-0.965359891	0.211107054	-1.096838377	0.003606751
CG17299-RA	FBgn0264357	SNF4Agamma	-0.1725391	0.322564173	-0.239752304	0.53251363	0.046353732	0.850851912	-0.917661602	0.013506978	0.490516416	0.284804528	-0.040254051	0.947850264	1.238797517	0.006935358
CG4196-RB	FBgn0260659	CG42542	0.018909516	0.92833738	-0.006793544	0.985056744	0.385010426	0.054694763	0.3654369	0.127795743	-0.341211928	0.04798644	-0.015769809	0.924662726	-1.161610873	0.00712562
CG17579-RA	FBgn0003326	sca	0.180949241	0.126009027	0.0372979	0.842800716	0.181589167	0.111835916	0.604288599	0.012539467	-0.25953332	0.265644805	-0.549165032	0.486300877	-1.966360118	0.001704209
CG11140-RB	FBgn0010548	Aldh-III	-0.26599445	0.041898845	-0.233283166	0.210002924	-0.196184204	0.56022567	-0.787452318	0.010319546	0.531291172	0.230640767	-0.433786193	0.406387373	1.357321944	0.000576231
CG1745-RB	FBgn0030301	HP5	0.206579156	0.442836725	0.188221555	0.549468258	0.255773521	0.378627898	-1.036409165	0.050109394	0.374748468	0.265682588	-0.504162795	0.44375359	1.381404399	0.000835667
CG5826-RA	FBgn0038519	Prx3	-0.145579831	0.617036573	-0.162856686	0.608046718	-0.004601268	0.988100272	-0.463368655	0.048607321	0.389308183	0.091888364	-0.375151616	0.331860015	1.094647896	0.00182798
CG31043-RA	FBgn0026239	gukh	-0.201109029	0.41729912	-0.077127049	0.619102683	0.058755382	0.686624893	0.440084208	0.078400982	-0.059482913	0.737670393	0.020525301	0.947980913	-1.404878053	0.004198008
CG17927-RK	FBgn0264695	Mhc	-0.402833753	0.375503391	-0.379578721	0.654109818	0.102809409	0.916047478	-0.436911573	0.49153479	-0.107518995	0.854068299	-0.971789759	0.036181813	-1.082610922	0.000577666
CG17838-RA	FBgn0038826	CG17838	-0.223921006	0.590088958	0.321494005	0.054910009	0.343354605	0.164489064	0.154359531	0.408486372	-0.237783056	0.041555816	-0.090204402	0.800792706	-1.008256567	0.004495348
CG3353-RA	FBgn0038869	CG3353	-0.188017774	0.122784559	-0.019220963	0.591786772	0.047125807	0.692984052	0.18194359	0.079194306	-0.437809762	0.074556717	-0.497709685	0.424143818	-1.508578265	0.001183446
CG3396-RA	FBgn0040296	Ocho	0.600356364	0.005501676	0.114611601	0.476583055	0.141022263	0.362183792	0.31022551	0.047214926	-0.436074227	0.08515513	-0.306552006	0.301522094	-1.459521359	0.006201087
CG6520-RA	FBgn0034224	CG6520	0.121137057	0.175603053	0.195183022	0.159942998	0.217003479	0.096523795	0.21792931	0.049945406	-0.166752843	0.406278889	-0.372873742	0.449860639	-1.587240199	0.000713223
CG5893-RA	FBgn0000411	D	0.169880774	0.539129895	0.201261484	0.448710216	0.416432184	0.244767245	1.936308925	0.006267336	1.096223011	0.001632608	1.118926631	0.274252851	-1.920564426	0.003511752
CG5658-RA	FBgn0004387	Klp98A	-0.192129524	0.371444619	0.082429103	0.405469462	0.053451432	0.285214382	0.18846716	0.204345216	-0.052851307	0.524270363	0.043601926	0.87221489	-1.055805951	0.001880294
CG12418-RA	FBgn0263097	Glut4EF	0.572977711	0.005145699	0.588966968	0.125419385	0.494678845	0.158741642	0.976981854	0.01510998	-0.067643778	0.853527076	0.069353515	0.920180787	-1.718356861	0.000767115
CG10619-RB	FBgn0003896	tup	0.009552621	0.956988279	-0.009009418	0.957252917	-0.026349989	0.841459088	0.268433115	0.034615854	-0.331448161	0.207650335	-0.185848747	0.714566947	-1.326182465	0.001391385
CG10642-RA	FBgn0004380	Klp64D	-0.113606127	0.551027594	0.169034314	0.0507629	0.185173687	0.019351902	0.046566607	0.792794336	-0.142057355	0.451499541	-0.096698108	0.776940201	-1.07740492	0.00051206
CG9366-RA	FBgn0014380	RhoL	0.057433117	0.847984803	0.160731651	0.424522983	0.172242918	0.448157594	0.267718205	0.045518083	-0.155527765	0.566582592	-0.146033928	0.70756659	-1.333415042	0.001982713
CG5411-RA	FBgn0034886	Pde8	-0.053303286	0.694059419	0.093816193	0.535274931	-0.059618918	0.74864351	0.165046738	0.168660761	-0.013880152	0.94875987	-0.012558818	0.945923293	-1.090727902	0.001081153
CG1910-RA	FBgn0022349	CG1910	0.241537474	0.105911257	0.165352564	0.494460254	0.418616166	0.029016725	0.507514961	0.001316272	-0.148670143	0.403641855	-0.08284876	0.865206615	-1.505064992	0.002550595
CG8811-RB	FBgn0033757	muskelin	0.474318657	0.002013934	0.161282509	0.470706242	0.022598044	0.885937671	-1.159961992	0.029989315	0.606163445	0.169920559	-0.231320308	0.797806809	1.535324121	0.000549654
CG13715-RA	FBgn0262870	axo	0.185111591	0.2655149	0.393833142	0.005873353	0.269040866	0.018821895	0.003418271	0.994229575	-0.196093878	0.10095992	-0.179617624	0.792075805	-1.417663135	0.000509091
CG4904-RA	FBgn0250843	Pros35	0.102750086	0.54848333	-0.184555021	0.606849812	-0.178976218	0.44565183	-0.801405857	0.080989354	0.512487786	0.08910061	-0.103565304	0.899607993	1.151797028	0.000685045
CR32385-RA	FBgn0047205	CR32385	0.028139727	0.879628621	0.11475436	0.634142128	0.067089338	0.748986309	0.317401672	0.390354645	-0.266260793	0.396023082	-0.063216856	0.915396851	-1.20392801	0.000535165
CG9102-RA	FBgn0025525	bab2	-0.187261354	0.305384945	-0.041289527	0.734112182	-0.061277628	0.431680238	0.205361769	0.247010031	-0.046421965	0.047838906	-0.525653123	0.460392944	-1.872284489	0.002452864
CG12653-RA	FBgn0000233	btd	-0.091260482	0.341172371	-0.16524616	0.458784423	-0.006913572	0.932268319	0.470465638	0.004856325	-0.462975092	0.16442252	-0.239678667	0.662156044	-1.465998483	0.000644445
CG5320-RA	FBgn0001098	Gdh	0.245569507	0.380472077	0.008494879	0.979505915	0.13703311	0.833706176	-0.920184632	0.018802765	0.410134421	0.244169325	-0.140398435	0.871073136	1.567705162	0.000516757
CG31857-RA	FBgn0259176	bun	0.18605008	0.379009803	0.293598553	0.142061375	0.263205911	0.197911292	0.037334029	0.925583277	-0.088027964	0.742985727	-0.335949323	0.678345014	-1.450835099	0.000569134
CG5102-RA	FBgn0000413	da	-0.193465053	0.189868876	-0.171056573	0.521018382	-0.112441376	0.570140315	0.107341978	0.391022673	-0.356921935	0.157586147	-0.401283512	0.312527676	-1.052521534	0.005863761
CG5703-RA	FBgn0030853	CG5703	0.255502386	0.015508585	-0.005811565	0.934962366	0.174819075	0.154827124	0.267266089	0.155679644	-0.185949472	0.371188323	3.97E-05	0.999823974	-1.261781155	0.000509091
CG1818-RA	FBgn0033428	Updo	0.043684927	0.574866012	0.18178911	0.004047738	0.131212474	0.204860993	-0.023924697	0.86896438	-0.167954935	0.390671548	-0.327369825	0.340049081	-1.184392217	0.000509091
CG8416-RB	FBgn0014020	Rho1	0.087334613	0.036415907	-0.034160433	0.715602789	0.16682269	0.266205735	0.158198177	0.36948542	-0.293482806	0.213401705	-0.545408903	0.200339942	-1.336074253	0.001166081
CG13784-RB	FBgn0031897	CG13784	0.635777445	0.0037465	0.624225811	0.008278304	0.395993566	0.100081866	0.921268955	0.002620381	-0.181549299	0.602064974	-0.147228419	0.794201393	-1.047360946	0.000515812
CG16833-RA	FBgn0026147	CG16833	0.086182373	0.675374974	0.039507726	0.578756038	0.087786722	0.141177454	0.262388054	0.008757813	-0.338167601	0.196854206	-0.12944196	0.798589009	-1.387473046	0.000520592
CG32627-RA	FBgn0052627	NnaD	0.082513298	0.671529692	0.134624239	0.240370576	0.043084974	0.54683082	0.254539117	0.301925897	-0.115812848	0.347704277	0.055866858	0.792044168	-1.003141669	0.000911308
CG3624-RA	FBgn0034724	CG3624	-0.219334465	0.368574644	-0.010724324	0.95972835	-0.130461927	0.251659926	-0.200499628	0.255689185	-0.193466655	0.349897939	-0.879448182	0.248336512	-1.715021977	0.002192737
CG6568-RA	FBgn0034210	CG6568	0.058188272	0.08974428	0.066787156	0.102033984	0.079211739	0.077816572	0.32662567	0.380523355	-0.183522848	0.54770194	-0.18666	0.782304094	-1.329312763	0.000540996
CG12026-RB	FBgn0262624	Tmhs	-0.013723117	0.762338874	-0.109078405	0.032921169	-0.109647068	0.389357296	0.371613916	0.110024697	-0.31896565	0.448424566	-0.406401882	0.511779567	-1.289663945	0.000525063
CG5732-RA	FBgn0038934	Gld2	0.0309252	0.837636746	0.285650773	0.214760388	0.048124148	0.589589045	0.025903583	0.906214999	0.372011655	0.038025947	-0.262759122	0.452477509	-1.348582901	0.000951471
CG3988-RA	FBgn0028552	gammaSnap	-0.14826385	0.305214006	-0.190601307	0.207799665	-0.052308298	0.396416496	0.124965238	0.406570683	-0.446654007	0.174968676	-0.47151628	0.389916637	-1.410321812	0.001041731
CG32227-RA	FBgn0052227	gogo	-0.388912386	0.016950183	0.102235892	0.00369494	-0.059686701	0.594066819	-0.026706904	0.887327359	-0.022930957	0.884483164	-0.347330804	0.523171559	-1.459593891	0.000519147
CG7852-RC	FBgn0035229	CG7852	-0.059649528	0.443687212	-0.076970307	0.289461684	0.039029919	0.774074623	0.009654154	0.954048661	-0.423750918	0.149875561	-0.328443731	0.449029061	-1.150273029	0.000684409
CG30188-RA	FBgn0085400	CG34371	-0.017464149	0.840296057	0.077020982	0.410106168	0.125795267	0.136810537	0.194548247	0.383597916	-0.183491095	0.110080046	-0.192813145	0.714475226	-1.58436198	0.000520592
CG14438-RA	FBgn0029899	CG14438	-0.084897691	0.670860757	-0.018205461	0.92507744	-0.091190312	0.661775479	-0.790924054	0.02614298	0.353563611	0.195910825	-0.294407993	0.591892849	1.004537651	0.001449497
CG5630-RA	FBgn0038842	CG5630	0.083524835	0.628352345	0.215232394	0.059360417	0.150664265	0.557788844	-0.072662156	0.61280534	-0.199543273	0.214783905	-0.064067593	0.070823764	-1.012677897	0.000520592
CG14938-RA	FBgn0020309	crol	0.01286164	0.845181817	0.076284766	0.328652191	0.118900655	0.559427268	0.280673732	0.007372891	-0.013165674	0.950393292	-0.165960639	0.677636868	-1.720001973	0.000654442
CG17894-RC	FBgn0262975	cnc	0.042126481	0.76069965	0.138591556	0.58953778	0.145715551	0.494783863	0.249745458	0.01794446	0.060299398	0.839195856	0.111903005	0.500301439	-1.237953673	0.000579237
CG3666-RA	FBgn0034094	Tsf3	-0.047603398	0.684562158	0.098879599	0.043650332	-0.071680262	0.558226981	0.12859321	0.752218764	-0.204614982	0.130139635	-0.12748572	0.847798575	-1.403317668	0.000888286
CG1091-RB	FBgn0037470	CG1091	-0.065762226	0.685316673	-0.030257876	0.881411	-0.196324506	0.361581163	-0.697439444	0.044300294	0.396762192	0.070971776	-0.135176311	0.85945563	1.234777336	0.000509091
CG11695-RA	FBgn0030316	CG11695	-0.216401094	0.020213232	-0.117023631	0.05683114	-0.170783908	0.066598729	-0.115808544	0.59236382	-0.298231356	0.280474603	-0.492190309	0.284741074	-1.040696512	0.000655705
CG6494-RA	FBgn0001168	h	0.055283807	0.653885423	0.007194641	0.959411001	0.003957566	0.972039976	0.277500125	0.430900545	-0.191309452	0.373237913	0.056565157	0.872167324	-1.363428724	0.000539078
CG32372-RA	FBgn0052372	ltl	-0.112474492	0.31520201	-0.049486429	0.426912199	-0.049613589	0.786536291	0.320861331	0.073767359	-0.15997524	0.543310464	-0.35862058	0.493506023	-1.533192668	0.000552455
CG4318-RA	FBgn0030455	CG4318	0.000530643	0.996407935	0.16554156	0.047368819	-0.012998618	0.862822521	0.188239347	0.065919289	0.181600868	0.150609668	0.086034257	0.621352383	-1.127843225	0.000525063
CG33129-RC	FBgn0053129	CG33129	0.276593102	0.011052466	0.151603503	0.259802564	0.324084031	0.229216308	0.029416407	0.876167952	-0.041529133	0.856821468	0.040459311	0.001270689	-1.284065894	0.000509091
CG32156-RC	FBgn0005536	Mbs	0.041377138	0.456501877	-0.098873311	0.120379859	0.081504083	0.645586378	0.168488823	0.120713487	-0.176334984	0.490170543	-0.287584896	0.350246006	-1.299490879	0.000509091
CG14947-RA	FBgn0032406	CG14947	0.115295453	0.143089786	0.102683255	0.266764739	-0.040783571	0.68031432	0.210228755	0.131436279	-0.004318652	0.969731171	0.229360582	0.089703573	-1.069741739	0.00051206
CR32777-RA	FBgn0019661	roX1	-0.187026067	0.362388128	-0.142800713	0.315661638	-0.190349423	0.041835757	0.363912583	0.00346311	-0.37660675	0.445961052	-0.450047317	0.637079667	-2.250784296	0.003072447
CG13597-RA	FBgn0039124	CG13597	0.019788561	0.892821497	0.31584791	0.004397641	0.118504779	0.044785028	0.076773115	0.805653862	-0.233535429	0.294323572	-0.144682642	0.763868204	-1.179187156	0.000509091
CG18012-RA	FBgn0038552	CG18012	0.00049324	0.995979167	0.004929311	0.978955843	0.036174442	0.763463178	0.153255713	0.225437237	-0.477087357	0.049391015	-0.365889685	0.368174676	-1.182408903	0.000545363
CG31240-RA	FBgn0011701	repo	-0.131557642	0.223095888	0.015358283	0.875888785	-0.014128851	0.857747033	0.005282904	0.819878981	0.169276176	0.20288135	0.278857265	0.038450207	-1.159860803	0.000515603
CG13459-RA	FBgn0086690	cp309	0.215292878	0.045284029	0.355366914	0.000629138	0.206870332	0.055294676	0.37940403	0.116762285	0.366522471	0.003027495	0.541421097	0.101917445	-1.057118063	0.000509091
CG18528-RA	FBgn0039189	CG18528	-0.137557341	0.093460177	-0.242205901	0.100420951	-0.227590736	0.026710967	0.261198048	0.260281111	-0.570723112	0.137109712	-0.58077778	0.286495447	-1.381156683	0.00051206
CG32388-RA	FBgn0250849	CG32388	0.259597833	0.145274822	0.192313149	0.123675355	0.173769999	0.234337552	0.156519813	0.150046247	-0.151788874	0.193073295	0.347737858	0.138729023	-1.182242163	0.00081193
CG5322-RA	FBgn0032253	CG5322	-0.059458118	0.718375159	0.083768267	0.549983882	0.163808776	0.232810779	-0.166452638	0.088560387	-0.194067913	0.130447012	-0.411665434	0.048553521	-1.137316931	0.000524666
CG11354-RA	FBgn0026411	Lim1	-0.065756505	0.682396333	0.005435526	0.977309235	-0.03937764	0.834235279	0.134757762	0.100532356	0.035645558	0.883979569	0.268975392	0.14786572	-1.047245896	0.00578192
CG10283-RA	FBgn0032681	CG10283	-0.100349517	0.280382401	-0.066164181	0.227033101	-0.012051929	0.946162622	0.126741814	0.504672154	-0.547288682	0.0079099	-0.51338244	0.357392603	-1.60491527	0.000509091
CG1994-RA	FBgn0027330	l(1)G0020	-0.193744206	0.083454974	-0.228949459	0.003067852	-0.203341286	0.014928099	0.14876649	0.57128537	-0.498245929	0.045559306	-0.544198462	0.407150313	-1.611203085	0.000545311
CG3541-RC	FBgn0020521	pio	0.03534679	0.732283472	0.061936179	0.475704164	0.030915696	0.791685645	0.174041971	0.014547829	-0.229738684	0.309566884	0.214397629	0.153924854	-1.128910274	0.000509091
CG1771-RA	FBgn0004456	mew	-0.081683085	0.560488669	0.004514623	0.984793775	0.112754992	0.376464168	0.242961633	0.191770605	-0.328598766	0.193951898	-0.575420996	0.424915439	-1.574390772	0.000647101
CG14911-RA	FBgn0261801	CG42747	-0.286727128	0.233275908	-0.007579115	0.948630038	-0.037967968	0.800515208	0.061957248	0.293349497	-0.109835304	0.770690368	0.138402703	0.372738432	-1.014233083	0.000519483
CG3473-RA	FBgn0028913	CG3473	-0.070719382	0.620770175	0.272846112	0.032618963	0.094051199	0.210083464	-0.041725643	0.607454822	-0.189908554	0.427105643	0.064989668	0.703599388	-1.053899319	0.000509091
CG5313-RA	FBgn0032244	RfC3	-0.21466614	0.141499524	-0.316772025	0.005347744	-0.289970794	0.178525958	0.231219489	0.098501582	-0.577745858	0.195092723	-0.510394731	0.44660534	-1.4517367	0.000723935
CG14548-RA	FBgn0002733	HLHmbeta	0.030537267	0.523721706	0.116380239	0.269842118	0.251680359	0.416533164	0.246400191	0.18295801	-0.175264228	0.132255404	0.024383763	0.931536737	-1.783518037	0.000509091
CG31794-RA	FBgn0041789	Pax	-0.011219564	0.888893131	0.114150625	0.624249819	-0.042889396	0.767118068	-0.862803398	0.004319245	0.524065387	0.108206411	0.061904633	0.925386066	1.09303786	0.000837232
CG5103-RA	FBgn0036784	CG5103	-0.052680992	0.78776976	0.156560803	0.586402381	0.213314078	0.216528743	0.038054068	0.729026056	-0.089729237	0.693592257	-0.05904629	0.81357786	-1.298597627	0.000525063
CG4802-RA	FBgn0034215	CG4802	0.026944383	0.829404147	-0.125771609	0.398647163	-0.171348166	0.271196118	-0.551174787	0.008226374	0.30243984	0.241075372	-0.205141642	0.657080158	1.40785162	0.000509091
CG11020-RA	FBgn0016920	nompC	0.42495939	0.118232575	0.342025473	0.017331344	0.056800799	0.465809371	0.41372146	0.179394512	-0.233623311	0.104838181	0.202633978	0.596317577	-1.27136317	0.001091088
CG1486-RB	FBgn0031174	CG1486	-0.140270171	0.24403569	-0.149353801	0.091454242	-0.122073013	0.538467135	0.180869214	0.14701819	-0.318895434	0.261967376	-0.431479639	0.384379884	-1.084890746	0.000537208
CG5405-RA	FBgn0020647	KrT95D	-0.031890401	0.56294741	0.081019363	0.265575862	0.094518614	0.321440561	0.168960365	0.43101416	-0.306322529	0.052657419	-0.230498564	0.545834657	-1.120444392	0.000539078
CG4420-RA	FBgn0030753	rngo	-0.137498238	0.358875883	-0.215027614	0.082805776	-0.084062009	0.644014447	0.10200461	0.435104242	-0.125482879	0.724838907	-0.487524129	0.213362853	-1.366462314	0.00111902
CG8924-RA	FBgn0030710	CG8924	0.109537026	0.514421416	-0.051855359	0.854501122	0.124266351	0.512029104	-0.929097143	0.046676103	0.614190842	0.082163295	-0.307370287	0.752853539	1.10253864	0.00255145
CG31973-RB	FBgn0051973	Cda5	-0.090436784	0.337295717	0.088876435	0.418071151	0.088895301	0.223404409	0.015543107	0.671613502	-0.111990103	0.598575843	-0.137513926	0.666745657	-1.054793045	0.000509091
CG6718-RC	FBgn0036053	iPLA2-VIA	0.272129131	0.014453805	0.104838789	0.182698435	0.260255747	0.085114654	0.437007577	0.048999651	-0.381635989	0.012828987	0.320344464	0.264380416	-1.264109188	0.001113825
CG8956-RD	FBgn0015011	Ahcy89E	0.009093573	0.973237915	0.188260609	0.496002589	0.306396107	0.173596068	0.321264719	0.178685478	0.038316612	0.860125704	-0.140202618	0.644486165	-1.427589288	0.000681249
CG8827-RA	FBgn0012037	Ance	-0.172350623	0.042397716	-0.372190666	0.050861838	-0.194106997	0.218012835	0.122820222	0.196496379	-0.442593012	0.168947839	-0.675198441	0.403385977	-2.068450471	0.001594769
CG9265-RA	FBgn0032910	CG9265	-0.117638875	0.526062158	0.157287354	0.414888981	0.289280908	0.236298962	0.259624839	0.268850568	0.500057599	0.145512809	0.316565825	0.19898487	-1.078350172	0.000663479
CG32594-RB	FBgn0052594	be	-0.01660253	0.919083012	-0.133167126	0.499377343	-0.14488484	0.562244332	0.207271599	0.35690246	-0.477392643	0.180447524	-0.475769851	0.340946475	-1.47082982	0.000534444
CR32862-RA	FBgn0004183	snRNA:U1:82Eb	1.398568676	0.011420915	0.752595215	0.039468582	0.784162322	0.337054406	1.784717615	0.077441482	1.050301975	0.15812487	1.573324281	0.307034316	-1.572783966	0.001448097
CG11280-RA	FBgn0010452	trn	0.005045963	0.971480932	-0.030662945	0.771264945	0.01973609	0.940307255	0.410011652	0.028533337	-0.601357251	0.162436727	-0.51307799	0.460124599	-2.214626554	0.000793846
CG12139-RB	FBgn0261260	Megalin	0.140819226	0.153938546	0.085888134	0.564363517	0.257206189	0.251906633	0.476822531	0.020751049	-0.029198077	0.905169945	-0.426753182	0.567760485	-1.915411861	0.000509091
CG9483-RA	FBgn0032072	CG9483	0.136737378	0.587766693	0.154318253	0.061101005	0.076551202	0.503773721	0.112527373	0.162708805	0.009082406	0.886472582	0.158563858	0.386164634	-1.190411642	0.000774051
CG32714-RA	FBgn0053181	CG33181	0.283203653	0.075320062	-0.066408549	0.576094853	-0.145025703	0.022677773	-0.571021777	0.100385337	0.715146637	0.113791521	-0.091707302	0.923930035	1.385966228	0.000811677
CG10068-RA	FBgn0037473	CG10068	-0.156122795	0.129090841	-0.059268236	0.671590167	0.048756454	0.670214315	0.127876594	0.142458074	-0.131618712	0.503710594	-0.232262059	0.514683871	-1.237127463	0.00053333
CG5992-RA	FBgn0036752	Adgf-A	0.083885632	0.708106041	0.247879991	0.093844067	0.329015677	0.049464278	-0.075552896	0.61214464	0.225580939	0.466229398	-0.138979968	0.755469446	-1.467026186	0.000535165
CG5461-RC	FBgn0259176	bun	0.095329893	0.539806748	-0.001366666	0.993410991	0.026405558	0.901168555	0.5439849	0.05304579	-0.181007329	0.451111582	0.230685466	0.366525866	-1.146633868	0.001455101
CG12047-RB	FBgn0002873	mud	0.129234492	0.190059797	0.085583016	0.560270008	-0.062926462	0.668873574	-0.880746508	0.024456307	0.542590287	0.158090303	-0.104055007	0.907699989	1.342442964	0.000509091
CG3935-RA	FBgn0000061	al	-0.031221149	0.686702221	0.154990954	0.065097254	0.015586864	0.868307467	0.12446283	0.103036037	0.058029083	0.40491428	0.176268406	0.378235311	-1.355368658	0.000509091
CG12730-RA	FBgn0029771	CG12730	0.192141923	0.011734817	0.192240974	0.119712147	0.066891712	0.550366575	-0.022167475	0.831170764	-0.118574413	0.057446776	-0.133419166	0.657985915	-1.061207446	0.000576697
CG13211-RB	FBgn0259238	CG42336	-0.058689092	0.250828046	0.097907638	0.472463011	0.017224321	0.879665778	0.120380337	0.477033963	-0.011772424	0.879363723	-0.096201948	0.786370477	-1.12460166	0.000509091
CG30159-RA	FBgn0050159	CG30159	-0.182080754	0.303188205	0.191241849	0.04673793	0.026797531	0.776065383	-0.059792071	0.796468235	-0.025417126	0.854094252	0.008842124	0.982337923	-1.144643666	0.000515603
CG3978-RA	FBgn0003117	pnr	-0.215768973	0.067106623	-0.23173708	0.044832821	-0.081081213	0.563142644	0.157149084	0.274891911	-0.331943347	0.18080485	-0.376105855	0.528052943	-1.764979247	0.000590037
CG12129-RA	FBgn0033475	CG12129	0.255136121	0.026387678	-0.028737237	0.878256363	0.036576284	0.56195622	-0.887488332	0.020662698	0.531198266	0.158860305	-0.096512732	0.911855913	1.199823385	0.00063881
CG6168-RB	FBgn0036154	CG6168	-0.267367409	0.620224481	0.147347633	0.471334375	0.226971148	0.310754212	0.063665293	0.704479042	-0.112235312	0.043869404	0.032851788	0.932103546	-1.082638228	0.000830741
CG7936-RA	FBgn0004228	mex1	-0.154421293	0.650466983	-0.074066532	0.743965352	0.344102535	0.225836917	-0.423926345	0.068286604	-0.211757263	0.429254788	-0.466807302	0.447487024	-1.229058941	0.000563785
CG1046-RA	FBgn0004053	zen	-0.135989355	0.684731777	-0.232063764	0.452989126	-0.124262012	0.395221711	0.256006151	0.481003144	-0.191874494	0.220133813	0.21128987	0.695127824	-1.101139635	0.000509091
CG7902-RA	FBgn0004862	bap	0.229760266	0.282730543	-0.112972799	0.736938331	0.205694606	0.301194401	0.592557433	0.137305217	-0.5638353	0.018139019	-0.2472075	0.426475844	-1.555624147	0.005181769
CG6177-RA	FBgn0026634	ldlCp	-0.16169159	0.127438942	-0.130206752	0.380553397	-0.083202433	0.346245507	0.352680093	0.095857086	-0.157909964	0.579809126	-0.486607794	0.535768116	-1.393997605	0.001623836
CG14005-RA	FBgn0031739	CG14005	0.022428189	0.650651174	-0.0491378	0.654983915	-0.042874532	0.100856776	-0.71428723	0.003847693	0.569371853	0.297022922	-0.120477167	0.787496951	1.024252799	0.001214367
CG12284-RA	FBgn0260635	th	0.190953652	0.059275472	0.172934783	0.270818779	0.28815986	0.332679678	0.459736236	0.441112852	-0.051317156	0.856410027	0.341616635	0.51214096	-1.747938855	0.001905141
CG2412-RA	FBgn0033389	Rad51C	-0.098504406	0.312541895	0.052530476	0.583026052	0.040562075	0.767547626	-0.067819544	0.68746298	-0.322323338	0.092623785	-0.364090388	0.51863677	-1.026474475	0.001002706
CG15138-RA	FBgn0032629	beat-IIIc	-0.123512463	0.180413472	-0.089888475	0.443444508	0.015047928	0.88537506	0.104673086	0.205340671	-0.488820722	0.068723593	-0.544904424	0.349745912	-1.267641697	0.000976683
CG9063-RA	FBgn0028500	CG9063	-0.237255992	0.025990556	-0.208255384	0.147302331	-0.206573752	0.170060714	0.073711239	0.722061267	-0.209831617	0.185919345	-0.300055379	0.526270887	-1.091513575	0.001760554
CG33103-RA	FBgn0003137	Ppn	-0.688107508	0.075471838	-0.187267752	0.431763223	-0.155820798	0.488686909	-0.375032317	0.109475072	0.082226096	0.714658023	-0.619684519	0.393354627	-1.732524343	0.003922561
CG4952-RE	FBgn0005677	dac	-0.063697565	0.527741044	0.242007848	0.114214472	0.172841874	0.224734654	0.142520743	0.607017218	-0.03609562	0.589951221	-0.309171338	0.637648554	-1.258845131	0.000509091
CG1104-RA	FBgn0037467	CG1104	-0.155931475	0.072379127	-0.08461239	0.175774484	0.022034919	0.817506522	0.286512979	0.021462112	-0.135602493	0.55381352	-0.205923354	0.586635822	-1.402032069	0.000509091
CG12323-RA	FBgn0029134	Prosbeta5	0.175807131	0.235819128	-0.114021855	0.70391003	-0.114956527	0.379209231	-0.612223793	0.066623613	0.382937932	0.325695233	-0.291105175	0.646207751	1.035908554	0.002667479
CG8376-RA	FBgn0000099	ap	-0.069146828	0.467796167	0.155074088	0.073695403	0.130462609	0.354702082	0.194705503	0.557384366	-0.139513196	0.251817898	-0.047297089	0.919467991	-1.338831726	0.000509091
CG10345-RA	FBgn0027562	CG10345	-0.145088666	0.20641449	0.169824085	0.008101771	-0.078780152	0.647142701	0.211778218	0.322684306	-0.182534194	0.318601227	0.205036107	0.625062927	-1.421705753	0.00063145
CG7884-RA	FBgn0031001	CG7884	-0.203407707	0.37305162	-0.137678952	0.695254507	-0.060018873	0.681508219	0.119526666	0.332578404	-0.356888503	0.295527982	-0.720303036	0.285371494	-1.432996044	0.002833741
CG4154-RC	FBgn0038295	Gyc88E	-0.128840175	0.322287745	0.093148075	0.382704147	-0.057830712	0.305000798	0.065430686	0.374371865	0.026830153	0.729788393	0.013249021	0.904826722	-1.001378726	0.000701083
CG7239-RA	FBgn0031740	CG7239	-0.105341611	0.200148425	-0.075173369	0.569305409	0.005233417	0.906937206	0.086401523	0.64529255	-0.383205942	0.225512913	-0.721152254	0.251479592	-1.232272284	0.000694454
CG9663-RA	FBgn0031516	CG9663	-0.165260619	0.334401578	-0.149036596	0.387454496	-0.068619769	0.178075101	-0.073012221	0.642117048	-0.155852401	0.338926181	-0.415757917	0.039870303	-1.229971807	0.001955531
CG5005-RA	FBgn0022740	HLH54F	-0.232115256	0.278024321	-0.035547122	0.711170616	-0.008108416	0.923041241	0.059049401	0.463095236	-0.062042026	0.45321733	-0.17753047	0.470834707	-1.170148826	0.001166573
CG4608-RB	FBgn0014135	bnl	0.218938824	0.249405724	-0.071445307	0.198918157	0.12649943	0.128033968	0.167736229	0.166322122	-0.278322548	0.085603344	-0.288803052	0.449741741	-1.088260821	0.000727585
CG17031-RA	FBgn0032439	ref2	0.082290466	0.429128982	0.080018473	0.013902655	0.1585201	0.151042025	0.215021881	0.166453767	-0.207091061	0.058678169	0.062112183	0.722871221	-1.087686278	0.000509091
CG4889-RA	FBgn0004009	wg	0.207761713	0.029458697	-0.055765431	0.552548921	0.282896119	0.338706191	0.308889267	0.124049597	-0.625374255	0.087853035	-0.409424429	0.530179793	-1.692033284	0.000725797
CG11907-RA	FBgn0031250	Ent1	0.012304178	0.945031112	-0.126721901	0.310847388	-0.106835223	0.214510716	0.115686186	0.304741349	-0.397471581	0.330861373	-0.569706991	0.294894732	-1.369976508	0.00823188
CG15743-RA	FBgn0030465	CG15743	-0.345479239	0.072507118	-0.144470168	0.562726047	-0.23850675	0.155905885	0.13231577	0.326756836	-0.222917731	0.352474186	-0.247385952	0.532120887	-1.042277501	0.004441151
CG9044-RA	FBgn0031752	CG9044	-0.091967887	0.661352351	0.00936488	0.955162265	0.015620483	0.926943831	0.232371448	0.102718971	-0.162340947	0.5138258	-0.241763592	0.629888888	-1.230266758	0.000828799
CG3048-RA	FBgn0026319	Traf4	-0.121380438	0.362183782	-0.192521905	0.336114533	-0.026825115	0.800737244	0.269790434	0.04060338	-0.462236148	0.222982264	-0.706946263	0.283612806	-1.933343308	0.002792185
CG6736-RA	FBgn0044049	Ilp4	0.023977757	0.867114671	-0.259253834	0.374568143	-0.029286072	0.62905235	0.254062175	0.271426493	-0.567817796	0.176996075	-0.6679196	0.314068796	-1.815200554	0.001748345
CG15845-RB	FBgn0000054	Adf1	-0.090536715	0.481436495	-0.112979424	0.374979645	-0.02978773	0.597225632	0.218546073	0.226877426	-0.259344714	0.308575349	-0.459795026	0.323007948	-1.560102287	0.004976491
CG8704-RA	FBgn0010109	dpn	-0.066863124	0.415436965	-0.032269404	0.860592866	0.098667034	0.444220686	0.258249526	0.053441816	-0.402808719	0.020182109	-0.24561358	0.655143456	-1.70109654	0.00182798
CG9755-RC	FBgn0003165	pum	0.208948751	0.046292619	0.067334078	0.704330595	0.002012372	0.989149348	-0.958567104	0.026759011	0.815092934	0.129369282	-0.257640569	0.773088101	1.288607651	0.000780185
CG11489-RB	FBgn0025702	srpk79D	0.094259081	0.31843444	0.236169551	0.223494295	0.036707574	0.797015952	0.165242431	0.374307465	-0.41177915	0.010563062	-0.426145084	0.459294968	-1.024867839	0.000562289
CG15749-RA	FBgn0030477	dmrt11E	0.099551189	0.288081771	0.049118259	0.734146114	0.094212303	0.302266023	0.386216811	0.020459307	-0.371674782	0.038573199	0.069722968	0.064827145	-1.250787121	0.000751544
CG14252-RA	FBgn0039462	CG14252	0.150507651	0.052676895	0.11809756	0.269325484	0.048194204	0.632159173	0.198061129	0.223499754	-0.165868259	0.0759366	0.066761099	0.743453687	-1.123827959	0.000649451
CG11763-RA	FBgn0262114	RanBPM	-0.326868551	0.002184629	-0.289408584	0.09495766	-0.115428275	0.439655571	0.186423798	0.151125075	-0.520366493	0.148033032	-0.35116526	0.52015849	-1.542753677	0.000654791
CG33200-RA	FBgn0053200	ventrally-expressed-protein-D	-0.100453699	0.126572219	-0.060445027	0.343550249	0.00591508	0.979968492	0.475577775	0.069647174	-0.154709218	0.63099466	-0.456093969	0.515378831	-1.728193541	0.000920464
CG33194-RA	FBgn0053194	CheA29a	-0.151415566	0.18968432	0.206419125	0.092151201	0.010035133	0.901561883	-0.123202103	0.573985137	0.033943117	0.836913371	0.129476929	0.708066662	-1.023066225	0.002310735
CG8745-RA	FBgn0036381	CG8745	-0.470080108	0.006454372	-0.113502117	0.394476319	0.119319241	0.484307694	0.218092285	0.211551395	-0.396635331	0.045584633	-0.404275908	0.50925034	-1.461346427	0.006084396
CG13029-RB	FBgn0036670	CG13029	-0.364490344	0.005236808	-0.443095221	0.009836866	-0.308246932	0.088274923	0.145038776	0.445619105	-0.759613784	0.124652824	-0.663118686	0.435547845	-1.337230144	0.004123002
CG6292-RA	FBgn0025455	CycT	0.171181678	0.140570295	-0.015704517	0.861775906	0.014751077	0.818774772	0.548047607	0.016640842	-0.238774923	0.326647978	-0.241207818	0.650978371	-1.135544603	0.004171299
CG31385-RA	FBgn0265140	Neu3	-0.022355912	0.817904151	0.056745754	0.548723478	0.039042057	0.710074044	0.0314892	0.905391162	-0.305743519	0.29338023	-0.39681027	0.437259025	-1.288664709	0.000525063
CG15196-RA	FBgn0030296	CG15196	0.143246507	0.274442324	0.223814569	0.054141974	0.134357373	0.365920526	0.14219921	0.322221025	0.113354218	0.464081592	0.127110377	0.192492306	-1.026835356	0.000563493
CG31522-RA	FBgn0051522	CG31522	-0.145748245	0.389438063	0.112301733	0.596317691	0.044052784	0.72940326	0.210690366	0.230380857	-0.237150499	0.233881539	-0.433560569	0.340114404	-1.589001749	0.00088109
CG31012-RB	FBgn0027598	cindr	-0.584443687	0.010749872	-0.158705847	0.296429528	-0.368607725	0.097988804	-0.509754292	0.136474449	-0.421601511	0.177760658	-1.025382615	0.2249798	-1.157304807	0.000509091
CG9742-RA	FBgn0261791	SmG	0.218111515	0.193241014	-0.081385817	0.459651721	0.202711358	0.419667203	0.377972257	0.45103645	-0.037799107	0.882730846	0.23279167	0.577962629	-1.621010082	0.000528844
CG5991-RA	FBgn0026576	CG5991	0.10023663	0.365546482	0.049551218	0.768930789	-0.045983164	0.881891824	-0.920252998	0.004159577	0.301404936	0.222743892	-0.447093606	0.52947791	1.009681059	0.000766366
CG40300-RA	FBgn0250816	AGO3	0.42143989	0.009326269	0.236288062	0.057159377	0.048447828	0.311399685	-0.841578738	0.011518748	0.629973378	0.276918491	0.277468833	0.678953051	1.4102701	0.003867269
CG6327-RA	FBgn0263776	CG6327	-0.013714057	0.949715716	0.209554142	0.24066714	0.202791696	0.412587021	-0.035777194	0.822199847	-0.404753783	0.17295686	-0.518493371	0.271178231	-1.136175522	0.004975835
CG33225-RA	FBgn0053225	CG33225	-0.092695404	0.465186398	0.337309455	0.028385915	-0.02101092	0.903247059	-0.080570327	0.824393282	-0.320703267	0.024633686	-0.177903088	0.73003235	-1.349783664	0.000533361
CG3166-RB	FBgn0000097	aop	-0.017339566	0.883442218	-0.034038871	0.806535175	0.094085054	0.690314797	-0.052209005	0.819713995	-0.151545015	0.563974528	-0.555802858	0.242367222	-1.087486574	0.000509091
CG9614-RI	FBgn0003089	pip	-0.508258424	0.010751158	-0.08526933	0.219239957	-0.169389599	0.066032054	-0.269002957	0.095555186	-0.297197055	0.090715523	-0.108687503	0.665706156	-1.331796701	0.000539202
CG11582-RA	FBgn0261952	srw	0.017503678	0.812999959	-0.056527623	0.347113285	-0.09063058	0.26799102	0.225171111	0.414553937	-0.484929453	0.047627921	0.002149653	0.993175752	-1.114442911	0.001913043
CG33083-RA	FBgn0041224	Gr97a	0.053286857	0.725977204	0.330391189	0.176025235	0.127507827	0.177012979	0.013059176	0.969599942	-0.096513796	0.560598391	0.081178496	0.870294155	-1.232459276	0.000509091
CG15468-RA	FBgn0061196	SIP3	0.059960254	0.786743719	0.247673545	0.16188548	0.145694289	0.429382687	-0.008942325	0.967817662	0.03510452	0.861877817	-0.02506672	0.937873145	-1.189602312	0.001457693
CG4054-RA	FBgn0085397	Fili	0.031889249	0.775216488	0.161757222	0.057227541	0.099570527	0.498293117	0.088920028	0.535169906	-0.008427491	0.953606966	0.15141327	0.213810859	-1.177362599	0.000509091
CG7404-RA	FBgn0035849	ERR	-0.128078475	0.310614577	-0.01594856	0.343392746	-0.061315296	0.160272943	0.104547314	0.347186717	-0.191670125	0.396287342	-0.019749815	0.963333046	-1.369842838	0.00051206
CG33232-RC	FBgn0035347	CG33232	0.081954028	0.277642812	0.091007929	0.280671773	0.047071367	0.556911257	0.247835375	0.378285521	-0.430904583	0.280715342	-0.476757626	0.527883607	-1.66400426	0.000569827
CG1539-RB	FBgn0082582	tmod	0.210638259	0.150476645	0.053355558	0.147486229	0.134725816	0.265686265	0.323345165	0.034914102	-0.271222452	0.385394199	-0.474178962	0.530771114	-1.615190357	0.000985727
CG10286-RA	FBgn0037439	CG10286	-0.078587384	0.530654384	-0.081956204	0.403366139	0.003217213	0.962666586	0.148929402	0.230241018	-0.391120264	0.131406888	-0.507617397	0.389473236	-1.75760842	0.000807277
CG7956-RA	FBgn0038890	CG7956	0.047068054	0.726428809	0.002162621	0.981841127	-0.041766872	0.403565728	0.334059466	0.093649399	-0.395709584	0.23674942	-0.132158012	0.794401269	-1.576931873	0.000696457
CG11007-RA	FBgn0034455	CG11007	0.313558852	0.121052065	0.112140677	0.60088969	0.169982604	0.174565712	0.324874447	0.054425448	-0.264282412	0.160232008	-0.081117913	0.771530408	-1.367410226	0.000556136
CG10585-RA	FBgn0037044	CG10585	-0.104706843	0.534207319	-0.133938861	0.076221825	-0.117202225	0.386999973	0.094135657	0.433705175	-0.324052761	0.197030441	-0.175249508	0.538069754	-1.103748999	0.000534444
CG6854-RA	FBgn0262707	CTPsyn	0.002690644	0.970934411	0.079523089	0.248869481	0.001071591	0.982747369	0.059789127	0.67288552	-0.327790551	0.211889402	0.006733743	0.962045158	-1.122536398	0.000527259
CG2174-RA	FBgn0263705	Myo10A	-0.228281078	0.017225382	-0.027989668	0.755930648	-0.073588024	0.717328929	0.126185491	0.388306535	0.218968769	0.466310086	0.162557912	0.588848259	-1.694924109	0.000509091
CG15602-RA	FBgn0030694	CG15602	-0.108784998	0.546087523	-0.097779317	0.588090488	-0.106630246	0.437922164	0.00786259	0.945675318	-0.314354363	0.353214992	-0.41098626	0.217183382	-1.198779504	0.003613201
CG8667-RA	FBgn0023091	dimm	-0.09776554	0.38989653	0.095090949	0.112499881	0.03963332	0.785849811	-0.03236323	0.726743437	-0.317640273	0.05563523	-0.260213778	0.181103597	-1.138144463	0.000509091
CG15269-RA	FBgn0028878	CG15269	-0.143462373	0.267660788	0.128946659	0.199836149	-0.102738028	0.169972485	-0.10838465	0.359988587	-0.09451691	0.643785031	-0.111493473	0.52073544	-1.13804354	0.000509091
CG3764-RA	FBgn0036684	CG3764	-0.204211364	0.066511667	-0.151931933	0.433819187	-0.051518052	0.638558058	0.296934837	0.158941935	-0.33083451	0.331152351	-0.437234521	0.511649798	-1.408118099	0.000509091
CG12236-RA	FBgn0029822	CG12236	-0.012111821	0.847756422	-0.002824427	0.948324466	-0.096419742	0.319115378	0.268123539	0.094551756	-0.253319513	0.308848485	-0.152277147	0.626221267	-1.207802462	0.000526436
CG31721-RA	FBgn0051721	Trim9	-0.253453345	0.099006955	-0.071072029	0.689021416	-0.337992797	0.113371677	0.331257074	0.112554366	-0.210629278	0.518635774	-0.454663603	0.494113171	-1.740846876	0.000527259
CG8238-RA	FBgn0040491	Buffy	-0.014976102	0.828494692	0.168573826	0.067550828	0.133948698	0.029175757	-0.064581934	0.722424304	-0.112593861	0.363113353	-0.280012956	0.47504031	-1.03768226	0.000527259
CG13906-RA	FBgn0028999	nerfin-1	0.005789939	0.930032734	0.15264322	0.346119781	0.096982813	0.719953012	0.196715203	0.283977781	0.141634486	0.49137889	-0.169332027	0.810042633	-1.825598714	0.000517508
CG11201-RA	FBgn0031853	TTLL3B	-0.095468401	0.266489973	-0.014103882	0.648309254	-0.074824598	0.511463226	0.008314492	0.945434218	-0.190723714	0.08540147	0.184512074	0.465271475	-1.115712892	0.000646656
CG8345-RA	FBgn0033065	Cyp6w1	-0.391419717	0.067453234	-0.010733885	0.931303903	0.023786335	0.863622391	-0.180188814	0.257725894	-0.437744141	0.009723989	-0.126025623	0.558264395	-1.01441958	0.001518193
CG10414-RA	FBgn0032691	Atac2	-0.447447756	0.005970999	-0.52684078	0.001222797	-0.514819185	0.014144439	-0.178391324	0.225380307	-0.633739629	0.135988042	-0.669536096	0.231211112	-1.589051266	0.00056312
CG17167-RA	FBgn0039941	CG17167	0.071661882	0.309740055	0.020178096	0.722280536	0.110871293	0.383129884	0.199248466	0.04803193	-0.195020241	0.09605968	0.188865853	0.002143902	-1.172170403	0.000509091
CG10279-RB	FBgn0003261	Rm62	-0.003663666	0.976310479	-0.057452004	0.639497824	0.062403984	0.847125399	0.421556094	0.182599826	-0.325490666	0.284969398	-0.188616088	0.626107497	-1.992567726	0.000900872
CG3858-RA	FBgn0019809	gcm2	-0.027072686	0.813670826	0.204660959	0.076927418	0.053596769	0.384361421	0.090454926	0.540354209	-0.046478664	0.806949216	0.136084871	0.7267384	-1.225858369	0.000509091
CG33141-RA	FBgn0024189	sns	-0.081125296	0.638912213	0.017539398	0.894363747	0.060544351	0.456903591	0.158175228	0.039007673	0.13757694	0.045145201	0.027255749	0.931738944	-1.762289577	0.000509091
CG15125-RA	FBgn0034463	CG15125	-0.065280983	0.641544998	0.13405868	0.195915092	0.010393875	0.912342843	-0.083261348	0.841846847	-0.398819925	0.038447881	-0.525250186	0.46807169	-1.179849101	0.000519147
CG10491-RA	FBgn0003984	vn	0.01623592	0.829832959	-0.074169192	0.369160762	-0.078000835	0.203820066	0.167774918	0.11612001	-0.501084258	0.220333813	-0.583447244	0.385733273	-1.041020935	0.000660805
CG7102-RA	FBgn0031961	CG7102	0.105789494	0.135734542	-0.095271719	0.449370428	-0.011914379	0.905865941	0.035918861	0.913446798	-0.450747999	0.059682749	-0.78399739	0.241622302	-1.004229984	0.000528844
CG3164-RC	FBgn0025683	CG3164	-0.419284137	0.019391249	-0.015724264	0.932024578	0.105622662	0.291433037	-0.071103338	0.497942745	0.248959298	0.539138609	-0.191192563	0.615773766	-1.494564724	0.000509091
CG12004-RA	FBgn0035236	CG12004	0.230292426	0.234809954	-0.133625559	0.249022485	0.041996453	0.705028956	0.401637027	0.001712417	-0.594117217	0.083396082	-0.506433989	0.373732615	-1.45315078	0.000509091
CG7450-RB	FBgn0004396	CrebA	0.064097005	0.690750367	0.064886172	0.748994927	0.111095266	0.403254505	0.236394738	0.144815397	-0.151788169	0.363150984	-0.317783141	0.632829557	-1.691143673	0.000509091
CG33207-RA	FBgn0053207	pxb	0.151789188	0.062600675	0.03120314	0.659846485	0.046584426	0.870822704	0.544736864	0.091829334	-0.325099702	0.083441176	0.148110387	0.734240493	-1.25849175	0.000509091
CG15425-RA	FBgn0031591	CG15425	-0.077687364	0.560329814	0.099416897	0.036609624	-0.073347107	0.404208931	0.086316509	0.452535002	-0.093644109	0.664673555	0.046266618	0.839098695	-1.081422002	0.000629562
CG1598-RA	FBgn0033191	CG1598	-0.118051121	0.214113698	-0.150792768	0.114713154	0.056625978	0.641663827	0.26993222	0.162239176	-0.416755168	0.114283966	-0.223997065	0.553415578	-1.608102035	0.000509091
CG15479-RA	FBgn0032493	CG15479	0.175988091	0.226737577	0.086831019	0.510211833	0.154687711	0.055026768	0.108146111	0.61838543	-0.656586887	0.071735232	-0.201712984	0.674757257	-1.000780857	0.001843611
CG31411-RA	FBgn0085438	CG34409	0.010015537	0.937449831	0.164552913	0.018637534	0.113409225	0.318240182	0.049092457	0.688990498	-0.236518737	0.361778843	0.105035134	0.809867283	-1.328331639	0.000509091
CG3096-RA	FBgn0000216	Brd	0.121323374	0.341176327	-0.256575452	0.137366006	0.036335517	0.895221995	0.311502187	0.303964499	-0.477054154	0.162197804	-0.181078115	0.77335078	-2.133563863	0.000509091
CG9768-RA	FBgn0261434	hkb	-0.008505458	0.907442607	-0.186926843	0.250150128	0.117024433	0.487125507	0.354680934	0.02140429	-0.837336824	0.026705433	-0.292191104	0.614598127	-1.430198625	0.000520592
CG6057-RA	FBgn0040283	SMC1	-0.086712213	0.649370023	-0.211816962	0.282841353	0.104282426	0.642114207	0.110763944	0.695680963	-0.451584338	0.211966918	-0.503613094	0.504016969	-1.625239648	0.000509091
CG2086-RA	FBgn0027594	drpr	-0.105896097	0.225829299	-0.048032571	0.683624036	-0.033361407	0.69085561	-0.168629411	0.334608614	-0.410453584	0.013242705	-0.776178195	0.246007253	-1.176131043	0.000509091
CG1643-RA	FBgn0029943	Atg5	0.033028577	0.771903602	-0.0298623	0.76280319	0.076132253	0.376333837	-0.834594943	0.01015906	0.6583542	0.1563361	-0.334041202	0.603449265	1.008698111	0.002674805
CG6096-RA	FBgn0002631	HLHm5	0.032051049	0.709612808	-0.005822647	0.963464978	0.27148123	0.113357071	0.392839761	0.182123578	-0.443338396	0.016103367	-0.21633546	0.582058159	-1.130463444	0.001283505
CG8676-RC	FBgn0261239	Hr39	0.127724361	0.239006603	0.183975963	0.143683582	0.311062315	0.24006204	0.186470272	0.222481233	0.056307056	0.381568549	0.291926054	0.286181881	-1.158319053	0.000509091
CG8639-RA	FBgn0033313	Cirl	-0.032196715	0.849077868	-0.024146376	0.921069738	0.161772581	0.500336488	0.233572097	0.292076866	-0.116829404	0.702151281	-0.250366579	0.641981006	-1.267586723	0.008389399
CG9025-RA	FBgn0034542	Fem-1	-0.122089529	0.238356567	-0.06347907	0.479172789	-0.032898541	0.747658866	0.06907702	0.595496072	-0.450129053	0.132987822	-0.039294636	0.927339049	-1.113804344	0.001552092
CG2938-RB	FBgn0029685	CG2938	0.186950144	0.107543058	0.105170031	0.557172465	0.035554409	0.856972691	-1.200475671	0.014174561	0.53367079	0.180485929	-0.310631686	0.741983928	1.437308199	0.000509091
CG14233-RA	FBgn0040089	meso18E	0.089357697	0.681223271	-0.078014436	0.654959991	0.163361266	0.607012701	0.444022689	0.126391893	-0.198672574	0.511208388	0.218498881	0.369952636	-1.53782064	0.000509091
CG11614-RA	FBgn0002945	nkd	-0.264719907	0.137318961	-0.221375724	0.254437087	-0.12431196	0.608529887	-0.042610408	0.850424347	-0.810899139	0.012627279	-0.887513696	0.282528416	-1.734279121	0.000535165
CG6099-RA	FBgn0002629	m4	-0.1767404	0.018926358	-0.26285577	0.207456966	0.205233931	0.126763579	0.203948584	0.283506629	-0.509045517	0.045794013	-0.535588401	0.424869072	-1.906289012	0.00059563
CG7047-RA	FBgn0035103	Vdup1	-0.3436999	0.287332771	-0.103087313	0.355063022	-0.104796745	0.525221177	-0.108093057	0.496344874	0.185226709	0.579241646	-0.394861692	0.483488679	-1.332801814	0.006249689
CG14413-RA	FBgn0030572	mRpS25	-0.199372103	0.322660464	-0.304951467	0.120851444	-0.088669503	0.134000191	0.099999509	0.634251698	-0.378607125	0.252596622	-0.476241623	0.386950209	-1.564948781	0.001014386
CG12689-RA	FBgn0029952	CG12689	0.186941075	0.417461897	0.262164019	0.131806496	-0.050143223	0.585170941	0.092141793	0.569620856	0.09471262	0.507107369	0.009136648	0.968948429	-1.037675514	0.000579034
CG31321-RB	FBgn0051321	CG31321	0.262613472	0.370014961	0.119935655	0.138430053	0.071268517	0.707603957	0.099410994	0.55329734	0.132893267	0.213566504	0.162317349	0.644016676	-1.063304069	0.000680424
CG3036-RA	FBgn0031645	CG3036	-0.074186775	0.736690392	-0.22548849	0.552050507	-0.131567363	0.107610139	0.187229164	0.353771447	-0.442893135	0.202126157	-0.685525004	0.427556937	-1.045799606	0.00168578
CG6531-RA	FBgn0030941	wgn	-0.002790204	0.979375457	-0.058346653	0.649075627	-0.061462091	0.692669568	0.119733276	0.51578179	0.058595069	0.380884984	-0.268065307	0.586939767	-1.425539278	0.001753599
CG10746-RA	FBgn0263773	fok	-0.204729875	0.556299533	-0.245671218	0.060524664	-0.091251201	0.675512048	-0.317830513	0.518892151	0.145945036	0.400473618	0.066453465	0.782865568	-1.418317671	0.000509091
CG3477-RA	FBgn0004577	Pxd	-0.173247723	0.13081686	0.138048337	0.270734955	-0.007239977	0.931620023	-0.109911891	0.591026104	0.094108128	0.695681131	0.090550439	0.881433374	-1.309625938	0.000722931
CG3020-RA	FBgn0261090	Sytbeta	-0.058577377	0.772850574	0.118035995	0.338284255	-0.002721714	0.940205467	-0.147703056	0.571978285	-0.048847492	0.738200002	-0.071319518	0.891469649	-1.251941212	0.000787314
CG7560-RA	FBgn0036157	CG7560	-0.151165428	0.451137082	0.127591787	0.255017388	0.028071132	0.467624785	-0.075102784	0.788232787	-0.137154979	0.171453908	-0.186610745	0.772075126	-1.207528718	0.000670644
CG14919-RA	FBgn0032336	Ast-C	0.154915019	0.337643497	0.283429783	0.036405362	0.166399584	0.001591445	-0.031460869	0.792003761	-0.186733841	0.373268081	0.030577984	0.951879752	-1.24627011	0.000509091
CG4717-RA	FBgn0001320	kni	0.128478703	0.529807533	-0.128020071	0.521071388	0.087664396	0.355728047	0.432848578	0.150476991	-0.227412343	0.255028427	-0.153450081	0.752865762	-1.71367002	0.001807769
CG1495-RA	FBgn0016126	CaMKI	-0.032123561	0.668171271	0.007524338	0.946582363	0.067538641	0.611534615	0.147666788	0.440813421	0.09409993	0.62265628	-0.035239808	0.943622264	-1.371844439	0.00051206
CG7527-RA	FBgn0262018	CadN2	-0.015037932	0.906469599	0.177661186	0.098597874	0.142658783	0.205763323	0.059936883	0.822505871	-0.05813393	0.219914671	0.16030723	0.772373305	-1.252587516	0.000589926
CG13229-RA	FBgn0033579	CG13229	-0.061349485	0.760203017	0.166346261	0.120292803	0.257929042	0.031731597	-0.113852527	0.301790667	0.027929639	0.629355911	-0.025480825	0.937574934	-1.12147086	0.00051206
CG4572-RB	FBgn0038738	CG4572	-0.125946368	0.643827942	-0.095551604	0.787675889	-0.122908219	0.55246508	-0.564199712	0.010645208	0.339103379	0.157993913	-0.341421848	0.344063426	1.191092629	0.000684679
CG6464-RA	FBgn0261648	salm	-0.02584602	0.670724431	0.044093056	0.716705154	0.111598861	0.562972161	0.203830544	0.62961144	-0.139262088	0.503110139	-0.078582913	0.810802957	-1.841764804	0.001156201
CG5726-RA	FBgn0034313	CG5726	0.084448291	0.30687194	0.065678431	0.538012871	-0.021152025	0.890228748	-0.817692204	0.020722657	0.861736414	0.050262264	0.008031788	0.99000099	1.348675182	0.000520059
CG11246-RA	FBgn0037121	Rpb8	-0.081909889	0.719349236	-0.287268358	0.268848356	-0.047066657	0.609848502	0.124176848	0.605510514	-0.063589306	0.4264799	-0.157415755	0.192549144	-1.132043468	0.006790965
CG14629-RA	FBgn0040398	CG14629	-0.688461316	0.077384265	-0.290608616	0.34839287	0.106571072	0.609396123	-0.539981399	0.041685634	0.281970849	0.406421798	-0.748360525	0.330383385	-1.741631328	0.001624117
CG30015-RB	FBgn0050015	CG30015	0.217557987	0.342146325	0.081117477	0.714501947	0.20731953	0.523055895	0.453857018	0.293920296	0.044642364	0.836319293	0.337110405	0.497518748	-1.611908139	0.001157586
CG32210-RA	FBgn0262517	l(3)76BDr	-0.091622094	0.081286868	-0.154226106	0.172668403	0.018709745	0.623554456	0.070996608	0.797963372	-0.37389485	0.06950378	-0.449812684	0.52984192	-1.27782357	0.000673105
CG1782-RA	FBgn0023143	Uba1	-0.057732087	0.701026926	-0.180672746	0.482622921	-0.005655368	0.971933936	0.144841938	0.310565597	-0.336859117	0.053799922	-0.177811609	0.640781723	-1.283870493	0.00168015
CG3578-RA	FBgn0000179	bi	-0.191092337	0.47507903	-0.044499826	0.845765982	0.006025936	0.9081606	0.177697661	0.050810492	0.056306534	0.399628052	-0.066807118	0.827845143	-1.360830987	0.001680873
CG5346-RA	FBgn0038981	CG5346	0.058432868	0.786372604	-0.188625625	0.018953701	-0.116090458	0.304420515	0.294981031	0.288048638	-0.298043367	0.288771753	-0.226530479	0.598119684	-1.297200972	0.000519147
CG9735-RA	FBgn0010803	Aats-trp	-0.073839668	0.696879709	-0.121746619	0.345848486	0.053335984	0.634423367	0.018596305	0.784772126	-0.350302311	0.156226122	-0.794873514	0.172665134	-1.356768534	0.000984528
CG17836-RA	FBgn0261113	Xrp1	-0.296043126	0.239676855	-0.000337854	0.9992062	0.043267148	0.857625538	-0.22312145	0.242362604	-0.041901578	0.787769481	-0.310950917	0.300964575	-1.185685746	0.000515603
CG4755-RA	FBgn0038747	RhoGAP92B	0.026209769	0.721184887	-0.002217805	0.958811328	-0.024483099	0.694446389	0.14445407	0.322774768	-0.193396579	0.106191959	-0.242409586	0.369801516	-1.134662892	0.000726154
CG10571-RA	FBgn0015904	ara	-0.136320214	0.599256334	0.131505343	0.539087575	0.058586553	0.59926045	0.004534115	0.967745534	0.301499398	0.11259293	0.077495799	0.810671763	-1.531204044	0.000515812
CG14997-RB	FBgn0035515	CG14997	0.1656656	0.341493867	0.027879359	0.799049454	0.00641272	0.971285929	-0.758720591	0.007519905	0.432599318	0.228076316	-0.260009062	0.652470661	1.16596419	0.000509091
CG10798-RA	FBgn0262656	dm	0.337816425	0.010909657	0.125704478	0.298348629	0.369033124	0.035978126	0.280953386	0.067118261	0.037178077	0.770812563	0.294775669	0.073620147	-1.410040522	0.001031004
CG13610-RA	FBgn0086365	Orct2	-0.224951089	0.270789621	0.001201818	0.996860901	0.056090318	0.733897919	0.028838492	0.901739216	-0.31261737	0.167280135	-0.741032114	0.367614501	-1.315319935	0.008152838
CG7698-RA	FBgn0261065	Cpsf73	-0.096395147	0.332331284	-0.200794963	0.139164926	-0.068040068	0.289362025	0.160023182	0.082250821	-0.510269507	0.089019483	-0.519903288	0.34776904	-1.153980043	0.00416526
CG5888-RA	FBgn0028523	CG5888	-0.232611714	0.136905321	-0.34457162	0.175791579	-0.049807494	0.673915998	0.167799004	0.603848209	-0.43809701	0.170500897	-0.615985184	0.51940508	-1.149005965	0.001150164
CG10702-RB	FBgn0032752	CG10702	-0.200352253	0.16400929	-0.169267947	0.242947753	-0.29461922	0.176167451	-0.436024572	0.01453249	0.222182001	0.385098774	-0.218131989	0.597988944	1.157349387	0.000509091
CG2917-RA	FBgn0023181	Orc4	-0.119165751	0.672058424	-0.181063214	0.502702361	-0.189917002	0.383842875	0.140099749	0.464412538	-0.408188017	0.234694726	-0.728899452	0.285205617	-1.258814994	0.001922922
CG31062-RA	FBgn0016061	side	-0.066177348	0.620110294	0.073112206	0.112529304	-0.121565684	0.06420865	0.08972676	0.496894114	0.00532573	0.972894516	0.068420408	0.759869009	-1.092740091	0.000592636
CG4382-RA	FBgn0032132	CG4382	-0.060369365	0.497404372	0.039599203	0.626898349	-0.013681385	0.767851623	0.069445408	0.817281809	0.036192064	0.828156209	0.045457116	0.922928619	-1.249918748	0.000592534
CG30345-RA	FBgn0050345	CG30345	-0.119599603	0.134554899	0.07576938	0.250732156	-0.027915528	0.815640974	-0.015663914	0.963094939	-0.119038282	0.309375438	-0.064248138	0.885033868	-1.015038302	0.000525063
CG12414-RA	FBgn0037212	nAcRalpha-80B	-0.087793688	0.233930082	-0.069609213	0.574846818	-0.219909682	0.04762041	-1.004286381	0.004682039	0.68189273	0.195630027	-0.038605163	0.959292537	1.604827124	0.000738238
CG7305-RA	FBgn0053547	Rim	-0.089118369	0.129864246	0.186533549	0.239271008	0.055395199	0.450201155	0.091829076	0.798184458	0.001386912	0.981043021	0.069535338	0.890273531	-1.11063466	0.000539501
CG10693-RA	FBgn0003429	slo	-0.033361827	0.859809107	0.205790759	0.293626042	0.054022752	0.781248113	0.284596973	0.051545058	0.390244132	0.004345377	0.169236159	0.551150621	-1.151841225	0.000655924
CG9181-RD	FBgn0003138	Ptp61F	0.146898552	0.385253429	-0.000316992	0.998437861	-0.038703904	0.720938102	-0.417008372	0.158834008	0.646028579	0.075547158	0.248639639	0.723749202	1.006104909	0.001752471
CG8637-RA	FBgn0003744	trc	0.07804469	0.589775808	0.089073946	0.438808266	0.089649419	0.323195129	0.239503131	0.00826187	-0.375772386	0.013689356	-0.188094926	0.553691336	-1.387681526	0.00076538
CG5859-RA	FBgn0025830	CG5859	-0.056862809	0.810869599	-0.112747151	0.557340744	-0.033069717	0.877162625	0.13909961	0.184424304	-0.309132781	0.137041324	-0.239942648	0.372349617	-1.098836387	0.001052567
CG13707-RA	FBgn0035578	CG13707	-0.057528217	0.542923116	0.059775016	0.548760866	-0.122097369	0.225737231	0.026438475	0.923528559	-0.048630142	0.765867958	0.111407741	0.786270927	-1.017222167	0.002945799
CG8031-RA	FBgn0038110	CG8031	0.128106681	0.092472943	-0.114057514	0.13709336	0.007902966	0.947383156	0.215465358	0.24823624	-0.144415282	0.285470305	0.019518714	0.941562371	-1.263187326	0.003235636
CG1374-RA	FBgn0003866	tsh	-0.036861995	0.466479985	-0.086902491	0.402515718	0.02243603	0.824099845	0.236208435	0.192484407	-0.358383104	0.10286427	-0.572681619	0.401943515	-1.586913959	0.001001047
CG3942-RA	FBgn0038008	CG3942	-0.000332087	0.995271791	0.157089141	0.179046497	-0.064062002	0.200715828	0.2542098	0.265672973	-0.110007282	0.360920903	0.236240769	0.359144684	-1.156811222	0.001178439
CG13728-RA	FBgn0036716	CG13728	0.014086702	0.858635359	0.155246507	0.133424441	-0.096270401	0.428368856	0.178507375	0.447110236	-0.081130407	0.631081327	0.030343057	0.954640261	-1.238846205	0.001070522
CG30177-RA	FBgn0050177	CG30177	0.062863707	0.718681723	0.071638812	0.375609879	-0.071699908	0.704697264	0.052372393	0.644535999	0.026975863	0.582583824	0.022166048	0.876920531	-1.000141043	0.000627254
CG32697-RA	FBgn0028341	l(1)G0232,l(1)G0232,l(1)G0232,l(1)G0232,l(1)G0232,l(1)G0232,l(1)G0232,l(1)G0232	0.190270767	0.25917207	0.071437161	0.743662238	0.08176886	0.584532471	-0.95066847	0.024258875	0.501630848	0.20384234	-0.249499227	0.775231557	1.277839154	0.000509091
CG5140-RA	FBgn0034314	nopo	-0.04438825	0.56055465	-0.209603485	0.044713986	-0.163099696	0.001177192	0.282809243	0.061934012	-0.542899879	0.063316801	-0.354046096	0.487716701	-1.247778965	0.000509091
CG12369-RA	FBgn0010238	Lac	-0.307281806	0.035433782	-0.225038	0.357030808	-0.255403971	0.015192754	0.146011519	0.223950171	0.102595814	0.727072514	-0.637498672	0.229164919	-1.092937631	0.001838067
CG5076-RA	FBgn0011589	elk	-0.159843773	0.071812536	0.121842319	0.039062628	-0.036368909	0.647127026	0.161681171	0.2895617	0.056788986	0.191616998	0.301197639	0.24100858	-1.130323257	0.000525063
CG12690-RA	FBgn0029504	CHES-1-like	0.314003593	0.055113935	0.120580449	0.450643791	0.083078961	0.748120688	0.625800206	0.010757891	0.04627355	0.858317805	0.030240346	0.848412538	-1.251269365	0.000509091
CG1683-RA	FBgn0025111	Ant2	-0.178668586	0.254645933	0.056679412	0.114226116	0.050412966	0.478984251	0.134300317	0.234624326	-0.020870059	0.917564577	0.172658721	0.240050503	-1.057276521	0.000509091
CG11306-RA	FBgn0037108	CG11306	-0.285856619	0.13164242	-0.24053878	0.225698458	-0.157281685	0.05980994	-0.10975327	0.595934864	-0.559769764	0.038015152	-0.864622399	0.264003464	-1.25729762	0.00151687
CG10052-RA	FBgn0020617	Rx	-0.106630042	0.241421391	-0.009271708	0.934678167	0.005503755	0.946089662	0.136399534	0.419534422	0.032048457	0.863597398	0.112666389	0.719141135	-1.061903203	0.000748863
CG11175-RA	FBgn0034530	Rcd6	-0.117023978	0.132310792	0.137514693	0.345280382	-0.079119196	0.382666869	0.032781905	0.889970684	-0.030946165	0.767744142	0.030039642	0.940984823	-1.242087212	0.000535165
CG3954-RB	FBgn0000382	csw	0.366078658	0.025503267	0.326655957	0.100954811	0.165676769	0.187699452	-1.102246143	0.025406308	0.694285776	0.143133934	-0.357654029	0.660946604	1.444519357	0.001675809
CG16765-RB	FBgn0261552	ps	-0.200050643	0.000380367	-0.007324688	0.962826424	0.044473137	0.841211006	0.372039671	0.044709539	-0.147685358	0.561450138	-0.360885582	0.578238118	-2.084088047	0.00058677
CG13648-RA	FBgn0039257	tnc	0.06300268	0.699288096	0.3618551	0.009929862	0.140505362	0.661764409	0.125523016	0.06557919	0.147331376	0.107434953	-0.03500767	0.822664819	-1.182573176	0.000823801
CG5731-RA	FBgn0032192	CG5731	0.128871751	0.116336741	0.184518271	0.138066846	0.08497573	0.698968019	0.246576883	0.251863128	0.076619924	0.577183771	0.32101039	0.025721054	-1.099427423	0.001574973
CR32886-RA	FBgn0045800	Uhg1	-0.138295712	0.012776051	-0.128306985	0.533310997	-0.175840583	0.395753239	0.308835545	0.272508618	-0.159309331	0.456522259	-0.049932729	0.809074822	-1.434463432	0.000647101
CG10006-RA	FBgn0036461	CG10006	0.312112434	0.05196327	0.148378827	0.122899733	0.191266477	0.015857375	0.084558048	0.143786717	-0.125044973	0.145472367	0.001760739	0.98227493	-1.013991103	0.000515603
CG9325-RC	FBgn0263391	hts	-0.037477985	0.766286545	-0.010320074	0.955873212	-0.01142316	0.966369214	0.196818286	0.360591987	-0.241678285	0.257552746	-0.050744736	0.714444486	-1.141965924	0.00446925
CG5524-RA	FBgn0039164	CG5524	-0.088829793	0.111230078	-0.058694944	0.566940734	-0.129339165	0.083983518	0.163796143	0.326437552	-0.425022846	0.17297056	-0.541424713	0.381809915	-1.191312527	0.000509091
CG9294-RB	FBgn0034666	CG9294	0.137439685	0.35251283	0.357252744	3.46E-05	0.152522921	0.009699272	0.023944556	0.954304916	-0.016183598	0.941917753	-0.058587598	0.931100708	-1.354155126	0.000509091
CG32937-RA	FBgn0262477	FoxP	0.114111066	0.457390135	0.226512671	0.170240786	0.137388926	0.119792383	0.134616519	0.600450645	0.030738451	0.766740221	0.249628752	0.471246951	-1.116558421	0.001542942
CG6575-RA	FBgn0015229	glec	0.134436648	0.316860475	0.127897565	0.516443829	0.160178913	0.626152737	0.598522632	0.0422766	0.111078128	0.672051833	-0.011580733	0.984497663	-1.26602912	0.001404212
CG8118-RA	FBgn0002643	mam	0.029023544	0.808612921	-0.050529129	0.595682302	0.050598993	0.809092409	0.46701068	0.004216229	-0.115079048	0.678749353	0.027908958	0.941242122	-1.258746119	0.000509091
CG30432-RA	FBgn0050432	CG30432	-0.016505761	0.704253277	0.203881525	0.036492113	0.157050017	0.008271256	0.123352918	0.611806004	-0.06927883	0.254283934	0.082294979	0.749483995	-1.139084211	0.000532504
CG13969-RA	FBgn0045064	bwa	-0.069016353	0.383094938	0.062375903	0.454069279	-0.075486449	0.36213502	0.291652375	0.00425988	-0.071910057	0.653982353	-0.083631275	0.842831774	-1.439843419	0.000509091
CG11143-RA	FBgn0025885	Inos	-0.036815461	0.663162208	0.106545624	0.328917551	0.409237958	0.114499173	0.306749607	0.369750952	0.090845942	0.695038763	0.304487402	0.317657772	-1.765257605	0.000709992
CG11326-RA	FBgn0031850	Tsp	-0.127408891	0.300593269	0.202690654	0.014836462	-0.078728689	0.51986247	0.032979908	0.852666227	0.124711124	0.308417916	0.128144307	0.658490355	-1.11314784	0.00051206
CG11597-RA	FBgn0036212	CG11597	-0.166303183	0.141317527	-0.082001487	0.292989732	-0.144129647	0.002496197	0.141580966	0.055514499	-0.466620315	0.07096248	-0.397435727	0.435464251	-1.287062441	0.000584828
CG3665-RB	FBgn0000635	Fas2	-0.233804619	0.276449814	-0.024618488	0.922751972	0.06057659	0.686955028	0.187257196	0.442263231	-0.065399205	0.561298717	-0.492767553	0.531492384	-1.97479796	0.000726659
CG31537-RA	FBgn0259212	cno	0.042435387	0.761157998	0.211845195	0.101306615	0.085463821	0.697744896	-0.001272857	0.994450052	-0.030806078	0.776803868	-0.030107644	0.92865347	-1.272414918	0.000635046
CG10917-RA	FBgn0000658	fj	-0.091748751	0.174350121	-0.027809003	0.880862703	0.019372514	0.867366061	0.162625854	0.195568879	-0.485787597	0.008117511	-0.41161871	0.533663573	-1.772172402	0.000657742
CG30421-RA	FBgn0050421	CG30421	0.142758134	0.020803249	-0.050799997	0.681177902	-0.007652233	0.868433761	0.29888657	0.037181342	-0.245216767	0.296753371	0.028798981	0.916837442	-1.243891712	0.00055333
CG17343-RA	FBgn0032751	CG17343	0.275445968	0.062328854	-0.030848789	0.597923493	0.071292431	0.68812911	0.26558602	0.384577839	-0.264338053	0.172749448	-0.25186308	0.413239947	-1.131256243	0.000517508
CG3231-RA	FBgn0086129	snama	-0.06555385	0.531547777	-0.050832857	0.688926896	-0.148966049	0.034398399	-0.551094493	0.065613853	0.335928692	0.242307565	-0.362319968	0.359091795	1.059997175	0.002182644
CG4908-RA	FBgn0032195	CG4908	-0.175617423	0.125869264	-0.132304219	0.24865664	-0.14632906	0.206062725	0.173787263	0.443576056	-0.479387997	0.037254976	-0.230482189	0.656628655	-1.399323711	0.000509091
CG32149-RC	FBgn0036518	RhoGAP71E	-0.003919451	0.968792841	0.177331723	0.152372963	0.077920202	0.457406839	0.292743811	0.483415957	-0.145469496	0.154171851	-0.244610639	0.674552497	-1.053999868	0.000509091
CG6954-RA	FBgn0039000	CG6954	-0.005887473	0.93558024	-0.118839102	0.246818062	-0.009722939	0.905357442	0.210115769	0.390944943	-0.425210366	0.07139492	-0.548403325	0.510564426	-1.635051546	0.000807703
CG1849-RA	FBgn0003300	run	0.012616392	0.921586592	-0.166780381	0.210286688	-0.089752632	0.714697058	0.236014309	0.118561886	-0.222235805	0.501815317	-0.462680999	0.219300419	-1.127020249	0.000509091
CG10851-RG	FBgn0004587	B52	-0.140612811	0.123080387	0.010884114	0.858073543	-0.016103745	0.866165311	0.146661451	0.335810381	-0.581951279	0.017868213	-0.6765804	0.399458903	-1.735847962	0.000671825
CG32970-RA	FBgn0261563	wb	0.145627786	0.171679639	0.170231764	0.057370036	0.023822274	0.733074553	0.118308058	0.430984357	0.035611779	0.739290907	-0.03712473	0.854989048	-1.033921174	0.000519147
CG11109-RA	FBgn0037200	CG11109	0.210903203	0.105777346	-0.076905221	0.195625304	0.111101632	0.100376109	0.243512169	0.102092142	-0.415597946	0.025719612	0.149295383	0.749762711	-1.522408262	0.000509091
CG17800-RE	FBgn0033159	Dscam	0.104990868	0.291917271	0.001241955	0.991672459	0.076703556	0.535460009	0.320267947	0.107368714	-0.546921012	0.030191128	-0.366498162	0.497569658	-1.14769933	0.000521763
CG3989-RA	FBgn0020513	ade5	-0.044537478	0.386729615	0.016905182	0.911319455	0.113503809	0.266266488	0.02177907	0.744011032	-0.147597704	0.511282782	-0.113028632	0.638157155	-1.353430731	0.000509091
CG32386-RA	FBgn0259173	corn	-0.177696142	0.162258475	-0.217267989	0.110336803	-0.288522973	0.052083736	0.232739449	0.040820974	-0.454624569	0.269230495	-0.566983487	0.438965069	-1.627147169	0.001196027
CG30437-RC	FBgn0259247	CG42345	0.029703507	0.626991002	0.220231539	0.130163415	0.16708078	0.357384261	-0.73947635	0.073447328	0.687700777	0.084242034	0.091278371	0.869189853	1.469358484	0.000509091
CG3541-RB	FBgn0020521	pio	-0.139398473	0.474873428	0.003178929	0.981672806	0.082538062	0.740646977	-0.009023913	0.86256432	0.050676352	0.731768106	-0.481086574	0.205904858	-1.264675565	0.002021322
CG14694-RA	FBgn0037845	CG14694	-0.105428723	0.396664461	0.329968098	0.003116085	0.113134841	0.463151027	-0.03008828	0.903755672	0.253756177	0.384806115	0.178101541	0.66611781	-1.014132921	0.000509091
CG3427-RA	FBgn0085421	Epac	0.24504367	0.062398833	0.338917196	0.00428429	0.237903042	0.050554013	0.357374903	0.100009283	0.221635622	0.277270302	0.400611802	0.176610522	-1.224242244	0.000509091
CG7970-RA	FBgn0035252	CG7970	-0.090460027	0.020651044	-0.209274687	0.038993743	-0.585221717	0.174509306	-0.457451735	0.022252009	0.324135546	0.093856017	-0.139107456	0.810246325	1.219730861	0.000567186
CG33148-RB	FBgn0034389	Mctp	-0.139461563	0.444786502	0.159857128	0.047769888	-0.091615012	0.146693731	0.035049051	0.724444883	0.059357109	0.459521446	0.102199842	0.337825216	-1.226891434	0.000509091
CG33324-RA	FBgn0264495	gpp	-0.271626974	0.036601003	-0.128023946	0.094407539	-0.02980851	0.516574002	0.087397828	0.562039391	-0.112389045	0.637139824	-0.121582747	0.76797551	-1.056200692	0.002795743
CG7540-RA	FBgn0037092	M6	0.167291059	0.202008906	0.035557175	0.643624628	0.179449611	0.009054133	0.051280219	0.764550705	-0.149445824	0.335620607	0.06788984	0.804354833	-1.419208654	0.000509091
CG18660-RC	FBgn0028704	Nckx30C	-0.086970168	0.498911142	0.080453142	0.740361454	0.08046374	0.386997218	0.211556674	0.171819287	-0.022014683	0.866760426	0.233195166	0.123619632	-1.180359664	0.001342455
CG9855-RA	FBgn0037242	CG9855	-0.131784072	0.593661356	-0.155944184	0.468332576	-0.050604724	0.792974492	0.172775266	0.185794051	-0.317851983	0.030253443	-0.387550663	0.258869555	-1.310215935	0.002040452
CG5403-RB	FBgn0004795	retn	0.010046921	0.964867806	-0.214701806	0.240484853	-0.12922063	0.622028333	-0.482814254	0.006599438	0.353927231	0.350114543	-0.206193207	0.66868472	1.194451759	0.004609041
CG9406-RA	FBgn0034592	CG9406	0.066941995	0.778542238	0.138038567	0.230680069	-0.067730108	0.545557621	0.080624176	0.704920838	-0.192350694	0.241653213	0.001665973	0.996395134	-1.070781713	0.000726714
CG12438-RA	FBgn0032065	CG12438	0.062874627	0.525730913	0.183308926	0.026135892	0.179996898	0.131191952	0.062002603	0.525317861	-0.310185784	0.42276504	0.184481438	0.313344605	-1.169488946	0.000509091
CG12436-RA	FBgn0263131	CG43373	0.069042846	0.64288317	0.119840707	0.128539445	-0.001598528	0.985318656	-0.020549383	0.871584383	-0.129953919	0.67052916	-0.129067817	0.351247695	-1.200530279	0.000800307
CG32634-RA	FBgn0030479	Rbp1-like	0.02417424	0.856084119	-0.093583327	0.534192607	0.040826953	0.608568101	0.177211333	0.106989173	-0.106150891	0.47834718	-0.284874006	0.313597363	-1.223676978	0.000620037
CG12424-RB	FBgn0033987	CG12424	-0.003161792	0.976933272	-0.080961909	0.529022138	0.033080517	0.846675925	0.270779827	0.001452537	-0.305579819	0.153821088	-0.37895944	0.51940408	-1.518396634	0.000509091
CG18296-RA	FBgn0262870	axo	0.12682257	0.192315062	0.263224653	0.093413755	0.195377047	0.148825672	0.138579568	0.604585663	-0.102404073	0.536850092	0.062386322	0.855447439	-1.171007077	0.00053777
CG1362-RB	FBgn0013435	cdc2rk	-0.081873477	0.224567514	-0.100776832	0.276144508	-0.076475218	0.247140769	-0.0602076	0.238331948	-0.239127171	0.096089869	-0.291536508	0.081432891	-1.108697791	0.000509091
CG12008-RC	FBgn0004167	kst	-0.094727273	0.564040348	0.045123964	0.329454525	0.17316181	0.069737109	0.022805688	0.906795217	-0.062857942	0.534637907	-0.229774938	0.573745965	-1.424975666	0.000509091
CG4521-RA	FBgn0030766	mthl1	0.039489562	0.810161409	0.037893216	0.76088386	0.113124644	0.500609579	0.269880454	0.598796226	-0.308697824	0.017145418	-0.205633999	0.76404991	-1.051093374	0.001343717
CG5518-RA	FBgn0015541	sda	-0.150529715	0.532692549	0.051313491	0.833906493	-0.074343667	0.492755416	0.150800484	0.378484346	-0.228501502	0.618511128	-0.043339261	0.823215658	-1.082933215	0.000639489
CG8448-RC	FBgn0034091	mrj	0.167141374	0.141429378	-0.001508892	0.964717327	-0.055380426	0.275118657	-0.776545331	0.019560465	0.528283277	0.077729725	-0.03747515	0.963739865	1.160733453	0.00180979
CG10722-RA	FBgn0032848	nesd	-0.169577801	0.420916342	-0.23623352	0.151858526	-0.176022574	0.27602443	0.119152149	0.653814896	-0.575038711	0.04917701	-0.428975124	0.54762056	-1.417165797	0.000522933
CG3039-RA	FBgn0004646	ogre	-0.050557588	0.68272318	-0.187272394	0.456313297	0.006644837	0.941707841	0.180221645	0.261404299	-0.222210388	0.399188373	-0.525439736	0.363447351	-2.166556715	0.000706758
CG5929-RA	FBgn0259683	Ir40a	-0.184536306	0.404313471	0.098105591	0.6119123	0.118183006	0.585687498	-0.027067714	0.92525305	-0.39088724	0.246268342	-0.083769243	0.708155463	-1.102287063	0.002614582
CG1674-RB	FBgn0039897	CG1674	-0.31371596	0.265967021	-0.089762396	0.825423012	0.354747298	0.431340714	-0.145901783	0.478834427	-0.128064199	0.700000566	-0.323869052	0.082076904	-1.091568455	0.000929092
CG1667-RA	FBgn0033453	CG1667	0.258390008	0.005712639	0.148346154	0.114642318	0.273891954	0.068824415	-0.958655787	0.01109883	0.629846898	0.131884145	0.119674453	0.837742333	1.47914036	0.000757223
CG11279-RA	FBgn0036342	CG11279	-0.063364284	0.336288241	-0.246074773	0.012866612	-0.042957366	0.678754602	0.075330065	0.752284762	-0.6851723	0.014991002	-0.48368977	0.33924627	-1.387843812	0.000509091
CG13695-RB	FBgn0020300	gk	-0.098137847	0.380339384	0.063982619	0.630223799	-0.066732629	0.703602516	0.185707141	0.408108855	-0.071844407	0.320412763	0.105825228	0.705682563	-1.262937333	0.000910383
CG31871-RA	FBgn0051871	CG31871	-0.143124214	0.282702805	0.212825263	0.013237218	0.047476444	0.667098079	-0.199414835	0.513324383	-0.221705762	0.561534398	-0.510391183	0.40458764	-1.123988125	0.001478904
CG9990-RB	FBgn0039594	CG9990	-0.394901806	0.048152028	0.074938887	0.848292201	-0.154506816	0.429087889	-0.173081798	0.301914207	0.024857795	0.937519328	0.065520266	0.804353729	-1.060496483	0.000890235
CG5461-RA	FBgn0259176	bun	-0.044623972	0.833430338	-0.155567645	0.630811977	-0.151702663	0.589889962	0.513896252	0.028955062	-0.153527136	0.59715739	-0.03376939	0.932564909	-1.151933468	0.000890676
CG5099-RA	FBgn0011666	msi	-0.142302497	0.201375923	-0.046487928	0.808611054	-0.087052102	0.29362424	0.195667116	0.35613372	-0.083211492	0.775503578	-0.279055584	0.581083734	-1.049095115	0.000537251
CG8874-RA	FBgn0000723	Fps85D	-0.081706148	0.494503564	-0.008873832	0.942717273	0.039561554	0.554480653	0.21119357	0.19062763	-0.263266667	0.327294619	-0.417786398	0.50368194	-1.502269764	0.000509091
CG11212-RA	FBgn0262867	Ptr	-0.090397176	0.621770938	-0.277280793	0.033954272	-0.120546528	0.607688989	0.088522417	0.510874503	-0.284502903	0.503648718	-0.503784809	0.470195518	-1.621216272	0.000509091
CG8544-RB	FBgn0003345	sd	-0.091254711	0.543079043	-0.140031029	0.461475519	0.079963139	0.766820046	0.24132286	0.063521012	-0.037279685	0.816414078	-0.210005828	0.723628192	-1.969957269	0.00060695
CG3977-RA	FBgn0062413	Ctr1A	0.068334507	0.622909696	0.005064367	0.981967258	0.01098483	0.956430927	0.093274863	0.461439668	-0.203078816	0.244224618	-0.028751918	0.841652415	-1.022076043	0.002469888
CG3050-RA	FBgn0038194	Cyp6d5	-0.234641182	0.094322312	-0.046826471	0.714620291	0.185735408	0.130469351	0.21871566	0.200807117	0.334472402	0.084590421	0.07255055	0.863200999	-1.930380092	0.000509091
CG8982-RA	FBgn0002855	Acp26Aa	0.147494074	0.261620486	0.257131513	0.180489064	0.189178381	0.040232001	-0.014770498	0.94117655	-0.087973156	0.653295357	-0.07861725	0.806020437	-1.057258205	0.000797498
CG4332-RA	FBgn0030456	CG4332	0.220754585	0.135707172	-0.01403788	0.865273242	-0.029740822	0.588908797	-0.827137176	0.001031686	0.423953831	0.235031907	-0.055286943	0.93712544	1.082984791	0.003210765
CG10033-RA	FBgn0000721	for	0.395225942	0.005644483	0.121724459	0.226368447	0.105167374	0.029060997	-0.637099654	0.115055217	0.658855776	0.065765714	0.294035486	0.75909338	1.016405497	0.004588204
CG8197-RA	FBgn0033369	CG8197	0.097134279	0.132756258	0.099342067	0.282193792	0.023732109	0.785785047	0.08980102	0.63360762	0.021499089	0.88284403	0.300926168	0.350706228	-1.057974739	0.003336852
CG1921-RC	FBgn0014388	sty	0.058955399	0.824323144	-0.032441678	0.899273324	0.065468582	0.833572445	0.732222944	0.007562448	-0.047792763	0.885311136	0.025177017	0.966475579	-1.89827437	0.0019398
CG6746-RA	FBgn0032394	CG6746	-0.090291912	0.422926184	-0.187586464	0.104117354	0.002096964	0.979775759	0.11099093	0.683464754	-0.432464666	0.215064253	-0.415660174	0.388274209	-1.610684218	0.001197882
CG9181-RB	FBgn0003138	Ptp61F	0.197159341	0.441523053	-0.09499651	0.573928546	0.051637807	0.151821034	-0.531923391	0.05036047	0.493568074	0.181320399	0.204560841	0.740462062	1.211599078	0.00056312
CG17078-RA	FBgn0086855	CG17078	0.157079261	0.344936065	-0.167897819	0.293953665	0.130147213	0.154142551	0.357643112	0.007919718	-0.436169124	0.094283698	-0.115459423	0.837145121	-1.482019293	0.001071212
CG7807-RA	FBgn0261953	AP-2	-0.051612018	0.844620625	0.022064792	0.841003677	0.199249643	0.306821317	0.034511237	0.759106842	-0.030926875	0.621932024	0.077144105	0.815677615	-1.240643571	0.000509091
CG31749-RA	FBgn0000636	Fas3	-0.334283913	0.315029375	-0.085652542	0.596869594	-0.116173548	0.65189251	-0.233045012	0.348793286	0.3297734	0.327140372	-0.153145209	0.772809561	-1.577009567	0.000525491
CG12161-RA	FBgn0037296	Prosbeta2R2	0.194826558	0.359492065	0.083450439	0.178161768	0.099071159	0.420558146	0.188220024	0.425437006	-0.150108604	0.015909956	0.018100097	0.960941716	-1.199936333	0.000509091
CG6744-RA	FBgn0037901	CG6744	-0.195040375	0.291704297	-0.27422823	0.099477976	-0.194170412	0.178505892	0.00020438	0.998159269	-0.473784732	0.058988199	-0.73687318	0.295206817	-1.158741128	0.003281249
CG6829-RA	FBgn0263864	Ark	0.325276749	0.006517441	0.329814711	0.028918558	0.29785524	0.106099554	0.272701995	0.150075315	-0.068405527	0.401474721	0.232266174	0.500200516	-1.129579629	0.000857272
CG6885-RA	FBgn0036810	CG6885	-0.028166839	0.707108779	-0.071528802	0.454586456	0.001044336	0.99531907	-0.012774698	0.974443975	-0.413310789	0.07747642	-0.273395745	0.651711009	-1.29908636	0.000509091
CG32499-RA	FBgn0052499	Cda4	-0.330615909	0.286269396	-0.117949286	0.785664405	0.540292965	0.283885939	-0.701379047	0.011890921	0.158014706	0.750216192	-0.415518948	0.40319098	-1.379788133	0.00055333
CG13251-RA	FBgn0037014	CG13251	-0.091131474	0.455507452	0.165633539	0.198695706	0.143465028	0.268520164	-0.289332544	0.537856995	-0.048798887	0.783199451	-0.010501321	0.977413694	-1.177644244	0.000534444
CG14001-RA	FBgn0043362	bchs	-0.110007931	0.497278782	-0.055075717	0.442346465	0.051443605	0.81334133	0.15627098	0.291248972	-0.317296152	0.112517106	-0.198226998	0.660057234	-1.277370306	0.000956966
CG8337-RA	FBgn0002732	malpha	-0.012586364	0.949245707	-0.095376673	0.563671065	0.270877006	0.441721033	0.462850466	0.154232137	-0.266591346	0.333109247	-0.086956989	0.829029579	-2.32842722	0.000650306
CG17233-RC	FBgn0036958	CG17233	0.037396351	0.827002965	0.013165	0.939111619	0.180835098	0.334955331	0.074448766	0.376032487	-0.298932066	0.079974867	-0.473250812	0.355421535	-1.510494761	0.000509091
CG7228-RA	FBgn0031969	pes	0.081868939	0.431173785	-0.080931256	0.220297644	-0.00294397	0.95384114	0.136477737	0.195814675	-0.16640551	0.25393821	-0.425784391	0.317236218	-1.241968782	0.000535165
CG8363-RC	FBgn0020389	Papss	-0.236267128	0.242309973	-0.27497115	0.008829547	-0.040741863	0.158078201	-0.079344747	0.366768413	-0.416910581	0.21076303	-0.444686104	0.411877727	-1.342056888	0.000509091
CG2411-RA	FBgn0003892	ptc	-0.115608501	0.538047649	-0.283972446	0.114918899	-0.105953487	0.706491034	0.342983762	0.17027235	-0.31981705	0.225813337	-0.400014141	0.549821361	-2.083707728	0.000525063
CG32392-RA	FBgn0052392	CG32392	-0.325100507	0.128305309	0.049513289	0.593390365	-0.031589396	0.810440394	-0.176850362	0.504490434	0.002214337	0.985562389	-0.012211871	0.981043301	-1.365893176	0.000509091
CG5874-RA	FBgn0038872	Nelf-A	-0.065572048	0.627171543	-0.230731483	0.3211361	-0.086462396	0.748418733	0.045932528	0.863969274	-0.180872805	0.284244778	-0.235767535	0.538321564	-1.621269175	0.000509091
CG6269-RA	FBgn0024184	unc-4	-0.016728203	0.855417245	0.075998306	0.333093473	0.036917652	0.693749473	-0.09280413	0.733562631	0.012211734	0.914615601	0.003824839	0.988615914	-1.069063615	0.000509091
CG32486-RD	FBgn0052486	CG32486	0.074572284	0.538611456	-0.125652712	0.615093275	0.171953847	0.464268307	0.208736875	0.296263157	-0.139643697	0.268116198	-0.360585693	0.559559879	-1.810211212	0.00488272
CG1071-RA	FBgn0024371	E2f2	-0.067503605	0.575673709	-0.284924475	0.149957857	-0.111589895	0.334058004	0.179590028	0.255899975	-0.381507887	0.148431116	-0.401439038	0.401746557	-1.796859569	0.000525063
CG7796-RA	FBgn0085414	dpr12	0.140666727	0.410891237	0.230390599	0.132426226	0.155664559	0.257109344	-0.218423255	0.514876717	-0.081190656	0.402813797	0.049726624	0.861294181	-1.032958761	0.000524954
CG4679-RA	FBgn0033816	CG4679	0.017478178	0.900147755	-0.229464235	0.031519711	0.197750585	0.14364997	0.165553901	0.121001528	-0.375741982	0.235327614	-0.504001944	0.275655271	-1.401662807	0.00199226
CG8110-RB	FBgn0024187	syd	-0.029252565	0.748208502	-0.078618655	0.337058458	-0.037915367	0.511950757	0.164667878	0.353887905	-0.257093419	0.017359955	-0.138498566	0.698597909	-1.17930825	0.000772065
CG8365-RA	FBgn0000591	E(spl)	-0.323068782	0.180644686	-0.229358337	0.339879925	0.083914826	0.310025187	0.32753521	0.192599917	-0.33656403	0.137840658	-0.628683201	0.298730332	-1.834039377	0.003836211
CG1703-RA	FBgn0030321	CG1703	-0.182575872	0.158046463	-0.201267007	0.016110296	-0.022775657	0.54537915	0.23591367	0.091782806	-0.258800192	0.269144888	-0.391714871	0.455749448	-1.445695116	0.002070317
CG12317-RA	FBgn0028425	JhI-21	-0.226138386	0.038226112	-0.233470047	0.041947049	-0.194529047	0.024785811	-0.654090036	0.106148566	0.546831176	0.13275593	-0.017433758	0.979156313	1.094456418	0.00342633
CG8374-RA	FBgn0016792	dmt	0.041561692	0.616905109	-0.081951664	0.559584893	0.074189585	0.148503838	0.281090031	0.073055947	-0.157751134	0.01126381	0.043805126	0.839770381	-1.260137003	0.003666289
CG7882-RA	FBgn0033047	CG7882	-0.084908808	0.562391919	0.221354206	0.006585605	0.315731911	0.010200998	-0.035562335	0.861785803	0.041269793	0.668429881	0.084531786	0.611409025	-1.045614868	0.001417784
CG15227-RA	FBgn0034554	CG15227	-0.099378454	0.256230129	0.106574037	0.096659244	-0.067806352	0.54097493	0.012224969	0.959724824	-0.066703255	0.460538708	-0.028528184	0.96009411	-1.075896322	0.00051206
CG9836-RA	FBgn0037637	CG9836	-0.013486636	0.924436007	-0.052953984	0.86275434	0.075845281	0.733167032	0.447108143	0.132490848	-0.235766427	0.476257313	-0.293669343	0.528268186	-1.649722389	0.000519147
CG32434-RA	FBgn0026179	siz	-0.052144014	0.688871288	-0.133294904	0.417795227	0.05688971	0.615778556	0.412971341	0.059699596	-0.353140429	0.223112343	-0.338965191	0.489052349	-1.758241915	0.000648512
CG14040-RA	FBgn0031676	CG14040	0.027811324	0.855098951	-0.034900072	0.750829186	-0.045191797	0.257794183	0.097686193	0.273318253	-0.183012013	0.267777405	-0.25945539	0.490051074	-1.022833722	0.00055333
CG10253-RA	FBgn0033983	CG10253	-0.097838929	0.16305012	0.191056023	0.170592177	0.090342959	0.315767818	-0.135985542	0.78090993	-0.1848915	0.097993742	-0.327813418	0.704202277	-1.240285095	0.000525063
CG32401-RA	FBgn0041625	Or65a	-0.097235901	0.527445847	0.172840866	0.116352347	-0.015684101	0.903211143	0.092694118	0.710050513	0.079784777	0.119692171	0.199272574	0.681065556	-1.249877851	0.000509091
CG4608-RA	FBgn0014135	bnl	-0.125756349	0.158288109	-0.060090181	0.605350884	0.003530544	0.976761223	0.210079662	0.037980506	-0.241705307	0.190456148	-0.275532014	0.330179031	-1.205045701	0.00055333
CG7127-RA	FBgn0035892	exo70	-0.183452902	0.042151455	-0.118789899	0.402698384	-0.107513856	0.372763332	0.306442902	0.086424437	-0.278342615	0.243943502	0.058334808	0.898715896	-1.277112914	0.000834941
CG4881-RA	FBgn0000287	salr	-0.059569217	0.750737546	0.080712952	0.094262857	0.094442473	0.524915689	-0.0881568	0.030327311	-0.03393043	0.840100398	-0.154927794	0.442689013	-1.198909858	0.001100305
CG14946-RA	FBgn0032405	CG14946	-0.1763272	0.140318436	0.070390428	0.242698504	-0.047501367	0.572822402	-0.050068991	0.840978798	-0.022072306	0.89090507	-0.565322418	0.40742987	-1.562559653	0.000520059
CG1728-RA	FBgn0027359	Tim8	0.210235914	0.174080516	-0.037371358	0.822900234	0.186856131	0.20253917	0.151795386	0.469695513	-0.256563671	0.232584052	-0.090657634	0.291724009	-1.07477548	0.000525063
CG14479-RA	FBgn0262720	CG43164	0.019669033	0.877578598	0.246850584	0.006205172	0.198914445	0.020815381	0.054925997	0.789582733	0.066297803	0.512974192	0.00339818	0.99422232	-1.390160753	0.000509091
CG12096-RA	FBgn0030457	CG12096	-0.152219715	0.008099311	-0.231179605	0.084839977	-0.168296151	0.044649212	0.195939994	0.38459704	-0.228191993	0.26893603	-0.263605727	0.606677638	-1.266941656	0.000667056
CG9653-RA	FBgn0024250	brk	-0.244447738	0.025564682	-0.09319215	0.509947636	-0.150817573	0.439726443	0.375757942	0.060839467	-0.139869777	0.487875156	0.120658485	0.769818671	-1.098323888	0.001730858
CG32684-RB	FBgn0259170	alpha-Man-I	0.233444265	0.193776855	0.101714367	0.37188288	-0.029500478	0.779927842	-0.858625528	0.016038212	0.512291809	0.270360848	-0.030585341	0.966918534	1.140012683	0.000509091
CG3969-RB	FBgn0263998	PR2	-0.127279708	0.356071409	-0.109595424	0.287800772	-0.172002222	0.291336	0.420133087	0.034572495	-0.237596013	0.054852945	0.016036539	0.972168403	-1.470953825	0.000649569
CG14251-RA	FBgn0002838	ms(3)K81	-0.019079667	0.861816816	0.125959485	0.172778796	0.044687614	0.61507333	0.186739162	0.286692886	-0.223267609	5.37E-05	-0.072291708	0.807163567	-1.134701506	0.000510478
CG33473-RB	FBgn0040765	luna	-0.075664097	0.574231683	0.009784497	0.85651758	0.023305973	0.873806752	0.257127361	0.061408278	0.079573538	0.505058071	-0.288064183	0.588610445	-1.740968521	0.000519147
CG13194-RA	FBgn0033649	pyr	-0.264355449	0.042292437	-0.025812333	0.886004137	-0.187497274	0.356959736	0.285757252	0.205049041	-0.271749982	0.44375889	-0.130492016	0.83803754	-1.457327051	0.002378597
CG30380-RA	FBgn0050380	CG30380	-0.017505468	0.777392738	0.208534834	0.006850015	-0.059820777	0.598396836	0.071946512	0.472307517	-0.239987217	0.217099565	-0.242079635	0.516450281	-1.297787997	0.000593471
CG2331-RA	FBgn0261014	TER94	-0.160402342	0.55833598	-0.282183055	0.249585216	-0.128122446	0.051407128	0.051306457	0.837088711	-0.278923285	0.151559411	-0.135390048	0.186733245	-1.058219827	0.001351278
CG2904-RB	FBgn0000542	ec	0.230892988	0.248614827	0.047693825	0.747610092	0.123804774	0.267116239	0.227302892	0.337520349	-0.228406861	0.349423453	-0.076140024	0.830207078	-1.030671475	0.000925824
CG14080-RA	FBgn0036844	Mkp3	-0.015230699	0.802861799	-0.197383732	0.073940896	-0.159133519	0.26251227	0.272486744	0.083367521	-0.290704331	0.387140416	-0.302191939	0.311448172	-1.304849457	0.000509091
CG7283-RB	FBgn0036213	RpL10Ab	0.166964912	0.057052001	-0.091365319	0.462063026	0.031319451	0.857106403	0.134284934	0.503666972	-0.10814631	0.115425136	0.093707198	0.691122211	-1.072537538	0.00051206
CG11798-RB	FBgn0015371	chn	-0.044589003	0.69407934	-0.206810861	0.18252674	-0.125917814	0.630914786	0.512287721	0.012018322	-0.320035735	0.357065571	-0.192600235	0.64328575	-1.568518059	0.00051206
CG17348-RA	FBgn0015380	drl	-0.219221179	0.188832211	-0.166803649	0.19660069	-0.072124138	0.752027748	0.396687173	0.019593731	-0.396868482	0.084428449	-0.206068831	0.618822737	-2.009282167	0.0006145
CG32135-RA	FBgn0263232	Nxf3	0.218297301	0.100726352	0.285978009	0.060433627	0.147601366	0.150265251	0.345327226	0.273056249	-0.032426318	0.702275882	0.10792799	0.771917894	-1.077239736	0.000519147
CG4029-RA	FBgn0015396	jumu	-0.182146714	0.487382759	-0.218378031	0.497362801	-0.25235061	0.551837474	0.401105509	0.16909795	-0.221514358	0.56731175	-0.35606204	0.637134175	-1.928555388	0.000897268
CG9140-RA	FBgn0031771	CG9140	-0.087411216	0.668657214	-0.180287743	0.318943817	0.05231408	0.770430496	0.17798581	0.392746337	-0.235622304	0.389821134	-0.377390514	0.179355773	-1.257942159	0.007753905
CG9598-RA	FBgn0087007	bbg	-0.189445016	0.080188139	-0.164036642	0.177571165	-0.23794864	0.077808603	0.416639884	0.142784728	-0.287768109	0.327093317	-0.146080325	0.761141993	-1.437734113	0.000588885
CG31693-RA	FBgn0051693	CG31693	0.134291916	0.262869516	0.356555568	0.001123353	0.242849238	0.023898809	0.089019404	0.762894742	-0.151148984	0.484834822	-0.121790589	0.801229319	-1.354428345	0.000509091
CG8651-RA	FBgn0003862	trx	-0.233426637	0.323284898	-0.153018002	0.625081316	-0.19573376	0.521483738	0.295931907	0.08746959	-0.025790507	0.9021735	-0.164053909	0.707873775	-1.598084603	0.000771743
CG13188-RB	FBgn0033668	CG13188	-0.298324868	0.00251705	0.16642263	0.466798261	-0.070177011	0.650262412	-0.00639114	0.984370364	-0.060565078	0.641385383	0.033341583	0.944668044	-1.18388459	0.000572967
CG9610-RA	FBgn0003129	Poxm	-0.032709963	0.787227724	-0.072711772	0.425953764	0.029797234	0.827596483	0.153417121	0.324398799	-0.10610534	0.336335883	0.08593688	0.604102872	-1.197174748	0.000532504
CG31666-RD	FBgn0086758	chinmo	-0.259231892	0.135147522	0.056632225	0.923133276	-0.056852768	0.740055833	0.178056109	0.685279966	0.583030491	0.117161023	0.002755636	0.995709122	-1.13730161	0.000515603
CG9614-RG	FBgn0003089	pip	-0.241496841	0.127779295	-0.188361518	0.184728209	0.068193883	0.56361169	-0.266384902	0.045939356	-0.378113975	0.006728838	-0.27992371	0.059594694	-1.144369007	0.000509091
CG4829-RB	FBgn0030796	CG4829	-0.056096459	0.670420593	0.146898859	0.080194103	0.112437412	0.23719015	-0.017648365	0.938826668	0.242452553	0.46815102	-0.233956224	0.582399709	-1.413852648	0.000805347
CG33283-RA	FBgn0053283	CR33283	-0.014920316	0.883082305	0.127284375	0.123559293	0.111883764	0.140772261	0.070638616	0.760694897	-0.060583972	0.805725119	0.164238507	0.661049889	-1.344766923	0.000509091
CG3322-RA	FBgn0002528	LanB2	-0.269493328	0.065741402	-0.215620657	0.028312484	-0.105047215	0.591524279	0.306157357	0.018872762	-0.331459855	0.342383502	-0.495160593	0.524024657	-2.389648085	0.000642366
CG10393-RA	FBgn0003270	amos	-0.01100311	0.869862952	0.085926521	0.501388054	0.039687529	0.59200182	0.126878803	0.093941752	0.001269107	0.988555474	-0.037429785	0.69386367	-1.154436652	0.000509091
CG4099-RA	FBgn0014033	Sr-CI	0.10303837	0.409831866	0.13554828	0.236520551	0.101697251	0.190369817	0.285933836	0.078917597	0.002088777	0.992535689	-0.018010752	0.954250512	-1.555612053	0.000804578
CG2016-RB	FBgn0250839	CG2016	-0.06246188	0.415267799	0.08030336	0.47808338	0.158086277	0.084787688	-0.026118456	0.818962731	-0.074682083	0.801342259	-0.036130455	0.885504737	-1.146467192	0.000509091
CG17330-RA	FBgn0028841	jhamt	-0.000268967	0.996192112	0.120600795	0.322122723	0.124062451	0.345260099	-0.117555045	0.591653189	-0.054066544	0.680490156	-0.029737598	0.91930536	-1.132548885	0.000542386
CG12052-RX	FBgn0005630	lola	0.225799114	0.026161036	0.228843877	0.023822507	0.154073585	0.099650145	-0.844374883	0.025992226	0.602663231	0.133595771	0.098909148	0.907390977	1.092116813	0.000520592
CG17716-RA	FBgn0000633	fas	-0.027834908	0.590207473	0.156304347	0.058946082	0.024204845	0.722220529	0.117825571	0.179501696	0.184043277	0.39362205	-0.292283557	0.297797079	-1.124543385	0.001040505
CG11100-RB	FBgn0037207	Mes2	-0.003430044	0.960055248	-0.125402988	0.508317199	-0.061288704	0.780629189	0.341625249	0.158699417	-0.338262809	0.22663213	-0.55903525	0.395372593	-1.356040476	0.00051206
CG7104-RA	FBgn0031959	spz3	-0.053579304	0.617614732	-0.123970336	0.622003898	0.011375799	0.960784528	0.363831144	0.233199067	0.036962269	0.889358179	-0.404961593	0.606334732	-1.202494706	0.000567432
CG32542-RA	FBgn0085430	CG34401	-0.286725113	0.004413112	-0.200564967	0.28564835	-0.15777169	0.29053564	0.44204088	0.02339026	-0.173051477	0.646681131	-0.19690584	0.70521413	-1.802836754	0.000919631
CG10293-RA	FBgn0264491	how	-0.278603643	0.129595864	-0.051885867	0.812812151	-0.099913435	0.734394307	0.467573354	0.104418991	0.050620983	0.867707977	0.022034842	0.963256867	-2.083149977	0.002054378
CG4590-RA	FBgn0027108	inx2	0.057007738	0.762559486	-0.137058523	0.672927803	0.120181129	0.27512036	0.232735655	0.290880976	-0.218450344	0.247883196	-0.165391017	0.587040463	-1.17900526	0.002512638
CG13366-RA	FBgn0025633	CG13366	-0.117167495	0.421359035	-0.24876725	0.140888163	-0.075945382	0.242654541	0.126058541	0.532131558	-0.31567224	0.103486404	-0.361595255	0.395400453	-1.127475346	0.002229267
CG1915-RC	FBgn0086906	sls	-0.284630849	0.02282543	-0.058274494	0.731263973	0.092899111	0.522809493	0.109949994	0.618250237	0.251259629	0.145436387	0.209981775	0.306224128	-1.159623831	0.000519147
CG33006-RD	FBgn0262720	CG43164	-0.031477634	0.872169243	0.15833827	0.259772914	0.207597799	0.376155698	0.243198308	0.063577413	0.629910415	0.076870177	-0.019758834	0.978432245	-1.74943821	0.000516757
CG4396-RA	FBgn0086675	fne	-0.525516459	0.044619853	-0.174427412	0.548804403	-0.177264469	0.268224756	-0.1738003	0.502967289	0.419470368	0.380387831	-0.20433906	0.5196524	-1.190432687	0.001119988
CG14890-RA	FBgn0259244	CG42342	-0.081830124	0.30337337	0.051725812	0.483425711	-0.040823099	0.722991492	0.112561128	0.174145038	-0.094870104	0.115601279	-0.195707868	0.192178906	-1.146600144	0.000509091
CG10236-RA	FBgn0002526	LanA	-0.039600014	0.7937426	0.063492879	0.39005116	0.175687454	0.374456015	0.159844719	0.224986855	0.09471891	0.542439529	-0.355649893	0.548798864	-2.270586845	0.000576697
CG8306-RA	FBgn0034142	CG8306	-0.21848106	0.177173446	-0.136591857	0.0446959	0.048658282	0.86123784	0.212827369	0.295807859	-0.291909605	0.278353384	-0.535112496	0.235947345	-1.827656614	0.000525063
CG3871-RA	FBgn0027364	Six4	-0.038796883	0.47006838	-0.145020013	0.202857455	-0.039606145	0.748163987	0.540609022	0.031638427	-0.493453486	0.109515292	-0.135337279	0.769181006	-1.393638617	0.000509091
CG13417-RA	FBgn0041229	Gr93a	-0.048413976	0.566282589	0.092604581	0.501947668	-0.040807907	0.750826057	0.180889739	0.503432261	0.093499221	0.27982512	0.235511261	0.485497216	-1.126249091	0.000517508
CG2872-RB	FBgn0028961	AlstR	-0.112391557	0.139162845	0.186284976	0.192725011	0.269632446	0.353319846	0.015951579	0.970791051	-0.129059366	0.601329094	-0.098138349	0.868118557	-1.122048967	0.000602322
CG7781-RA	FBgn0032021	CG7781	0.060873006	0.40081645	0.169493606	0.486997358	0.053813818	0.581758018	0.221546682	0.429163373	0.091732089	0.577227481	0.143990276	0.665082427	-1.323428694	0.000516757
CG2684-RA	FBgn0002542	lds	0.081874949	0.430029365	-0.132009697	0.42737982	0.116451526	0.499392384	0.358432996	0.013623745	-0.358297657	0.231390674	-0.28924487	0.41429097	-1.340092223	0.000509091
CG32415-RA	FBgn0259167	CG42272	-0.092460935	0.384470077	0.151055674	0.210166022	-0.005945922	0.974019636	0.059425819	0.860870052	-0.248264513	0.04908485	-0.22946535	0.694291579	-1.361624445	0.000509091
CG8390-RA	FBgn0259978	vlc	0.153004216	0.100317735	0.031219869	0.81185658	0.040151084	0.515790589	-0.74581613	0.034044083	0.479465747	0.110974797	-0.098118736	0.88335078	1.023004821	0.000524097
CG3182-RB	FBgn0003353	sei	-0.125505721	0.010749227	0.029369913	0.56653297	-0.090806912	0.331910919	0.167938257	0.083073514	-0.221883518	0.014313057	-0.068272786	0.520437861	-1.094454198	0.000631302
CG16986-RA	FBgn0035356	CG16986	0.076030641	0.188586066	-0.223474679	0.051668244	0.034688472	0.81587519	0.111576879	0.42023238	-0.274342018	0.100457655	-0.215171407	0.30392683	-1.008990498	0.000676857
CG14317-RA	FBgn0038566	CG14317	-0.057093733	0.477014949	-0.012338497	0.908863056	-0.168794901	0.390405323	0.467707159	0.237444162	-0.12088149	0.409978212	0.496829583	0.48119269	-1.600943246	0.001719487
CG5883-RA	FBgn0036225	CG5883	0.156712732	0.246597304	0.306815225	0.334731381	-0.030611402	0.86071442	0.052704553	0.823492691	-0.172294546	0.430852325	0.071249363	0.821824795	-1.251143971	0.000569827
CG13904-RA	FBgn0054057	CG34057	0.054462791	0.662132116	0.048729488	0.517271375	0.148859325	0.203456149	0.208135954	0.048424913	0.101767568	0.388053946	0.253202209	0.102871662	-1.086001917	0.000509091
CG10327-RC	FBgn0025790	TBPH	-0.161790324	0.560148086	-0.293993128	0.397915841	-0.250194308	0.578259254	0.571298774	0.098539436	-0.286390498	0.508324736	-0.102435114	0.868171842	-1.921683478	0.003654822
CG11200-RA	FBgn0034500	CG11200	-0.035342779	0.783614189	0.047355585	0.230618148	0.141093068	0.027714389	0.260906789	0.004749276	-0.142415074	0.389716943	-0.244752268	0.39782776	-1.264661528	0.000509091
CG15154-RA	FBgn0041184	Socs36E	-0.130357945	0.369857471	-0.122063067	0.497519365	-0.052649435	0.828790287	0.373679393	0.015559416	-0.437581743	0.133584727	-0.402872341	0.530139459	-1.897367788	0.00054588
CG9115-RA	FBgn0025742	mtm	-0.181814905	0.163424084	-0.193542938	0.043368119	-0.076676907	0.56313644	0.341931673	0.144452952	-0.302312038	0.191706005	-0.290416762	0.476881284	-1.910977412	0.000526436
CG4933-RA	FBgn0036615	CG4933	0.020053918	0.881671932	-0.239677361	0.078970312	-0.052746833	0.730838962	0.348232931	0.426501059	-0.311380866	0.043604363	0.071321269	0.803359295	-1.265059779	0.000515603
CG9096-RC	FBgn0010315	CycD	0.2484539	3.13E-05	-0.004583292	0.965041428	0.017559159	0.69481994	-0.783155439	0.032071983	0.586394455	0.050959264	-0.034328858	0.964394646	1.126264116	0.000866664
CG4974-RA	FBgn0263930	dally	0.035788436	0.649707914	0.086657625	0.215895695	0.04858232	0.774294654	0.457142027	0.051816134	0.097052518	0.734113388	-0.235610214	0.726163178	-1.601001345	0.000509091
CG4123-RA	FBgn0026061	Mipp1	-0.151198015	0.471885309	-0.268182091	0.322472114	-0.069867812	0.235142107	0.22881236	0.350072489	-0.393129224	0.32529081	-0.580092399	0.374789642	-1.731150372	0.001644234
CG6234-RA	FBgn0038071	CG6234	-0.066938673	0.424891435	-0.208279304	0.416603824	-0.049802844	0.744381811	0.087090425	0.507651209	-0.493858162	0.061783443	-0.689126547	0.403660027	-2.178864396	0.000708573
CG8405-RA	FBgn0034071	CG8405	-0.15483229	0.398930422	-0.051512113	0.718442203	-0.166429187	0.215971993	-0.542034018	0.143012517	0.447516442	0.176493492	-0.298731025	0.410329074	1.016123745	0.002253666
CG12296-RA	FBgn0013469	klu	0.109995319	0.072891153	0.110736382	0.106089821	0.211637379	0.183591407	0.295208522	0.062568874	-0.058555526	0.671970276	-0.074259835	0.767199947	-1.446261636	0.000509091
CG7906-RA	FBgn0036417	CG7906	0.111076308	0.565472408	0.137925155	0.537281059	0.180962405	0.446827252	0.162074526	0.553486885	-0.011191504	0.897724824	0.232394794	0.275680474	-1.011645413	0.001550913
CG12250-RA	FBgn0261287	ymp	0.12344615	0.423407665	0.267846027	0.185709453	0.207169541	0.229283611	0.311118196	0.19201385	-0.133185797	0.379906685	0.175768116	0.568734377	-1.43735897	0.000534578
CG1844-RA	FBgn0030350	SelG	-0.179719379	0.337927425	-0.251107442	0.07204614	-0.099888091	0.128758181	0.183772574	0.436673196	-0.135330398	0.317382544	0.146663633	0.692953097	-1.379386011	0.000621551
CG10197-RA	FBgn0001319	kn	-0.14931667	0.703033212	-0.257072157	0.459503984	-0.090202485	0.800217847	0.314908684	0.177373261	-0.156027787	0.563110932	-0.0174693	0.929528916	-1.01355148	0.003309218
CG32451-RB	FBgn0052451	SPoCk	0.022556954	0.944875238	-0.017986919	0.937150531	0.209643499	0.437427154	0.260038625	0.216189734	0.046105252	0.863621369	0.192842406	0.113661082	-1.475592787	0.000656277
CG6354-RB	FBgn0004903	Rb97D	0.064364004	0.473276702	0.006121467	0.948201852	0.152874883	0.041016165	0.014466535	0.923110529	-0.21564319	0.104362717	-0.121624744	0.51764564	-1.226288365	0.00051206
CG7266-RC	FBgn0000565	Eip71CD	-0.133968295	0.130375947	-0.117163943	0.179550443	0.042156309	0.87827389	-0.012973718	0.901868535	-0.600738642	0.119855687	-0.814484016	0.169124995	-1.646452193	0.000509091
CG2331-RB	FBgn0261014	TER94	-0.096344406	0.671828153	-0.260150318	0.143243653	-0.036735651	0.889027453	0.138567972	0.50808563	-0.226700451	0.279579523	0.043139993	0.727075799	-1.430200242	0.000516757
CG1691-RA	FBgn0262735	Imp	0.051218192	0.864148512	-0.100137544	0.71393433	0.098985643	0.754268152	0.388012321	0.054501777	0.041065248	0.866989135	0.084136636	0.646877886	-1.550589872	0.000509091
CG15095-RA	FBgn0010651	l(2)08717,l(2)08717	-0.229132966	0.062767773	-0.239693493	0.203231622	-0.012493517	0.821911329	-0.020765472	0.936805608	-0.540733804	0.073999321	-0.675863753	0.447282787	-1.512027818	0.002007249
CG11897-RB	FBgn0039644	CG11897	0.251841457	0.168840646	-0.022708525	0.829335701	-0.171731104	0.369377937	-0.89121936	0.012913629	0.677164718	0.150451556	-0.032879277	0.966270976	1.503023675	0.000594309
CG2125-RA	FBgn0004859	ci	0.028048218	0.803468482	-0.115650875	0.628051449	-0.040030589	0.82654286	0.252168058	0.46304212	-0.410201118	0.237635889	-0.723433406	0.458893551	-2.102959747	0.000525063
CG31601-RA	FBgn0051601	CG31601	0.152504534	0.276859532	0.272998331	0.075210162	0.141329987	0.488617775	0.107765118	0.251860018	0.029144936	0.800014818	0.257071894	0.219301967	-1.422694488	0.000509091
CG1048-RA	FBgn0004054	zen2	0.002628745	0.983434568	0.080358121	0.613134163	0.002475323	0.984853229	0.061368527	0.765174711	-0.236508728	0.162760443	-0.04999959	0.900463731	-1.186562268	0.000621513
CG15881-RA	FBgn0036909	CG15881	0.112337312	0.715869905	-0.094377764	0.716358565	0.068141298	0.747467986	0.426894604	0.320119644	0.078652815	0.714400285	0.391283351	0.239119004	-1.09543457	0.001350148
CG1316-RA	FBgn0035526	CG1316	-0.100182998	0.33769758	-0.217954297	0.172152269	-0.097916979	0.149903741	0.158108188	0.120194372	-0.540269471	0.175509155	-0.550052985	0.41625785	-1.678561486	0.000597801
CG9731-RA	FBgn0262614	pyd	0.128517557	0.118723927	0.06391593	0.59512627	0.199614162	0.083809348	0.315923595	0.011499007	-0.00255633	0.987846057	0.084738296	0.815244044	-1.24128198	0.000509091
CG1411-RB	FBgn0023023	CRMP	-0.24204632	0.475636106	-0.114617382	0.789485847	0.26812734	0.610636779	0.161670714	0.33649933	-0.022942742	0.895444328	0.077336387	0.790789603	-1.697232489	0.000509091
CG7449-RB	FBgn0029082	hbs	-0.108152154	0.341580037	-0.122864621	0.279903697	0.025912085	0.855318484	0.411526668	0.02210646	-0.071691271	0.79615524	-0.290731145	0.628302266	-1.814886315	0.000509091
CG11502-RB	FBgn0003651	svp	-0.072913197	0.773508365	-0.066986767	0.722634679	-0.040062301	0.848364625	0.004957428	0.958873029	0.066198815	0.778125653	0.10313023	0.452631079	-1.209121909	0.000760581
CG9945-RA	FBgn0034527	CG9945	-0.05242854	0.649418779	-0.208487951	0.120810226	-0.078273071	0.536480692	0.187336865	0.102612784	-0.354656127	0.192578501	-0.218218266	0.595861086	-1.325238606	0.000509091
CG2692-RA	FBgn0001147	gsb-n	-0.023392699	0.922800565	-0.010809039	0.946180342	0.105257213	0.4620296	0.175100805	0.020745254	-0.002207377	0.989925181	0.079315094	0.745907965	-1.429260739	0.000509091
CG2977-RA	FBgn0027106	inx7	-0.183554896	0.22171436	-0.095638997	0.204679983	-0.033034504	0.875853651	-0.015452326	0.919837595	-0.05600146	0.904834884	-0.317308314	0.481402028	-1.253970004	0.000509091
CG33479-RA	FBgn0261016	clos	-0.051602036	0.6820302	0.063298224	0.518885865	-0.096845204	0.632858911	0.007091384	0.972707429	-0.063004158	0.53090674	0.107105301	0.753819928	-1.080940727	0.000532387
CG1973-RA	FBgn0260990	yata	-0.028201186	0.877624109	-0.089768027	0.636332228	0.024478517	0.868056634	0.166800087	0.243048806	-0.419337075	0.088050944	-0.400104213	0.488147622	-1.589333272	0.000509091
CG1634-RB	FBgn0264975	Nrg	-0.079572491	0.465282626	-0.142261678	0.348832626	0.129981333	0.053259059	0.053706385	0.825307	-0.021374319	0.906226986	-0.346823851	0.436951521	-1.350708526	0.004447554
CG9577-RA	FBgn0031092	CG9577	0.122148631	0.214773705	-0.121957684	0.295567978	0.109816284	0.059014438	0.258189317	0.446582058	-0.229345612	0.134554229	0.042447486	0.889249763	-1.132233628	0.00062604
CG5820-RC	FBgn0013272	Gp150	0.312859949	0.075723114	-0.063276639	0.786406624	0.382425904	0.142751195	0.181396112	0.295995278	-0.486677787	0.12039735	-0.575881739	0.405317685	-2.153514525	0.001084678
CG9766-RB	FBgn0037229	CG9766	0.019237841	0.927932051	0.244849476	0.387247652	0.015325284	0.924069647	0.031512977	0.857328857	-0.076843033	0.131838875	0.06632546	0.710475996	-1.24626944	0.000890235
CG6043-RD	FBgn0264894	CG6043	0.119717349	0.415861206	0.101738582	0.365561994	0.110946874	0.253803074	0.056378642	0.331875765	0.040313044	0.871419348	0.133275499	0.401828595	-1.004015562	0.000519147
CG14696-RA	FBgn0037853	CG14696	0.020656151	0.854156572	-0.023585049	0.77441265	-0.109114566	0.284775142	-0.008928718	0.927663407	-0.075830225	0.528226361	-0.124441207	0.565122075	-1.105255236	0.000525063
CG2083-RA	FBgn0263392	CG2083	0.304541367	0.123300323	0.246664273	0.295482098	0.458333159	0.091405533	0.69740935	0.005051697	-0.253993335	0.069376519	0.007267274	0.990042631	-2.021597434	0.000647744
CG11624-RB	FBgn0003943	Ubi-p63E	0.283752286	0.448953218	-0.244364042	0.263716333	-0.029445242	0.945352793	0.294128011	0.288451868	-0.146813526	0.465631597	0.014742098	0.965685089	-1.608265033	0.000520059
CG6197-RA	FBgn0033859	CG6197	-0.18662881	0.442457289	-0.344428661	0.098822752	-0.2191246	0.198623539	0.108853104	0.256949352	-0.437131697	0.122646612	-0.377431339	0.323710391	-1.288154504	0.000509091
CG9650-RA	FBgn0029939	CG9650	-0.010358667	0.932589316	0.22121264	0.281871085	0.231814472	0.148767768	0.31460891	0.188535184	0.158706988	0.485591809	0.20322498	0.659034139	-1.715652973	0.000836169
CG31369-RA	FBgn0263416	CG31369	-0.0221116	0.714303684	-0.139594675	0.086127291	-0.058080563	0.292047014	-0.023235954	0.936825645	-0.45478481	0.174837571	-0.358566627	0.594431344	-1.177855706	0.00051206
CG1641-RA	FBgn0003411	sisA	-0.188996152	0.384085573	-0.419962261	0.030295712	-0.194292867	0.497628089	0.141053799	0.646397496	-0.673589254	0.130694408	-0.526182305	0.442864347	-1.85821277	0.000593439
CG33253-RA	FBgn0030992	CG33253	-0.26434252	0.051765727	-0.118942083	0.068060127	-0.117969905	0.125609484	-0.158347957	0.09144584	-0.213639158	0.36935209	-0.14994166	0.588494757	-1.232830589	0.000509091
CG8676-RB	FBgn0261239	Hr39	-0.102688534	0.262168816	0.054323137	0.762261917	0.169332969	0.357799187	0.101142076	0.266927259	0.041163905	0.778401919	-0.027498799	0.938034119	-1.255432984	0.000679006
CG9024-RB	FBgn0002856	Acp26Ab	0.097186782	0.600620115	0.073774946	0.767363569	0.04969521	0.754877727	0.130739329	0.529425082	-0.057782792	0.494764492	0.149579017	0.226591053	-1.004772945	0.004316972
CG9623-RB	FBgn0001250	if	-0.093825033	0.630464555	0.011138167	0.943512042	0.07522403	0.468256134	0.300252983	0.092108893	-0.037495482	0.843882221	0.06914729	0.811353287	-1.1307309	0.000526689
CG11607-RA	FBgn0001170	H2.0	-0.157180464	0.428480353	-0.098134893	0.550759345	0.000616674	0.996830289	0.023697111	0.800957469	0.056632304	0.239923678	0.108214485	0.558394034	-1.19690611	0.00066825
CG1421-RA	FBgn0032966	CG1421	0.182223147	0.061887222	0.212438078	0.201156431	0.194055052	0.167655341	0.072435497	0.572300585	-0.04389414	0.790579118	0.253695898	0.241610376	-1.074905085	0.000890235
CG31100-RA	FBgn0051100	CG31100	-0.051450431	0.577520319	0.140983918	0.204752689	0.058967082	0.465690189	-0.037576715	0.81405295	0.046308048	0.779201087	-0.043714727	0.866367649	-1.169475022	0.000511214
CG6143-RA	FBgn0004401	Pep	-0.084515556	0.721850535	-0.288824892	0.146518842	-0.089349157	0.772214789	0.137954971	0.704826999	0.051114463	0.762660397	0.160764897	0.72865274	-1.212271123	0.000604539
CG12120-RA	FBgn0086367	t	-0.563444422	0.180293693	-0.13344802	0.14734263	0.000655114	0.987759547	-0.283247834	0.041192422	-0.302431703	0.135631298	-0.298887536	0.138332052	-1.038564648	0.00074844
CG11726-RA	FBgn0036156	CG11726	-0.4968223	0.424739404	0.25209597	0.133120162	0.180287742	0.15138324	0.00847893	0.937955231	0.002522782	0.986741317	0.180594882	0.415619049	-1.260496202	0.000509091
CG11136-RA	FBgn0034540	Lrt	0.119314101	0.662141417	0.111107465	0.456605534	0.201404387	0.277109576	0.367231242	0.408339493	-0.266314344	0.262541112	0.051244905	0.945345554	-1.422062869	0.00058677
CG15316-RA	FBgn0261260	Megalin	-0.366413538	0.167837979	-0.205620398	0.38849658	-0.108677602	0.723326203	-0.787094	0.424028816	-0.142230557	0.570096245	-0.61066647	0.55491193	-1.51693399	0.000509091
CG10002-RA	FBgn0000659	fkh	-0.197479976	0.552338091	-0.259182171	0.384997999	0.064672507	0.886404735	-0.713590877	0.526262239	-0.394437783	0.241841485	-0.343134464	0.617217953	-2.042902806	0.00071259
CG30364-RA	FBgn0050364	hubl	-0.181715572	0.418276897	0.06974062	0.342940498	0.011983969	0.91733579	0.103673977	0.458909402	0.017278221	0.957081487	0.022722629	0.95658498	-1.117460577	0.000738378
CG3526-RA	FBgn0040355	CG3526	-0.113252658	0.407560462	-0.012944372	0.907241573	0.191275411	0.06905983	-0.492529913	0.328059023	-0.220516981	0.529512149	-0.014682768	0.966671495	-1.186243857	0.001347939
CG32177-RA	FBgn0052177	CG32177	-0.10304177	0.587450415	-0.241404585	0.190473	-0.106536909	0.61234892	-0.330831292	0.625545662	0.051704983	0.835233315	-0.530724348	0.277888257	-1.633952178	0.001034494
CG11069-RA	FBgn0039244	CG11069	0.026845986	0.932948134	0.1727482	0.114530759	0.075118527	0.363954201	0.201030893	0.045057189	0.417931067	0.076407711	-0.010311767	0.90809747	-1.45808163	0.000509091
CG5776-RA	FBgn0032450	CG5776	-0.115980004	0.554743945	-0.073718936	0.254075251	-0.044682817	0.756731361	-0.006145171	0.970412926	-0.259959283	0.358008743	-0.06355212	0.805318486	-1.230012973	0.000527259
CG2930-RB	FBgn0028491	CG2930	0.004225001	0.962583339	-0.01562507	0.867735358	0.168828331	0.031206294	0.199360491	0.323116768	-0.212133371	0.397779128	-0.173938684	0.734662553	-1.459457234	0.000519147
CG6416-RJ	FBgn0035917	Zasp66	-0.112616788	0.567819091	-0.005847412	0.980989371	0.317474725	0.506191551	-0.255355633	0.327474803	-0.26843486	0.342267169	-0.368417436	0.240584053	-1.038131236	0.000509091
CG18321-RA	FBgn0029002	miple2	-0.316087457	0.076139582	-0.252959806	0.082094848	-0.148484024	0.632177131	0.174212377	0.112434198	-0.110385818	0.663013798	-0.435304963	0.419057347	-1.813825305	0.000529156
CG5281-RA	FBgn0037902	CG5281	-0.239162645	0.097212762	-0.218638753	0.069600032	-0.077807067	0.537307906	-0.041693254	0.851269932	-0.103216508	0.673841833	-0.535777832	0.339810928	-1.286276581	0.00275271
CG17835-RB	FBgn0001269	inv	-0.234399777	0.25941301	-0.1742565	0.227044918	0.00243834	0.990081955	0.108106685	0.490148474	0.010477446	0.939177076	-0.186361588	0.657966913	-1.590621549	0.000621513
CG7459-RA	FBgn0003129	Poxm	-0.090573147	0.394928564	0.060537818	0.703148129	0.047315779	0.75457447	0.261729531	0.199366225	-0.196613981	0.307240242	-0.042441769	0.925286484	-1.632499383	0.000509091
CG5734-RA	FBgn0032191	CG5734	-0.15207418	0.624022935	-0.283578178	0.444397017	-0.161664468	0.680310579	0.447748953	0.04298334	-0.235701019	0.568371524	-0.31662657	0.574257451	-1.32727845	0.001744461
CG6284-RA	FBgn0037802	Sirt6	-0.155507528	0.062507787	-0.144217493	0.266974024	-0.162175143	0.318469291	0.203823241	0.12211313	-0.207329472	0.409751705	-0.289144708	0.655160039	-1.69283594	0.000509091
CG10772-RB	FBgn0004509	Fur1	-0.136936072	0.366859497	0.178323461	0.064044765	0.085775019	0.007512954	-0.071402121	0.690790055	0.285309494	0.221242233	-0.08130901	0.76853503	-1.335698904	0.000767482
CG6385-RA	FBgn0034276	CG6385	-0.019876251	0.906221024	-0.043037518	0.531281008	0.086714879	0.655098159	-0.269828112	0.041363367	-0.137283905	0.537250766	-0.377717509	0.055270524	-1.070624373	0.000725897
CG14894-RA	FBgn0038428	CG14894	-0.01470763	0.93402878	-0.113153195	0.383726188	-0.177572996	0.23582999	-0.830654599	0.070790526	0.711855613	0.135735309	-0.206020197	0.821173069	1.410002727	0.00078493
CG5185-RA	FBgn0026320	Tom	-0.23643289	0.162686111	-0.439756186	0.041471699	-0.199294152	0.390504886	0.508391209	0.060791863	-0.414125146	0.228359938	-0.384929775	0.600035431	-2.560034089	0.002171718
CG3388-RA	FBgn0001148	gsb	-0.344234947	0.121047312	-0.392495545	0.192086322	-0.067464558	0.497529926	0.217106062	0.184164636	-0.406329221	0.217295608	-0.42835805	0.495033045	-1.687757979	0.006159631
CG1787-RA	FBgn0041629	Hexo2	-0.278223577	0.147784028	-0.017091172	0.835996692	-0.038810004	0.688772931	-0.026051712	0.806698438	0.054308199	0.760182972	-0.19567276	0.535106463	-1.220830049	0.001466719
CG33209-RA	FBgn0259236	comm3	-0.242252438	0.333307996	-0.025274462	0.561543308	-0.005847916	0.950870633	0.029230554	0.7516424	0.012601216	0.940190633	0.122032178	0.371552506	-1.104658695	0.000509091
CG8003-RA	FBgn0036096	CG8003	-0.119326597	0.288285023	-0.228051086	0.035434394	0.022323671	0.848951885	-0.032525524	0.774858402	-0.263676761	0.107013843	-0.70804249	0.152564361	-1.705761817	0.000785583
CG3104-RA	FBgn0031473	CG3104	-0.204672328	0.015412345	-0.000749471	0.991384401	-0.061992784	0.61507672	0.031479681	0.855515999	0.010608176	0.950249232	0.200753141	0.345878789	-1.072243522	0.000509091
CG3619-RA	FBgn0000463	Dl	-0.277906578	0.047229678	-0.44090174	0.105233835	-0.142599542	0.669781719	0.544132112	0.003068768	-0.345626407	0.376575816	-0.124261589	0.857125469	-1.993621903	0.001188095
CG5427-RA	FBgn0032433	Oatp33Ea	-0.037846433	0.768416915	0.124448028	0.08197264	0.051386587	0.727098769	0.235014865	0.266288966	-0.243500209	0.434663815	-0.358960085	0.412767104	-1.213344397	0.000520592
CG12410-RA	FBgn0000394	cv	-0.202376876	0.321426887	-0.296105873	0.126538356	-0.157095606	0.593240479	0.206077395	0.263753115	-0.173536115	0.474242298	-0.493681835	0.395165133	-1.449947327	0.000509091
CG7907-RA	FBgn0038887	CG7907	-0.067648323	0.478309454	0.078764713	0.434529078	0.012453569	0.881499859	0.088044709	0.337956925	-5.02E-05	0.999384885	0.226030203	0.252396454	-1.050743307	0.000519147
CG13521-RB	FBgn0005631	robo	0.12973882	0.573442023	0.083351694	0.607850011	0.238417769	0.068072953	0.343071951	0.065319364	0.078796741	0.473864969	-0.539474544	0.348885741	-1.819464162	0.000547327
CG10573-RA	FBgn0020294	ko	-0.380970129	0.002324063	-0.12555375	0.204000285	-0.115248302	0.421471806	0.040951712	0.858231503	-0.097088276	0.735803611	0.004441492	0.993209114	-1.591451189	0.000509091
CG8421-RE	FBgn0034075	Asph	0.094992802	0.356702972	0.223167538	0.016228852	0.042467644	0.676186734	-0.019194382	0.910150641	-0.049687726	0.777599518	-0.185700847	0.571601448	-1.305067983	0.00051206
CG5133-RA	FBgn0028789	Doc1	-0.192492618	0.186062209	-0.240263347	0.160959304	-0.124731512	0.49314861	0.23760945	0.003201478	-0.408161818	0.17031437	-0.369195544	0.567546239	-1.736960567	0.000958873
CG4685-RA	FBgn0039349	Ssadh	-0.157434137	0.504736441	-0.25133681	0.106151086	-0.096826325	0.620285423	0.139245437	0.429238988	-0.489592355	0.193495057	-0.596782039	0.23968463	-1.401642404	0.001469035
CG12765-RA	FBgn0033813	fsd	-0.104457014	0.3761382	-0.233728668	0.10289797	-0.178712878	0.271355566	0.301364273	0.060706378	-0.392813677	0.252813277	-0.162419737	0.74828568	-1.264361613	0.00055955
CG1264-RA	FBgn0002522	lab	-0.166488442	0.350795062	-0.021504543	0.945112581	-0.169990117	0.488306877	0.157512328	0.52423307	-0.201151166	0.350468363	-0.510605089	0.45660338	-1.305164723	0.000509091
CG8616-RA	FBgn0261111	BHD	-0.234120809	0.349988332	-0.349224741	0.028692649	-0.265732746	0.081914909	0.135756096	0.417276602	-0.458916438	0.158340704	-0.437150072	0.418323464	-1.259430721	0.001840548
CG5841-RA	FBgn0263601	mib1	-0.07642377	0.685069045	-0.080426222	0.557955605	-0.053311665	0.579574341	0.280274902	0.099526213	-0.173904333	0.537782574	-0.39884141	0.527801575	-1.152403803	0.001461016
CG18103-RB	FBgn0264953	fos28F	-0.04042698	0.418016945	0.043617013	0.750981054	-0.16407606	0.224779233	0.022361791	0.857211728	-0.129007946	0.326010063	-0.169754342	0.67459978	-1.202888696	0.000509091
CG9232-RA	FBgn0263200	Galt	-0.165751418	0.251678606	-0.074643999	0.509007011	-0.025608514	0.805679438	0.09574095	0.51671445	-0.387476825	0.038808827	-0.513247427	0.234689319	-1.370315897	0.00068884
CG5907-RC	FBgn0083228	Frq2	0.130781887	0.298034529	0.158941078	0.00926088	0.061884816	0.649563206	0.073690611	0.34160303	0.046343506	0.771628844	-0.258920928	0.19829245	-1.152308188	0.000893824
CG12052-RS	FBgn0005630	lola	0.141816105	0.651580567	0.011486408	0.973405732	0.211690667	0.649780172	0.651285833	0.003167545	-0.002770986	0.984253338	-0.065575279	0.888733384	-1.963082731	0.000509091
CR31927-RA	FBgn0003926	snRNA:U3:22A	0.034515108	0.767423523	0.216593262	0.029758845	0.059136197	0.253320671	0.221906308	0.17623678	0.12188578	0.181998787	0.160796557	0.504503625	-1.020975896	0.000538803
CG3940-RA	FBgn0037788	CG3940	-0.036862637	0.664322202	0.012014742	0.815778247	0.121767702	0.191216017	0.199484631	0.057098767	-0.459967243	0.040204956	-0.426036572	0.358733496	-1.378838694	0.000656746
CG9059-RA	FBgn0030810	CG9059	-0.125935989	0.464509996	-0.091288334	0.490632999	-0.076859444	0.46692697	0.007808951	0.957779939	-0.092879364	0.694445118	-0.109963626	0.644270853	-1.136280747	0.000867756
CG13662-RA	FBgn0083946	CG34110	-0.035836971	0.664200474	0.066210718	0.507741625	-0.225619994	0.203501218	0.005436848	0.9507384	0.015089486	0.951793453	-0.084015325	0.673609563	-1.038944324	0.000659297
CG5215-RA	FBgn0263603	Zn72D	-0.149472479	0.240231561	-0.059952127	0.469292082	-0.1299895	0.216307978	0.021928232	0.870290874	-0.365787572	0.256067825	-0.438566894	0.40026659	-1.41367795	0.00055333
CG5069-RA	FBgn0014143	croc	-0.045151837	0.808105147	0.02501756	0.887023431	-0.076137429	0.532150255	0.070852993	0.557870437	-0.272180917	0.357834405	-0.365751331	0.336637241	-1.144839939	0.001075763
CG5682-RA	FBgn0032480	Edem2	-0.018301902	0.887480773	-0.174025649	0.310537151	-0.016995092	0.935075698	0.203410062	0.216414749	-0.189111904	0.158951181	-0.129510326	0.771783072	-1.011646634	0.000562541
CG32555-RC	FBgn0026375	RhoGAPp190	-0.043855098	0.81651695	-0.149821422	0.66058721	-0.138245961	0.725311593	0.51057289	0.016774699	-0.367720601	0.17683375	-0.229720651	0.635272998	-1.48782333	0.000509091
CG8084-RA	FBgn0011746	ana	-0.032134927	0.683758732	0.104547776	0.613255742	0.004320917	0.977904526	0.211727299	0.430689148	-0.195818714	0.427252537	-0.093574569	0.854758194	-1.25145982	0.000606842
CG5123-RA	FBgn0003997	W	-0.081189729	0.455843728	-0.177895662	0.424646326	-0.220909623	0.272188156	0.273925285	0.029813838	-0.064174423	0.792766358	-0.37559579	0.471617837	-1.424980129	0.000579328
CG1007-RA	FBgn0000575	emc	-0.031199788	0.855990259	-0.133412425	0.437670329	-0.02310634	0.918795701	0.120141674	0.250939527	-0.238073423	0.149910776	-0.531449604	0.356739693	-1.873915174	0.001037912
CG5467-RA	FBgn0263289	scrib	-0.055600276	0.675067932	0.133722712	0.174572754	0.008852326	0.922807102	0.063359654	0.599676145	0.139291253	0.549950018	-0.11215082	0.535511778	-1.43871171	0.000621513
CG9635-RF	FBgn0023172	RhoGEF2	-0.12956796	0.448213475	-0.247354661	0.354269255	-0.091699393	0.698545179	0.209516467	0.061961793	-0.344632949	0.1139412	-0.30543709	0.598213975	-1.346782165	0.000509091
CG4491-RA	FBgn0005771	noc	-0.389885986	0.100426042	-0.294705421	0.320927397	-0.399570595	0.321187767	0.279501561	0.160252259	-0.209340189	0.599885956	-0.576856111	0.4777965	-1.997359687	0.000517508
CG7223-RB	FBgn0010389	htl	-0.146744649	0.457079974	-0.2001341	0.058319622	-0.12374691	0.411975338	0.156738133	0.281153946	-0.295123926	0.339312188	-0.498438483	0.324584158	-1.428846223	0.001082239
CG12972-RA	FBgn0037076	ebd2	-0.091270043	0.20528632	0.008452858	0.866468327	-0.279733553	0.065282755	0.207092061	0.04008732	-0.003853919	0.980170029	-0.336147149	0.373399761	-1.243086621	0.000519483
CG5170-RE	FBgn0027835	Dp1	-0.266534682	0.150930344	-0.079437658	0.198569482	-0.011285178	0.918796753	0.235155839	0.12839375	0.149281456	0.557843658	-0.231401816	0.501862885	-1.548143544	0.000588885
CG18024-RA	FBgn0029123	SoxN	-0.144870563	0.061872538	-0.138118422	0.614890825	-0.344974183	0.299246875	0.650112209	0.002413954	-0.159952724	0.69605824	-0.296735462	0.695357792	-1.740073829	0.001787612
CG12769-RA	FBgn0033252	CG12769	0.003837683	0.973898629	0.24622231	0.296355055	-0.046100964	0.732390043	0.129731603	0.573903175	-0.010774095	0.930069322	-0.015186173	0.968596173	-1.095409319	0.000521477
CG31902-RA	FBgn0051902	Spn28Da	0.152757759	0.334770226	0.140821011	0.542931764	0.040916242	0.845786368	0.126740569	0.582921949	-0.006067121	0.939993264	0.167760707	0.563244624	-1.013256465	0.000660805
CG10601-RB	FBgn0014343	mirr	-0.048697111	0.874047374	-0.194947167	0.545339714	-0.06837522	0.871819874	0.640978179	0.005735075	-0.40270668	0.147553565	-0.18913276	0.73354431	-1.354591725	0.000509091
CG6669-RA	FBgn0017590	klg	-0.09160963	0.175914095	0.037538756	0.822860957	-0.121831878	0.394856773	0.053734875	0.503313458	0.118136488	0.364103126	-0.108503657	0.529450415	-1.313541139	0.000509091
CG12462-RA	FBgn0086899	tlk	-0.298429426	0.163200403	-0.022178665	0.86893853	-0.224663298	0.225784111	0.288775223	0.288901346	0.022220535	0.900495622	0.021943501	0.966734551	-1.076381712	0.000878877
CG11247-RB	FBgn0037120	CG11247	0.080859754	0.547661021	-0.119194678	0.463244933	-0.05666898	0.564508943	0.209531706	0.356053953	-0.159838456	0.372980484	-0.18396954	0.726012819	-1.441152317	0.000525063
CG4262-RA	FBgn0260400	elav	0.094226046	0.514260306	0.022116052	0.850998446	0.02815094	0.91996526	0.624420352	0.064189968	0.088290166	0.764878564	-0.024421423	0.970221844	-2.070548526	0.002350009
CG12052-RA	FBgn0005630	lola	-0.153960595	0.451707854	-0.217625861	0.245224721	-0.107760854	0.256315181	0.034289438	0.749622314	0.05703124	0.732400542	-0.058362982	0.68896408	-1.484618255	0.000509091
CG14764-RA	FBgn0033236	CG14764	0.366548146	0.022487517	0.150143705	0.399159389	-0.078704273	0.639041768	-1.341069547	0.039125625	0.621813952	0.099782688	-0.617458923	0.582997041	1.692314643	0.000509091
CG30002-RA	FBgn0260474	CG30002	0.138507596	0.292159439	0.170410336	0.500456594	0.093013642	0.641013031	0.147661973	0.231920505	-0.044963223	0.715680722	0.106699351	0.576696477	-1.163806832	0.000531112
CG32755-RA	FBgn0052755	CG32755	-0.068825047	0.204356079	-0.02275496	0.722335906	-0.139224938	0.347958445	0.026467666	0.754264144	0.008109038	0.957757129	0.103773703	0.521090611	-1.2228456	0.000509091
CG14396-RD	FBgn0011829	Ret	0.022395134	0.626808186	-0.044856462	0.819149134	0.169415732	0.272601542	0.333935764	0.030586303	-0.088712286	0.246715515	0.217489723	0.089232241	-1.059223228	0.000828762
CG7549-RB	FBgn0260386	mtg	-0.126109574	0.17225017	0.08061781	0.385465044	-0.140939953	0.43532767	-0.035435934	0.793160855	-0.24770204	0.377167118	-0.202797421	0.558177741	-1.148798753	0.000509091
CG13956-RA	FBgn0040207	kat80	-0.10087925	0.472970633	-0.078633575	0.441209864	0.013533313	0.879508824	0.227195357	0.51896492	-0.034247345	0.87679136	0.143426903	0.717289422	-1.324754245	0.000509091
CG1129-RB	FBgn0037279	CG1129	-0.088053605	0.568869046	-0.211934441	0.064491675	-0.131683768	0.539559427	0.518079626	0.049604791	-0.11912286	0.720333771	-0.139761196	0.671056916	-1.762289812	0.000805041
CG1449-RA	FBgn0004607	zfh2	0.048010757	0.849354281	-0.004550674	0.989888152	0.091173327	0.816718882	0.420675216	0.014898159	-0.311974305	0.133922014	-0.137367309	0.796925923	-1.758330442	0.000569827
CG2956-RA	FBgn0003900	twi	-0.14553204	0.271170037	-0.372317586	0.04356166	-0.481822099	0.063124942	0.016555682	0.946315419	-0.431529005	0.358527857	-0.914922897	0.335392596	-1.472719554	0.001221467
CG3611-RA	FBgn0035069	CG3611	0.029970704	0.828622956	-0.057116049	0.740743549	-0.127492216	0.580302747	0.06594356	0.813151267	-0.102078687	0.663708729	-0.005785737	0.990019921	-1.152043904	0.000985122
CG10844-RA	FBgn0011286	Rya-r44F	-0.194813971	0.179832666	-0.080383511	0.801707119	0.050859325	0.775104858	-0.034695025	0.822231535	0.109669137	0.64109986	-0.219875891	0.607648701	-1.505722634	0.000509091
CG14813-RA	FBgn0028969	deltaCOP	0.015755901	0.937743014	-0.268716088	0.2315246	-0.021762796	0.943847731	0.165325982	0.554854508	-0.030242296	0.863896333	-0.004030948	0.985280479	-1.430080029	0.000552455
CG3665-RA	FBgn0000635	Fas2	0.082315007	0.699827974	0.155309943	0.393830446	0.24118519	0.497241405	0.458171566	0.000433333	0.172344797	0.456524172	-0.284640236	0.608369936	-2.201666956	0.000509091
CG10800-RA	FBgn0017551	Rca1	-0.133629776	0.327588082	-0.359831838	0.098232967	-0.176535344	0.084774858	0.271000307	0.166135997	-0.355186279	0.256417826	-0.36339718	0.448253074	-1.651942585	0.000519147
CG17914-RA	FBgn0032601	yellow-b	-0.154423122	0.10560321	0.073153678	0.48167685	-0.014860692	0.911559373	-0.162145227	0.60349301	0.071277995	0.87802527	-0.292030255	0.481585607	-1.303501579	0.000509091
CG31481-RA	FBgn0051481	pb	0.055597906	0.441613041	0.152703054	0.280551282	0.104389307	0.443215408	0.254855883	0.045939659	0.032175252	0.877456651	0.139607401	0.478710205	-1.204941042	0.000509091
CG33152-RA	FBgn0008636	hbn	-0.139590677	0.292050342	-0.059842221	0.462455076	-0.071162379	0.561156074	0.048514125	0.584644219	-0.293899813	0.27061152	-0.439863523	0.434667031	-1.205082755	0.000509091
CG3558-RA	FBgn0025681	CG3558	-0.107370683	0.735689915	-0.263947061	0.446445091	-0.271244625	0.463342966	0.155379561	0.255065476	-0.424377923	0.204092014	-0.511606143	0.328244051	-1.127415523	0.000509091
CG18497-RA	FBgn0016977	spen	-0.132622672	0.4764878	-0.14096139	0.608236555	-0.061921048	0.854299623	0.266126524	0.053861154	-0.153995785	0.37870448	-0.30406019	0.498772447	-1.443303857	0.000509091
CG14909-RA	FBgn0038458	VhaM9.7-d	-0.122198786	0.017127598	0.06080278	0.682916932	0.006429153	0.965970127	0.022011191	0.908252829	-0.240910696	0.241483501	-0.275958024	0.554092142	-1.234151419	0.000509091
CG2958-RA	FBgn0040102	lectin-24Db	-0.022779458	0.865998597	0.084353433	0.713479228	0.076480218	0.608172828	0.219693548	0.279120206	-0.166484194	0.063895398	-0.053489596	0.832588073	-1.285260344	0.000532504
CG32232-RA	FBgn0052232	CG32232	-0.037483029	0.438757683	0.128532963	0.541345432	0.007966291	0.943486613	0.090381766	0.562376685	-0.041384154	0.640915669	0.163608784	0.221940705	-1.115081177	0.000655924
CG17962-RA	FBgn0004052	Z600	-0.084667827	0.68512556	-0.085766068	0.698078213	-0.223048041	0.228483035	0.664967454	0.381575094	-0.539623244	0.06406952	0.233834656	0.785743891	-1.708892137	0.003840082
CG14322-RA	FBgn0038532	CG14322	-0.120757832	0.440262221	-0.228661353	0.395573918	-0.162170306	0.373405867	-0.048625502	0.645556031	-0.425619132	0.086457994	-0.572093021	0.240626524	-1.044469952	0.00067953
CG17943-RA	FBgn0010105	comm	-0.244926009	0.098894854	-0.451721993	0.050850762	-0.329027729	0.100573522	0.1825897	0.247307264	-0.543445012	0.203752909	-0.750616339	0.343099851	-2.285865695	0.000509091
CG13454-RA	FBgn0036503	CG13454	-0.681371273	0.044937081	-1.017309523	0.001076991	-0.044300425	0.829091447	-0.109696889	0.739452787	-1.002358043	0.011651902	-0.420408988	0.479659629	-1.713365684	0.000545386
CG8091-RA	FBgn0026404	Nc	0.113670835	0.405662258	-0.008824277	0.957311422	0.015731565	0.895271318	-1.100208237	0.068341134	0.577416933	0.046954062	-0.238004767	0.818263946	1.268106089	0.000516757
CG14447-RA	FBgn0029830	Grip	-0.102418681	0.570486845	-0.063752444	0.674716694	-0.054638754	0.709937167	-0.002292851	0.973272413	0.093428409	0.259969164	-0.152342312	0.058411367	-1.084541337	0.000520592
CG1939-RA	FBgn0037469	Dpck	-0.088889587	0.448902782	-0.242136614	0.036654132	-0.101502228	0.387845273	0.085188786	0.528157601	-0.197803188	0.268707202	-0.111619899	0.657322635	-1.100534599	0.000746598
CG3424-RA	FBgn0036007	path	-0.225273714	0.268377171	-0.382769359	0.024901203	-0.351276512	0.083137585	-0.148170938	0.59304278	-0.484691571	0.155848935	-0.928359496	0.216923939	-1.170474694	0.000939227
CG7968-RA	FBgn0028532	CG7968	0.01692082	0.709300928	0.070769866	0.684717631	0.380871279	0.100521727	-0.000658741	0.99778183	-0.104193527	0.546721496	-0.08126998	0.826054874	-1.117167098	0.000525063
CG9985-RA	FBgn0016984	sktl	0.073876186	0.749809702	-0.084146855	0.397085215	0.025041595	0.494100971	0.300232873	0.182394297	-0.228435751	0.187171085	0.006330862	0.981521008	-1.205790817	0.000509091
CG4858-RA	FBgn0037011	CG4858	-0.029922727	0.618229675	-0.230093199	0.096399331	-0.100823197	0.446547155	0.13729892	0.492781241	-0.500285925	0.100094164	-0.137679882	0.739578288	-1.584496112	0.000509091
CG6541-RA	FBgn0028412	Mst33A	0.165608827	0.489667256	0.105144922	0.701471938	0.188281732	0.337204543	0.165857016	0.372673713	0.000237741	0.998093767	0.142167159	0.56326413	-1.141275775	0.001151528
CG10662-RA	FBgn0263873	sick	-0.116293186	0.548648552	-0.046899635	0.731404148	-0.083107989	0.272905358	0.089478696	0.605627409	-0.238306219	0.187347364	-0.418770024	0.522672832	-1.473994634	0.000509091
CG31774-RA	FBgn0051774	fred	-0.031263772	0.722848905	0.142899627	0.192469496	-0.00925328	0.895587005	-0.052442981	0.729455398	-0.018536824	0.943277257	-0.07810613	0.747978789	-1.379856417	0.000509091
CG14436-RA	FBgn0259228	C3G	0.038459757	0.674115945	0.120769762	0.166792179	-0.041308623	0.792297686	0.045353563	0.744433551	-0.049609693	0.780829667	0.116853857	0.658843296	-1.380882242	0.000509091
CG18446-RA	FBgn0033458	CG18446	-0.024218792	0.904798562	-0.367092989	0.173402081	-0.264400182	0.430987516	0.090760526	0.648058459	-0.56852972	0.061892175	-0.475979432	0.202681669	-1.339630143	0.001030453
CG1099-RA	FBgn0023388	Dap160	0.008364629	0.937985467	-0.124204588	0.12758514	-0.056427578	0.522531825	0.065977563	0.498441522	-0.311060327	0.111663268	-0.210703769	0.434176792	-1.016701487	0.00051206
CG32838-RA	FBgn0259247	CG42345	-0.030467834	0.832917721	0.146003333	0.45019177	-0.038162066	0.581266115	-0.127198885	0.221094408	0.008308155	0.808948715	0.289719405	0.033800434	-1.035933342	0.000890732
CG8110-RA	FBgn0024187	syd	-0.008976668	0.969781485	-0.12448528	0.586037675	-0.150494737	0.387621038	0.128702738	0.683812104	-0.411536771	0.039763234	-0.110726539	0.82883213	-1.146851156	0.00051206
CG32676-RA	FBgn0052676	CG32676	-0.066029628	0.8435589	-0.261487211	0.395165471	-0.033085059	0.925384449	0.273016255	0.321474167	-0.094847271	0.725029321	0.136231148	0.312513135	-1.362146438	0.00051206
CG7005-RA	FBgn0013953	Esp	-0.235524033	0.221214691	-0.380422143	0.058157173	-0.106608544	0.725781568	0.083922552	0.714015959	-0.763665807	0.049683022	-0.671341454	0.334321418	-1.892401275	0.000537251
CG10016-RA	FBgn0024244	drm	0.260493236	0.218929389	-0.070648268	0.812708357	0.070825343	0.786793481	0.374785396	0.208917569	-0.50418299	0.124603675	-0.521856827	0.545881906	-1.831754958	0.000647101
CG4005-RA	FBgn0034970	yki	0.128445522	0.538515735	-0.06237386	0.772314679	0.120046796	0.586154913	-0.129536416	0.034734899	-0.163121295	0.130554683	-0.228261162	0.210611533	-1.283694254	0.000509091
CG12007-RA	FBgn0037293	CG12007	-0.235703896	0.17762974	-0.217533085	0.272730241	-0.343962625	0.114172806	-0.085261179	0.433289922	-0.509151752	0.167484986	-0.680431828	0.278848215	-1.257443739	0.000509091
CG4761-RA	FBgn0001323	knrl	-0.091306314	0.609527896	-0.178068464	0.323976281	-0.039936838	0.822859001	0.237347655	0.039356628	-0.378676444	0.211446198	-0.74157159	0.367580768	-1.992729695	0.000509091
CG4008-RA	FBgn0025117	und	-0.235196499	0.349001217	-0.343938143	0.059974145	-0.18835312	0.318680764	0.04721224	0.857595456	-0.051967311	0.784634104	0.001643589	0.99426402	-1.255516842	0.000520592
CG5517-RA	FBgn0001247	Ide	-0.152051424	0.563372991	-0.233329304	0.410718618	-0.261490663	0.297967651	0.250666402	0.204229979	-0.325024596	0.358403651	-0.355586645	0.40424856	-1.553381585	0.000509091
CG9211-RA	FBgn0031872	ihog	-0.186774517	0.29087089	-0.218018382	0.318995395	-0.084394937	0.086915559	0.076960457	0.41258835	-0.469663195	0.168242023	-0.483582661	0.457909008	-1.444610224	0.000650306
CG5488-RA	FBgn0004854	B-H2	0.158351048	0.239921805	-0.002722946	0.977399899	0.029216321	0.817094768	0.13596306	0.231674077	0.089156659	0.427720612	0.100851528	0.560674096	-1.09405589	0.000519147
CG8598-RA	FBgn0035766	eco	-0.314276192	0.142079501	-0.552202128	0.022756888	-0.069736081	0.705478563	0.302912163	0.179638442	-0.733655202	0.039016692	-0.100863782	0.749768307	-1.149136261	0.000519147
CG32945-RA	FBgn0052945	CG32945	0.150951714	0.279609709	0.181554144	0.445208777	0.230126477	0.18142321	-0.00776539	0.977354669	-0.084081339	0.430746308	-0.016047646	0.963964033	-1.135226726	0.000659297
CG32592-RA	FBgn0030600	hiw	-0.143025595	0.580762019	-0.141395735	0.285822893	-0.098324841	0.282956614	0.023635544	0.760296104	-0.357052632	0.17916318	-0.217534588	0.517020117	-1.266200295	0.000509091
CR32646-RB	FBgn0086675	fne	-0.360686714	0.170023089	-0.19900037	0.691285994	-0.13277887	0.610968555	-0.207912454	0.48889142	0.298817893	0.516783777	-0.368265471	0.442477397	-1.447891393	0.000509091
CG12819-RB	FBgn0037810	sle	0.130718193	0.400705824	-0.095509435	0.498573228	0.153338172	0.003134483	0.322346744	0.04447737	-0.347873357	0.119519239	-0.234446268	0.555905462	-1.300959359	0.000662827
CG18647-RA	FBgn0045759	bin	-0.137106688	0.711646806	-0.062256375	0.742512073	-0.014728096	0.953362555	0.277521805	0.039120776	-0.421732175	0.048226267	0.100790821	0.648847058	-1.356713711	0.000595014
CG12487-RA	FBgn0040487	BobA	0.026580336	0.849268527	-0.733804962	0.015819778	-0.461985091	0.120124638	0.33962461	0.412852679	-0.82795436	0.095791041	-0.379561999	0.623032118	-2.18188744	0.004316972
CG5961-RA	FBgn0038056	CG5961	-0.310244175	0.160636477	-0.162070834	0.10841323	-0.145322875	0.173849406	-0.16517061	0.023450742	-0.365514148	0.088760406	-0.292760201	0.568194687	-1.468853445	0.000509091
CR31273-RC	FBgn0020556	bxd	-0.080388015	0.750329158	0.071779249	0.720296184	0.001412783	0.993654687	0.07176244	0.712526053	-0.266716353	0.026514734	0.046078889	0.898872634	-1.32848639	0.000509091
CG30494-RA	FBgn0263077	CG43340	0.058190845	0.552110986	0.133499763	0.459366615	0.044359915	0.851635039	0.062267342	0.526109584	-0.102685201	0.228423748	0.220340512	0.418123134	-1.102811104	0.000550701
CG6863-RA	FBgn0004885	tok	0.006106455	0.975967383	-0.045443956	0.699832327	-0.071545232	0.574726063	0.09415115	0.553421807	-0.427992206	0.108255578	-0.251398277	0.436032891	-1.73883944	0.000645666
CG10671-RB	FBgn0035586	CG10671	-0.134254264	0.5510411	-0.226907079	0.096398063	-0.168806706	0.169980235	0.037653255	0.872155359	0.017053737	0.879631921	0.018514346	0.93039476	-1.085683993	0.000545866
CG7245-RA	FBgn0031414	eys	-0.070247035	0.700068998	0.047968456	0.62087915	0.054198479	0.470981726	0.015390424	0.916971624	-0.058252157	0.670737395	-0.021159132	0.931503819	-1.180813128	0.000527259
CG8542-RA	FBgn0001220	Hsc70-5	-0.204204268	0.206369002	-0.204552986	0.338681832	0.020237755	0.460308612	0.172191677	0.178917715	-0.320319112	0.314708605	-0.335158945	0.515462781	-1.748387668	0.000509091
CG9996-RA	FBgn0039273	CG9996	0.013006174	0.942904242	-0.110162187	0.438074704	0.050277349	0.723304058	0.224914033	0.090713475	-0.319249247	0.12902892	-0.047674108	0.917691864	-1.367066813	0.000509091
CG12052-RF	FBgn0005630	lola	-0.18142057	0.317233282	-0.08177644	0.725571693	-0.029011849	0.692682287	0.087861273	0.58339311	0.097094272	0.556377947	-0.118184171	0.750322727	-1.363037236	0.000509091
CG13035-RB	FBgn0036628	CG13035	-0.040356829	0.831706165	0.158294539	0.25030946	0.151236494	0.197887478	-0.0618482	0.562055429	-0.07521162	0.498077982	0.036385276	0.812411349	-1.123204332	0.00051206
CG9339-RB	FBgn0032901	sky	0.238661102	0.348331301	0.091601134	0.757796942	0.123428385	0.588711419	0.410311837	0.031399204	-0.07284545	0.651804545	-0.003805789	0.99382884	-1.432142478	0.000866184
CG5201-RA	FBgn0020493	Dad	0.046704771	0.776780321	-0.037813338	0.823989204	0.240339319	0.250529773	0.071860231	0.491971838	-0.183305591	0.222452759	-0.029986608	0.892599953	-1.913905624	0.000509091
CG1921-RB	FBgn0014388	sty	0.07618436	0.79248293	0.033542113	0.854216973	0.129508513	0.647872611	0.721953231	0.08950321	-0.093159919	0.551029153	0.299974357	0.57544358	-2.019084315	0.000509091
CG6622-RA	FBgn0003091	Pkc53E	0.187963595	0.486348437	0.257974141	0.414412123	0.206567519	0.208313661	0.130877121	0.355732582	0.10946955	0.289354531	0.483849771	0.05057784	-1.240051493	0.004399559
CG13954-RA	FBgn0033405	CG13954	0.188776805	0.14241015	0.236254766	0.26603597	-0.105436543	0.399906472	0.06392421	0.659769006	-0.047931817	0.829618287	0.018657265	0.951932214	-1.037840324	0.000537251
CG17077-RB	FBgn0003118	pnt	0.00063758	0.997804208	0.076627722	0.734906796	0.245461366	0.27688227	0.335881098	0.051222591	0.077484896	0.147684133	-0.467249026	0.453851777	-1.458186172	0.005400187
CG9020-RA	FBgn0027093	Aats-arg	-0.134268376	0.421576635	-0.313185581	0.071843313	0.044428707	0.467069267	-0.0714396	0.655374517	-0.129906048	0.261202743	-0.617541541	0.322355714	-1.343259965	0.000790863
CG10035-RA	FBgn0038028	CG10035	-0.137592456	0.80382746	-0.583680471	0.114190837	-0.200302315	0.734344144	0.40096407	0.292519305	-0.688033648	0.176386412	0.034339261	0.862945583	-2.21373696	0.000509091
CG8224-RB	FBgn0011300	babo	0.254345702	0.194265296	0.104652798	0.667384512	0.205927127	0.29476219	-0.443448705	0.587895562	-0.01204213	0.93747706	0.20056283	0.773974652	-1.129155437	0.00055333
CG12154-RA	FBgn0004102	oc	-0.134451899	0.572189873	-0.089290264	0.625552742	0.185108211	0.161216773	0.203128038	0.256964239	-0.137299897	0.037085956	-0.231722321	0.658859289	-1.208652689	0.001001856
CG18802-RA	FBgn0011740	alpha-Man-II	-0.048399672	0.801895618	-0.244926018	0.152364081	0.153844352	0.153731948	-0.166004337	0.701609094	-0.297212864	0.051504534	-0.078216018	0.755339291	-1.158008426	0.001515938
CG6739-RA	FBgn0031926	CG6739	0.058848985	0.554234225	0.021314125	0.84374715	0.192120145	0.005744207	-0.057558726	0.735342529	0.045621079	0.782804217	0.031462182	0.8138138	-1.09203785	0.00053333
CG2160-RA	FBgn0033266	Socs44A	-0.213102587	0.234529963	-0.325691741	0.176400509	-0.034060135	0.87247849	-0.010761932	0.921114506	-0.191399957	0.345971345	-0.388687232	0.488645411	-1.626070041	0.000623953
CG6827-RB	FBgn0013997	Nrx-IV	-0.092912466	0.671771228	-0.130337799	0.191180502	-0.00327331	0.99055825	0.005652427	0.958624899	0.053635584	0.839801811	-0.558294054	0.373680734	-1.705019113	0.001208767
CG2145-RA	FBgn0030251	CG2145	-0.191769561	0.338528144	-0.444723371	0.014018011	-0.097219788	0.603125966	0.204709431	0.081312173	-0.528770872	0.183475853	-0.864022309	0.271296929	-1.300545497	0.002378241
CG17149-RA	FBgn0260397	Su(var)3-3,Su(var)3-3	0.090839973	0.60014701	-0.074829476	0.709471606	-0.044397286	0.699896568	-0.743079316	0.042706299	0.491073088	0.161411855	-0.189849612	0.698230872	1.025086197	0.001235778
CG15576-RB	FBgn0029700	CG15576	-0.088252808	0.643512468	0.03295745	0.630373856	-0.008192285	0.959265799	-0.193298725	0.431761071	0.46248449	0.293026452	0.038036119	0.695775267	-1.027376309	0.002608059
CG2198-RA	FBgn0000071	Ama	-0.127387895	0.744094503	-0.37765645	0.445594271	0.012062619	0.915687134	0.213338659	0.628126862	-0.358463585	0.185489135	-0.775786059	0.202030018	-2.316976577	0.007862426
CG8561-RA	FBgn0261269	conv	-0.146759842	0.520203893	-0.197277995	0.018392293	0.109771276	0.422672066	-0.31405711	0.540505351	-0.180903008	0.436489135	-0.527072476	0.170051188	-1.169830495	0.003206637
CG8335-RA	FBgn0033069	CG8335	-0.279380083	0.229795774	-0.066804411	0.168481816	-0.021383991	0.855370514	-0.26171324	0.450559335	-0.162716573	0.295034346	-0.19762683	0.551763386	-1.294316509	0.000521263
CG1279-RA	FBgn0015831	Rtnl2	-0.260553752	0.158885856	-0.19707154	0.013337407	-0.078564775	0.336944432	-0.749287084	0.236325905	-0.27160444	0.238599663	-0.221951877	0.163925484	-1.112446615	0.000569827
CG16870-RA	FBgn0025115	Acyp	0.001375594	0.995897751	-0.158787052	0.02422286	0.068990771	0.395001562	-0.576546864	0.278598564	-0.016667294	0.817212228	0.092680583	0.266897928	-1.002814001	0.000922535
CG8668-RA	FBgn0031988	CG8668	-0.082453089	0.741304373	-0.141874521	0.057267846	0.014645416	0.877145869	-0.550972336	0.260648751	-0.197885759	0.293618055	-0.253260955	0.464867458	-1.003533138	0.006755319
CG15128-RA	FBgn0034467	CG15128	0.204463169	0.198918859	0.085696281	0.319438942	0.04520921	0.673089746	-0.026581706	0.851850172	0.051556732	0.655991303	-0.095999003	0.603415296	-1.082179069	0.00054827
CG15086-RB	FBgn0034374	CG15086	0.028868981	0.775445464	0.059487086	0.70777613	0.047557513	0.708989005	0.191129009	0.172347426	0.000433089	0.997958418	-0.088787544	0.630187905	-1.127955734	0.000510478
CG3777-RC	FBgn0024989	CG3777	-0.675735465	0.03839431	-0.059149732	0.884730737	0.062870956	0.874389864	-0.245204391	0.364747725	0.182831194	0.558464049	-0.236202411	0.40767506	-1.305904823	0.000676857
CG17131-RA	FBgn0029128	tyn	-0.197234247	0.348937494	-0.210787285	0.288285207	0.046125939	0.728751647	0.039483406	0.849893772	0.466493771	0.160281274	0.268861966	0.188722283	-1.511196974	0.00067953
CG12910-RA	FBgn0033502	CG12910	-0.181809127	0.201573788	-0.100712459	0.384251354	-0.169869517	0.203359803	-0.140172881	0.226074301	-0.107958599	0.486623484	-0.162360309	0.590077565	-1.254929816	0.000769454
CG5830-RA	FBgn0036556	CG5830	0.08067265	0.740346047	-0.07177249	0.673734386	0.00034891	0.998311708	0.400087936	0.123032008	-0.238090019	0.084796193	-0.170505146	0.720316276	-1.449125356	0.000509091
CG5002-RA	FBgn0034275	CG5002	0.018207032	0.953186082	-0.106111661	0.620389098	0.332243211	0.148111299	0.194318486	0.161195476	-0.229200037	0.238753593	-0.414093496	0.436180622	-1.315884712	0.008759031
CG6246-RA	FBgn0085424	nub	-0.224859544	0.215072199	-0.346198651	0.265761758	-0.012584492	0.954671379	0.182433852	0.466933957	-0.536847253	0.054475339	-0.622036864	0.411903021	-2.031589744	0.000703263
CG2096-RA	FBgn0000711	flw	0.003729982	0.976991815	-0.07215357	0.777264755	-0.181801037	0.403744693	-0.840915769	0.055583474	0.76216103	0.090968424	-0.079014059	0.910171552	1.036148689	0.001981549
CG15733-RA	FBgn0259240	Ten-a	0.055538202	0.742765031	0.157936694	0.25916689	0.049891866	0.778992225	0.103078676	0.564894984	0.131539979	0.415580247	0.589442367	0.083258259	-1.244170082	0.000509091
CG11711-RA	FBgn0259481	Mob2	-0.010543887	0.949396775	-0.033998312	0.890344633	-0.073742728	0.788791305	0.165960203	0.208661848	-0.013493952	0.9463915	-0.346779565	0.232133908	-1.033833604	0.000519147
CG31545-RA	FBgn0027951	MTA1-like	0.128720074	0.352837258	0.104337655	0.72581967	-0.068129391	0.818704759	-0.056542505	0.865628297	-0.355753061	0.067385129	-0.36377322	0.629764939	-1.662785344	0.000509091
CG9614-RH	FBgn0003089	pip	-0.421732723	0.037231406	-0.174563947	0.385245252	-0.222104268	0.367476933	-0.319238873	0.007527856	-0.181511268	0.342663947	-0.112776727	0.582265479	-1.044608187	0.000509091
CG16708-RA	FBgn0037315	Cerk	-0.00951271	0.929030891	0.050135043	0.63777688	-0.036724667	0.816767808	0.186058118	0.082668312	-0.022338392	0.821269486	0.065401607	0.62917585	-1.184731032	0.000513185
CG31753-RA	FBgn0045852	ham	-0.050786512	0.614183545	0.015558635	0.890559841	-0.05932098	0.65573969	0.116952726	0.397316858	-0.087215638	0.654532001	-0.228961632	0.47731255	-1.249828334	0.000569827
CG1988-RB	FBgn0037464	CG1988	-0.139587635	0.349970465	-0.149035752	0.257342827	-0.167855676	0.217827683	-0.162108332	0.182477406	-0.347347306	0.103789343	-0.418119511	0.250236154	-1.345640691	0.000509091
CG30159-RB	FBgn0050159	CG30159	-0.220214009	0.266484357	-0.258326941	0.175400169	-0.143802975	0.396040062	0.240396808	0.417653128	-0.265868542	0.183937737	-0.274070357	0.231778409	-1.261013005	0.000547327
CG11326-RE	FBgn0031850	Tsp	-0.092956964	0.646408756	-0.177030253	0.171177672	-0.043364393	0.742671226	0.195044267	0.070558172	0.231541848	0.167893838	-0.230028465	0.453506905	-1.582318552	0.000509091
CG7343-RA	FBgn0264754	btsz	-0.086507261	0.515487433	-0.3239913	0.17450777	-0.175036737	0.380440975	0.389088749	0.052530935	-0.53631058	0.178566818	-0.549108568	0.459636537	-1.654012303	0.000828799
CG14372-RA	FBgn0038156	CG14372	-0.006620369	0.914486339	0.235881655	0.379630709	0.098015561	0.522561224	0.067982041	0.793793065	-0.037205547	0.86001142	0.098317654	0.842790964	-1.453896608	0.000509091
CG33292-RA	FBgn0264711	CG33292	0.03916993	0.601910802	0.026852213	0.805613911	-0.103412032	0.618453753	-0.051347808	0.799718352	-0.138577045	0.460717743	-0.517639923	0.407621335	-1.092878878	0.000801629
CG31622-RD	FBgn0264556	Gr39a	-0.03993634	0.625171106	0.100415405	0.592828733	0.078488084	0.636481653	0.241703318	0.1268125	-0.077546884	0.380611107	0.168776035	0.542268763	-1.050228716	0.000745364
CG30349-RA	FBgn0050349	CG30349	0.023485546	0.912028554	-0.248834991	0.177340646	0.04103202	0.830650608	0.358561313	0.387236561	-0.032966727	0.813121262	0.248142251	0.306597514	-1.308347133	0.001017903
CG4019-RC	FBgn0034885	CG4019	-0.258756735	0.183369155	-0.207458175	0.688029724	0.16523082	0.736832822	-0.194487529	0.41333079	-0.182522686	0.602402891	-0.107236154	0.632104745	-1.316326716	0.000509091
CG3065-RA	FBgn0034946	CG3065	-0.114349203	0.506060097	-0.282784507	0.227433653	-0.117198148	0.509789547	0.62834582	0.05700853	-0.16772323	0.398679417	-0.114165538	0.608337001	-1.398996713	0.000571407
CG32134-RA	FBgn0005592	btl	-0.156133839	0.468860386	-0.065522423	0.754246256	-0.133140288	0.265736981	-0.041960909	0.8760361	-0.264958266	0.325050821	-0.5525572	0.375008214	-1.582484674	0.002156869
CG12212-RA	FBgn0003053	peb	-0.177044313	0.482412471	-0.402152511	0.059312639	-0.156056519	0.570321351	0.276801842	0.209435948	-0.300471003	0.139441662	-0.463953172	0.44652889	-1.935657868	0.000744881
CG15288-RB	FBgn0261563	wb	-0.193261957	0.402886253	-0.115565815	0.54659095	-0.212606939	0.212909572	0.084671253	0.689770436	-0.229126893	0.47730588	-0.397653855	0.397508519	-1.468475948	0.001194779
CG9139-RA	FBgn0262937	Rabex-5	-0.2074439	0.17544292	-0.238367083	0.211747115	-0.187730625	0.337697341	0.272316714	0.062306612	-0.371183423	0.133022795	-0.42871601	0.308931579	-1.308104543	0.00051206
CG6061-RA	FBgn0033846	mip120	-0.097519261	0.536243555	-0.260942402	0.219602033	-0.176331177	0.275611231	0.270955946	0.01532266	-0.212730004	0.31357141	-0.311289626	0.531580014	-1.062949636	0.001361504
CG12173-RA	FBgn0037305	CG12173	-0.085591285	0.534252642	-0.182471257	0.266197528	-0.162367439	0.294366806	-0.006336059	0.89320343	-0.327521107	0.196321931	-0.174975509	0.446717997	-1.021803618	0.000520059
CG13188-RA	FBgn0033668	CG13188	-0.05607182	0.735251059	0.105964045	0.620050706	-0.027931282	0.880618383	0.046886136	0.34990178	0.004766191	0.949551999	0.213308989	0.345885718	-1.001594488	0.0006209
CG9614-RF	FBgn0003089	pip	-0.146838039	0.293277666	-0.058802837	0.396443839	-0.08303975	0.480113999	0.078449638	0.47972864	0.215884725	0.195037762	-0.066462154	0.669581152	-1.173575132	0.00096761
CG16899-RA	FBgn0262477	FoxP	0.19968304	0.136847532	0.239305921	0.369523033	0.077110632	0.616095645	0.092981792	0.689161735	-0.141690097	0.354468001	-0.337824809	0.458016481	-1.078574556	0.00051206
CG2507-RB	FBgn0002306	sas	-0.143091445	0.37418825	-0.098306405	0.418651957	-0.048939678	0.643423866	0.068232231	0.784646415	-0.241563784	0.443358212	-0.536168308	0.484306601	-1.408808118	0.000519147
CG1732-RA	FBgn0039915	CG1732	0.053975776	0.41248136	0.076121203	0.756857757	-0.072108319	0.380301232	0.093049165	0.64303443	0.191651103	0.134881546	0.09597641	0.775247687	-1.215346921	0.000509091
CG9126-RB	FBgn0045073	Stim	0.088476281	0.714466759	-0.151890418	0.36688783	-0.176402108	0.524760927	-0.905069425	0.048742849	0.588625559	0.175527109	-0.307602733	0.692154326	1.178747694	0.001362442
CG15893-RA	FBgn0250869	CG42240	0.304012699	0.082178737	0.061620048	0.649258925	-0.217080521	0.264080187	-1.090732699	0.08925786	0.503405985	0.078617281	-0.740404495	0.454767315	1.889120311	0.000509091
CG7103-RA	FBgn0030964	Pvf1	0.067855538	0.111377473	-0.026880363	0.866000763	-0.155352567	0.2229876	-0.033299574	0.748801566	0.442153424	0.0711753	0.266690191	0.25728312	1.212538379	0.001108223
CG6185-RA	FBgn0036150	Ir68a	-0.007928833	0.923172362	-0.045081889	0.642561198	0.01778025	0.784443483	-0.013053391	0.93285953	-0.394714694	0.096619017	-0.561464187	0.263942834	-1.206636717	0.00051206
CG1028-RL	FBgn0260642	Antp	-0.055288496	0.471478468	-0.086998322	0.455566099	-0.123337554	0.484213	0.30316149	0.15092735	-0.30969321	0.37515448	-0.454107005	0.219212705	-1.162814456	0.000519147
CG15118-RA	FBgn0034418	CG15118	-0.065484127	0.714527208	-0.246172925	0.261952037	-0.171866333	0.508683305	0.28509192	0.192766318	-0.33389565	0.206701413	-0.286192739	0.398725909	-1.420004291	0.000509091
CG14066-RB	FBgn0261618	larp	-0.205248973	0.280300134	-0.19628648	0.400912852	-0.111330233	0.676380666	0.494128088	0.002606982	0.108665222	0.635756619	0.113135119	0.553441403	-1.222275712	0.000797498
CG12348-RB	FBgn0003380	Sh	-0.18349361	0.06539569	0.076734624	0.706374152	-0.158236171	0.338182309	0.110748673	0.737013209	0.04743599	0.875507732	0.000711685	0.998846366	-1.000379105	0.001360601
CG3126-RA	FBgn0259228	C3G	-0.089139737	0.515273776	-0.230170335	0.286784047	-0.089528685	0.61987567	0.119308623	0.359548036	-0.024306924	0.739060183	-0.003517873	0.964070928	-1.213268944	0.000753489
CG11648-RA	FBgn0000015	Abd-B	-0.085335574	0.546531792	-0.038941254	0.824578227	-0.034985993	0.81175338	0.224996784	0.370695159	-0.311049717	0.135393689	-0.382774986	0.560382034	-1.957212516	0.000586955
CG6813-RA	FBgn0037923	CG6813	-0.013140532	0.934562997	-0.171914824	0.509780297	-0.174872512	0.364536164	0.219116997	0.061186146	-0.174117387	0.164868268	0.191720355	0.185250036	-1.055579882	0.00051206
CG2219-RA	FBgn0039889	CG2219	0.036810085	0.732252987	-0.246424108	0.231511906	-0.069897722	0.73388911	0.013377418	0.905220281	-0.090429678	0.238512621	-0.005638787	0.96211717	-1.047235263	0.000509091
CG1887-RA	FBgn0035290	CG1887	0.062949355	0.739373605	-0.020527386	0.903791389	-0.04648516	0.792084992	0.455881026	0.257453023	0.042465165	0.734705157	0.162175858	0.59592542	-1.095424009	0.000595014
CG13001-RA	FBgn0030806	CG13001	0.057109827	0.803904029	-0.176813333	0.419274927	-0.121272605	0.6847559	0.354648985	0.300947666	-0.252275608	0.108195379	-0.019201551	0.879172352	-1.038394172	0.000640507
CG14033-RA	FBgn0046776	CR14033	-0.127005471	0.383519466	-0.22513037	0.164048089	-0.273272066	0.278521072	-0.406840511	0.098920359	0.389612397	0.224272903	-0.095272808	0.783647104	1.184869891	0.001850902
CG3171-RA	FBgn0046687	Tre1	-0.189226807	0.470660332	-0.346226461	0.127551424	-0.176373106	0.113412569	0.077239177	0.652703325	-0.368654002	0.294690758	-0.460704229	0.338319206	-1.166955723	0.002483661
CG16959-RA	FBgn0036481	CG16959	-0.164014693	0.409097094	-0.203175379	0.061410415	-0.103008902	0.402190101	0.265800023	0.106242822	-0.23595391	0.344145163	-0.047730179	0.912001472	-1.478990432	0.000509091
CG7771-RA	FBgn0004666	sim	-0.08633747	0.306150347	-0.187540438	0.404892351	-0.179130866	0.28465942	0.189545278	0.083708277	-0.194872173	0.029973101	0.078700384	0.244690453	-1.115596285	0.000520059
CG17577-RA	FBgn0033775	Cyp9h1	0.169993864	0.049346685	0.124282282	0.522880553	0.034971506	0.830666073	0.174536512	0.023470818	0.041979162	0.669221774	-0.069597033	0.118662309	-1.13514252	0.000509091
CG6860-RB	FBgn0032633	Lrch	0.197205731	0.03135248	0.044628142	0.810666626	0.122722228	0.385223852	0.238827492	0.016772758	-0.020464857	0.834193991	0.175623073	0.365377277	-1.232212926	0.000509091
CG10327-RA	FBgn0025790	TBPH	0.349714223	0.053502979	0.041502626	0.859940376	0.061613072	0.640475089	0.079275769	0.656606287	-0.491274745	0.144223258	-0.175146195	0.437515498	-1.548484121	0.000509091
CG11186-RA	FBgn0019650	toy	-0.08617611	0.632408455	-0.124203075	0.235383957	-0.04897627	0.475591671	0.242605933	0.091438349	-0.295962831	0.151653154	0.062647194	0.512239526	-1.388139629	0.000509091
CG4559-RA	FBgn0020414	Idgf3	0.020092878	0.809937146	0.061454792	0.868654162	0.060383286	0.652010374	0.049155693	0.795036613	0.024239696	0.879261845	-0.084725249	0.511594991	-1.304953221	0.000509091
CG9066-RA	FBgn0030703	MSBP	0.148611712	0.343422835	-0.214218471	0.216717422	-0.042867532	0.639677595	-0.580844302	0.200172624	0.573487587	0.084702817	0.021760004	0.980427012	1.00043484	0.000586926
CG8408-RA	FBgn0030850	CG8408	-0.072856421	0.74218038	-0.274594556	0.160524593	-0.127197707	0.215314667	0.123843964	0.12979857	-0.240463387	0.040794864	0.00888356	0.966878374	-1.401236361	0.000524097
CG33116-RA	FBgn0053116	CG33116	0.014552736	0.956538818	-0.326340165	0.192400715	-0.180391929	0.632432269	0.269222751	0.367407832	-0.573330257	0.062854296	-0.411846533	0.548811902	-1.678451448	0.000687174
CG8342-RA	FBgn0002578	m1	-0.213113189	0.194170969	-0.30168222	0.692473324	-0.281195672	0.242546603	0.166038245	0.375609631	-0.137544552	0.544019804	-0.486906747	0.364636245	-1.650334512	0.000509091
CG17650-RA	FBgn0031365	CG17650	-0.138106703	0.2238854	-0.232859959	0.111557598	-0.332309287	0.127705072	0.155701586	0.012073513	-0.331254314	0.044866914	-0.094969671	0.181884964	-1.338033906	0.000509091
CG12249-RA	FBgn0021776	mira	-0.422525959	0.187009996	-0.640133654	0.076464448	-0.566874217	0.215345185	0.460809393	0.092359642	-0.463817113	0.184747034	-0.019075573	0.945829115	-2.058512483	0.001509479
CG31755-RA	FBgn0051755	CG31755	0.365446774	0.016120249	0.191303991	0.151467063	0.071813499	0.688292391	-0.675618872	0.097465958	0.537367146	0.070540282	-0.091744741	0.919504271	1.027847857	0.001192302
CG15255-RA	FBgn0028950	CG15255	-0.000799931	0.994998604	0.29895231	0.133137779	0.243076497	0.045115108	-0.087766622	0.79771881	-0.044975461	0.854901951	-0.250521422	0.680062746	-1.480689147	0.000509091
CG12942-RA	FBgn0033569	CG12942	-0.056696855	0.824029039	-0.271694271	0.363061258	-0.231011678	0.379036187	0.302921883	0.114112291	-0.274695957	0.22371842	0.068594826	0.870853247	-1.147951602	0.000744138
CG10195-RA	FBgn0032787	CG10195	-0.211585733	0.027992595	-0.337663747	0.089825336	-0.428558012	0.081871113	-0.005947154	0.965348177	-0.516949544	0.173424463	-0.23821091	0.336342367	-1.108193808	0.000509091
CG33070-RA	FBgn0264270	Sxl	-0.082056082	0.745977485	-0.366820063	0.330447215	-0.41933787	0.357165742	0.691325365	0.031588593	-0.144364553	0.648953709	0.368801474	0.292432481	-2.261816009	0.000509091
CG16965-RA	FBgn0032387	CG16965	0.003465988	0.985081344	-0.091842109	0.559055932	-0.015179574	0.892885305	0.046336384	0.626151876	0.023088723	0.824046995	0.175828188	0.2196153	-1.208849559	0.000509091
CG32491-RO	FBgn0002781	mod(mdg4)	0.214962233	0.217880199	0.144302187	0.511289317	0.062875977	0.6124815	0.371683355	0.018634933	-0.089596267	0.70861723	0.186373704	0.411453487	-1.000049506	0.000509091
CG13349-RA	FBgn0033886	CG13349	0.139526031	0.297964659	-0.162113819	0.418095446	-0.153252239	0.011711976	0.110134149	0.527257744	-0.085282254	0.515817154	0.227761619	0.480575003	-1.267876524	0.000509091
CG8205-RA	FBgn0023441	fus	0.041945281	0.857539798	-0.092992073	0.426724224	-0.099225704	0.048279409	0.360992546	0.287345521	0.348868823	0.070943983	0.229621692	0.349330809	-1.236427054	0.000684409
CG7266-RA	FBgn0000565	Eip71CD	-0.20555185	0.152058829	-0.254823073	0.160430961	-0.067690348	0.806864393	0.020255609	0.89594257	-0.617708516	0.155977604	-0.862828032	0.185095306	-1.657954062	0.000509091
CG15216-RA	FBgn0261802	CG42748	-0.094804844	0.467261061	0.048683752	0.454726233	0.075898058	0.373147611	-0.046064417	0.753035748	-0.03404657	0.842051304	-0.049280254	0.866510451	-1.128126189	0.00056777
CG11019-RA	FBgn0263355	CG11019	-0.02623287	0.909773103	0.089447159	0.640844995	0.062434681	0.475798654	-0.057336997	0.807284718	-0.159242973	0.27317936	-0.174072508	0.650419141	-1.224367934	0.000611334
CG10275-RA	FBgn0032683	kon	-0.123370928	0.404023903	-0.063265664	0.585038658	-0.08942732	0.494926856	0.019162271	0.79274896	0.260457482	0.164171403	-0.081407556	0.800827641	-1.65432808	0.000509091
CG7166-RA	FBgn0037107	CG7166	0.01723641	0.92729058	0.045522892	0.770931346	0.027278153	0.782784235	-0.034768858	0.867989163	-0.178002245	0.211596116	-0.02696267	0.938712671	-1.130413935	0.000509091
CG3841-RA	FBgn0032131	CG3841	0.060886361	0.23759777	0.064931377	0.53255817	-0.1127483	0.36806994	0.070961779	0.49490673	0.035770761	0.867584857	0.320129765	0.094876725	-1.097333077	0.000525934
CG11875-RA	FBgn0039301	CG11875	0.267277624	0.056155463	-0.020624898	0.902017847	-0.022963606	0.850175571	0.383163077	0.003934707	0.008385708	0.951172892	0.389262603	0.016081196	-1.041648254	0.000629137
CG10440-RA	FBgn0034636	CG10440	0.120706657	0.393937643	0.021910523	0.861766738	-0.019696883	0.845451573	0.106268907	0.325510583	0.161747911	0.36487812	0.012157976	0.838886373	-1.012160233	0.000527233
CG10489-RA	FBgn0035644	Pole2	-0.037516584	0.842856808	-0.230761849	0.19802582	-0.229216184	0.08305824	0.023111496	0.338808568	-0.342348878	0.216950209	0.1668007	0.677649612	-1.009821845	0.000531553
CG5993-RA	FBgn0004956	os	-0.229144115	0.25715793	-0.356983645	0.074784534	-0.347997161	0.058124104	0.190069202	0.359401783	-0.498415914	0.081528683	0.209096028	0.374255138	-1.398784935	0.000509091
CG7313-RA	FBgn0036783	CheA75a	-0.063251451	0.259804766	-0.111264135	0.088092488	-0.161286791	0.002763597	0.157588847	0.071101799	0.145755955	0.36172851	0.384500148	0.163926802	-1.114344158	0.00051569
CG12131-RA	FBgn0027619	Adam	0.192612207	0.436230551	-0.113549313	0.310472631	0.19027946	0.053834313	-0.018622859	0.95411459	-0.362052192	0.183496209	-0.25410774	0.510612347	-1.641538283	0.000509091
CG9256-RA	FBgn0040297	Nhe2	0.36858843	0.047076884	0.085779211	0.517416696	0.133349358	0.100809504	0.506150894	0.056010736	-0.469705463	0.161083464	0.363398715	0.352346115	-1.325108822	0.000509091
CG8722-RC	FBgn0033247	Nup44A	-0.149072181	0.439573091	-0.413654839	0.057400213	-0.369517683	0.025565696	0.10502993	0.578277701	-0.278805091	0.388383022	0.163615746	0.5957199	-1.009652037	0.000928917
CG9668-RA	FBgn0003250	Rh4	-0.336755694	0.294258683	-0.240224906	0.336918971	-0.372757379	0.046960236	-0.126630738	0.362619413	-0.675903132	0.110805009	-0.359927019	0.47080922	-1.022763894	0.000535165
CG13091-RA	FBgn0032055	CG13091	0.001689356	0.991095951	-0.093434585	0.379593402	-0.06298688	0.416562639	0.08989599	0.523562978	-0.17505911	0.530141804	-0.016905477	0.931031806	-1.134009583	0.000509091
CG3434-RA	FBgn0036000	CG3434	-0.04629557	0.82683164	-0.375615099	0.173157049	-0.233882976	0.388710631	0.00634674	0.896574735	-0.178713687	0.252192857	-0.341515369	0.259192458	-1.09744164	0.000569827
CG11347-RA	FBgn0035542	DOR	-0.196363576	0.520881576	-0.340971771	0.253721543	-0.309027197	0.353404121	0.341737284	0.079579674	-0.360847203	0.358680654	-0.443606766	0.421578475	-1.33260641	0.000509091
CG3106-RA	FBgn0030148	CG3106	-0.274692064	0.032090381	-0.185342331	0.659553408	-0.037420153	0.91981866	0.104525926	0.774320022	0.359046352	0.374929584	0.259533391	0.483414687	-1.200039511	0.000569827
CG40485-RB	FBgn0069973	CG40485	-0.070632717	0.688806516	-0.220353557	0.091069762	-0.127694995	0.498999397	0.153469948	0.172102728	0.147453433	0.188059738	0.29335201	0.174777964	-1.024179416	0.002241726
CG1743-RB	FBgn0001145	Gs2	-0.170570333	0.247781014	-0.184363341	0.53138412	0.284024335	0.034958843	0.158652981	0.614188275	0.092848728	0.80960078	0.353517537	0.296014834	-1.727234218	0.000525063
CG9837-RA	FBgn0037635	CG9837	-0.090013821	0.744468743	-0.171149299	0.323431386	-0.001449706	0.988399286	-0.02437106	0.800209934	-0.19492047	0.014121075	0.276036447	0.17844622	-1.232842021	0.000596834
CG31640-RA	FBgn0085409	CG34380	0.138109891	0.627091656	0.050764393	0.762455548	0.115526738	0.549237457	0.393874265	0.296202867	-0.295545554	0.334273787	0.096044584	0.906114599	-1.424143128	0.000509091
CG15816-RA	FBgn0261570	CG42684	0.413817378	0.032851387	0.066378911	0.618052791	0.161759447	0.259648752	0.271510266	0.3997997	-0.105802383	0.587904047	0.350571229	0.411024584	-1.370787548	0.000509091
CG31022-RA	FBgn0039776	PH4alphaEFB	-0.133828459	0.542463427	-0.075503833	0.493443351	-0.038857236	0.703146829	0.201276799	0.192407768	-0.322306338	0.291837342	-0.481456283	0.527985205	-1.828663452	0.000547327
CG6043-RC	FBgn0264894	CG6043	0.077885873	0.647531257	0.008146277	0.907341193	-0.046177279	0.704277515	0.125108005	0.563221037	0.179366684	0.39312688	0.151070204	0.534987835	-1.041431694	0.000509091
CG15591-RA	FBgn0037415	Osi8	-0.120689182	0.563069929	0.092424855	0.331041472	-0.120989542	0.369758576	0.029494813	0.817873034	0.025341087	0.924208442	0.196003039	0.561974483	-1.230746696	0.000601846
CG9162-RA	FBgn0031778	CG9162	0.019161201	0.941272904	0.039656117	0.868748659	-0.042453594	0.686344117	0.05321299	0.794197803	-0.154911172	0.363563693	0.033372001	0.924183778	-1.157533105	0.000823801
CG31367-RA	FBgn0261641	CG42724	-0.082085109	0.707340531	0.04661472	0.831416207	-0.034131551	0.72805485	0.026099907	0.762071938	-0.14162943	0.374546798	0.018502529	0.961761488	-1.400066994	0.000525063
CG1553-RC	FBgn0033224	CG1553	-0.144187347	0.491389017	-0.377861623	0.023964991	-0.165621085	0.360574152	0.014195367	0.813866344	-0.476766057	0.132753624	0.179547449	0.104812921	-1.210189361	0.000509091
CG11387-RB	FBgn0004198	ct	-0.002278384	0.98862813	-0.118141311	0.307576675	-0.02889654	0.668562823	-0.172221702	0.722146052	0.244097581	0.031534556	0.15979423	0.696136386	-1.063588961	0.001349416
CG8676-RA	FBgn0261239	Hr39	-0.095829882	0.784711886	-0.137483078	0.684156294	0.018829201	0.95592768	0.417482256	0.026298697	-0.024625293	0.915689995	0.100774413	0.853037863	-1.767470984	0.000556136
CG12250-RB	FBgn0261287	ymp	0.030335597	0.861141881	-0.272909388	0.040473145	-0.044485956	0.633138917	0.14065583	0.376858437	-0.182561857	0.16997901	0.332890326	0.137864304	-1.131705221	0.00147839
CG11958-RB	FBgn0015622	Cnx99A	-0.090571115	0.591316159	-0.244532308	0.229643483	-0.00778295	0.94880935	-0.004442507	0.988335099	-0.191572672	0.476631638	0.035992695	0.589515818	-1.896812601	0.000509091
CG15488-RA	FBgn0085424	nub	0.117832273	0.632076939	0.093671201	0.56969271	0.099086783	0.489825342	0.150047368	0.370168931	-0.03455335	0.855964493	0.148930446	0.506467285	-1.072377666	0.000831766
