# Supplementary material for: The role of Dichaete in transcriptional regulation during Drosophila embryonic development
Source: BMC Genomics. 2013 Dec 8;14:861. doi: 10.1186/1471-2164-14-861 (PMC3866562; doi:10.1186/1471-2164-14-861)
Supplement: Additional file 10: Table S10 — Cooccur Analysis of TF overlaps. Headers: tf1, transcription factor 1 dataset; tf2, transcription factor 2 dataset; overlapped_in_tf1, number of TF1 binding interval overlapping TF2; n_tf1, number of binding intervals in TF1 dataset; percent_in_tf1, fraction of TF1 dataset overlapping with TF2; overlapped_in_tf2, number of TF2 binding intervals overlapping with TF1; n_tf2, number of TF2 binding intervals in dataset; percent_in_tf2, fraction of TF2 intervals overlapping TF1; nsamples, number of resampling runs; pvalue, raw p value, padjust; adjusted p value; Gene 1, TF 1 gene name; Gene 2, TF2 gene name. [file 1471-2164-14-861-S10.txt]

"Supp Table 10, cooccur analysis of overlapping TF binding"												
tf1	tf2	overlapped_in_tf1	n_tf1	percent_in_tf1	overlapped_in_tf2	n_tf2	percent_in_tf2	nsamples	pvalue	padjust	Gene 1	Gene 2
bcd_2_3h_ChIP_Berk_fdr1_union_rel5	twi_2_3h_ChIP_Berk_fdr1_union_rel5	751	801	93.75780275	686	7673	8.940440506	10000	0.00629937	0.007349265	Bcd	Twi
cad_0_8h_ChIP_timeunion_rel5	sens_4_8h_ChIP_union_rel5	4735	9671	48.96081067	7041	19296	36.48942786	10000	1.00E-04	0.000139986	Cad	Sens
Dichaete_core_uberset	prospero_4_7h_FDR25_DamID_Brandlab_rel5	1390	6707	20.72461607	901	1477	61.00203114	10000	1.00E-04	0.000139986	Dichaete	Pros
Dichaete_core_uberset	twi_2_3h_ChIP_Berk_fdr1_union_rel5	3923	6707	58.49112867	3359	7673	43.77687997	10000	1.00E-04	0.000139986	Dichaete	Twi
h_0_8h_ChIP_timeunion_rel5	twi_2_3h_ChIP_Berk_fdr1_union_rel5	3183	5122	62.14369387	2788	7673	36.33520136	10000	0.03509649	0.03779622	Hairy	Twi
hb_2_3h_ChIP_Berk_fdr1_union_rel5	Kr_0_8h_ChIP_timeunion_rel5	1604	2179	73.61174851	1468	4552	32.24956063	10000	1.00E-04	0.000139986	Hb	Kr
hb_2_3h_ChIP_Berk_fdr1_union_rel5	twi_2_3h_ChIP_Berk_fdr1_union_rel5	1856	2179	85.17668655	1703	7673	22.19470872	10000	1.00E-04	0.000139986	Hb	Twi
kni_2_3h_ChIP_Berk_fdr1_union_rel5	Kr_0_8h_ChIP_timeunion_rel5	194	196	98.97959184	173	4483	3.859022976	10000	0.04049595	0.04049595	Kni	Kr
Kr_0_8h_ChIP_timeunion_rel5	shn_2_3h_ChIP_Berk_fdr1_union_rel5	329	4483	7.338835601	355	367	96.73024523	10000	1.00E-04	0.000139986	Kr	Shn
Kr_0_8h_ChIP_timeunion_rel5	twi_2_3h_ChIP_Berk_fdr1_union_rel5	3109	4552	68.29964851	3033	7673	39.52821582	10000	1.00E-04	0.000139986	Kr	Twi
prd_2_3h_ChIP_Berk_fdr1_union_rel5	twi_2_3h_ChIP_Berk_fdr1_union_rel5	1743	2097	83.11874106	1617	7673	21.07389548	10000	1.00E-04	0.000139986	Prd	Twi
prospero_4_7h_FDR25_DamID_Brandlab_rel5	sens_4_8h_ChIP_union_rel5	1040	1477	70.41299932	1955	19077	10.24794255	10000	1.00E-04	0.000139986	Pros	Sense
sens_4_8h_ChIP_union_rel5	twi_2_3h_ChIP_Berk_fdr1_union_rel5	6229	19077	32.65188447	4179	7673	54.4637039	10000	1.00E-04	0.000139986	Sens	Twi
shn_2_3h_ChIP_Berk_fdr1_union_rel5	twi_2_3h_ChIP_Berk_fdr1_union_rel5	362	367	98.63760218	336	7588	4.42804428	10000	0.00189981	0.00241794	Shn	Twi
