# Supplementary material for: The role of Dichaete in transcriptional regulation during Drosophila embryonic development
Source: BMC Genomics. 2013 Dec 8;14:861. doi: 10.1186/1471-2164-14-861 (PMC3866562; doi:10.1186/1471-2164-14-861)
Supplement: Additional file 11: Table S11 — Genes bound by Dichaete and Prospero. [file 1471-2164-14-861-S11.txt]

Supp Table 11, Genes bound by Dichaete and Prospero
Gene > DB identifier	Gene > Name	Gene > Symbol
FBgn0000014	abdominal A	abd-A
FBgn0000015	Abdominal B	Abd-B
FBgn0000042	Actin 5C	Act5C
FBgn0000061	aristaless	al
FBgn0000071	Amalgam	Ama
FBgn0000097	anterior open	aop
FBgn0000099	apterous	ap
FBgn0000163	bazooka	baz
FBgn0000216	Bearded	Brd
FBgn0000233	buttonhead	btd
FBgn0000251	caudal	cad
FBgn0000279	Cecropin C	CecC
FBgn0000287	spalt-related	salr
FBgn0000395	crossveinless 2	cv-2
FBgn0000411	Dichaete	D
FBgn0000459	disconnected	disco
FBgn0000463	Delta	Dl
FBgn0000479	dunce	dnc
FBgn0000490	decapentaplegic	dpp
FBgn0000492	Drop	Dr
FBgn0000497	dachsous	ds
FBgn0000542	echinus	ec
FBgn0000546	Ecdysone receptor	EcR
FBgn0000547	echinoid	ed
FBgn0000560	eagle	eg
FBgn0000568	Ecdysone-induced protein 75B	Eip75B
FBgn0000576	empty spiracles	ems
FBgn0000577	engrailed	en
FBgn0000591	Enhancer of split m8, helix-loop-helix	E(spl)m8-HLH
FBgn0000606	even skipped	eve
FBgn0000625	eyegone	eyg
FBgn0000659	fork head	fkh
FBgn0001075	fat	ft
FBgn0001077	fushi tarazu	ftz
FBgn0001090	bangles and beads	bnb
FBgn0001099	gonadal	gdl
FBgn0001147	gooseberry-neuro	gsb-n
FBgn0001148	gooseberry	gsb
FBgn0001168	hairy	h
FBgn0001170	Homeodomain protein 2.0	H2.0
FBgn0001180	hunchback	hb
FBgn0001235	homothorax	hth
FBgn0001250	inflated	if
FBgn0001257	Ecdysone-inducible gene L2	ImpL2
FBgn0001316	klarsicht	klar
FBgn0001320	knirps	kni
FBgn0001981	escargot	esg
FBgn0001983	worniu	wor
FBgn0002522	labial	lab
FBgn0002543	leak	lea
FBgn0002564	Larval serum protein 1 gamma	Lsp1gamma
FBgn0002578	Kazal-type protease inhibitor m1	Kaz-m1
FBgn0002609	Enhancer of split m3, helix-loop-helix	E(spl)m3-HLH
FBgn0002629	Enhancer of split m4, Bearded family member	E(spl)m4-BFM
FBgn0002631	Enhancer of split m5, helix-loop-helix	E(spl)m5-HLH
FBgn0002632	Enhancer of split m6, Bearded family member	E(spl)m6-BFM
FBgn0002633	Enhancer of split m7, helix-loop-helix	E(spl)m7-HLH
FBgn0002643	mastermind	mam
FBgn0002732	Enhancer of split malpha, Bearded family member	E(spl)malpha-BFM
FBgn0002733	Enhancer of split mbeta, helix-loop-helix	E(spl)mbeta-HLH
FBgn0002735	Enhancer of split mgamma, helix-loop-helix	E(spl)mgamma-HLH
FBgn0002778	minidiscs	mnd
FBgn0002855	Accessory gland protein 26Aa	Acp26Aa
FBgn0002856	Accessory gland protein 26Ab	Acp26Ab
FBgn0002931	net	net
FBgn0002932	neuralized	neur
FBgn0002945	naked cuticle	nkd
FBgn0002985	odd skipped	odd
FBgn0003002	odd paired	opa
FBgn0003016	outspread	osp
FBgn0003079	pole hole	phl
FBgn0003117	pannier	pnr
FBgn0003118	pointed	pnt
FBgn0003129	Pox meso	Poxm
FBgn0003138	Protein tyrosine phosphatase 61F	Ptp61F
FBgn0003145	paired	prd
FBgn0003175	plexus	px
FBgn0003254	ribbon	rib
FBgn0003270	absent MD neurons and olfactory sensilla	amos
FBgn0003300	runt	run
FBgn0003302	roughex	rux
FBgn0003310	Star	S
FBgn0003328	scab	scb
FBgn0003339	Sex combs reduced	Scr
FBgn0003345	scalloped	sd
FBgn0003396	schnurri	shn
FBgn0003430	sloppy paired 1	slp1
FBgn0003448	snail	sna
FBgn0003460	sine oculis	so
FBgn0003502	Btk family kinase at 29A	Btk29A
FBgn0003507	serpent	srp
FBgn0003513	spineless	ss
FBgn0003525	string	stg
FBgn0003607	Suppressor of variegation 205	Su(var)205
FBgn0003651	seven up	svp
FBgn0003714	technical knockout	tko
FBgn0003715		CG16778
FBgn0003716	thickveins	tkv
FBgn0003731	Epidermal growth factor receptor	Egfr
FBgn0003862	trithorax	trx
FBgn0003866	teashirt	tsh
FBgn0003892	patched	ptc
FBgn0003896	tailup	tup
FBgn0003900	twist	twi
FBgn0003926	small nuclear RNA U3 at 22A	snRNA:U3:22A
FBgn0003944	Ultrabithorax	Ubx
FBgn0003963	u-shaped	ush
FBgn0003997	Wrinkled	W
FBgn0004009	wingless	wg
FBgn0004052	Z600	Z600
FBgn0004054	zerknullt-related	zen2
FBgn0004055	unzipped	uzip
FBgn0004108	Neurotactin	Nrt
FBgn0004167	karst	kst
FBgn0004168	Serotonin receptor 1A	5-HT1A
FBgn0004170	scute	sc
FBgn0004198	cut	ct
FBgn0004228	midgut expression 1	mex1
FBgn0004359	Transcript 48	T48
FBgn0004362	High mobility group protein D	HmgD
FBgn0004364	18 wheeler	18w
FBgn0004369	Protein tyrosine phosphatase 99A	Ptp99A
FBgn0004394	POU domain protein 2	pdm2
FBgn0004449	Tenascin major	Ten-m
FBgn0004456	multiple edematous wings	mew
FBgn0004462	Protein kinase-like 17E	Pk17E
FBgn0004567	sloppy paired 2	slp2
FBgn0004569	argos	aos
FBgn0004595	prospero	pros
FBgn0004606	Zn finger homeodomain 1	zfh1
FBgn0004644	hedgehog	hh
FBgn0004646	optic ganglion reduced	ogre
FBgn0004647	Notch	N
FBgn0004666	single-minded	sim
FBgn0004795	retained	retn
FBgn0004839	off-track	otk
FBgn0004854	BarH2	B-H2
FBgn0004862	bagpipe	bap
FBgn0004870	bric a brac 1	bab1
FBgn0004876	center divider	cdi
FBgn0004878	castor	cas
FBgn0004892	sister of odd and bowl	sob
FBgn0004893	brother of odd with entrails limited	bowl
FBgn0004895	forkhead domain 64A	fd64A
FBgn0004919	goliath	gol
FBgn0004956	outstretched	os
FBgn0005558	eyeless	ey
FBgn0005613	Sox box protein 15	Sox15
FBgn0005624	Posterior sex combs	Psc
FBgn0005631	roundabout	robo
FBgn0005658	Ets at 65A	Ets65A
FBgn0005666	bent	bt
FBgn0005771	no ocelli	noc
FBgn0008636	homeobrain	hbn
FBgn0008646	E5	E5
FBgn0008651	ladybird late	lbl
FBgn0010109	deadpan	dpn
FBgn0010382	Cyclin E	CycE
FBgn0010385	Defensin	Def
FBgn0010389	heartless	htl
FBgn0010433	atonal	ato
FBgn0010452	tartan	trn
FBgn0010504	kermit	kermit
FBgn0010575	scribbler	sbb
FBgn0011206	boule	bol
FBgn0011241	crossbronx	cbx
FBgn0011259	Sema-1a	Sema-1a
FBgn0011278	ladybird early	lbe
FBgn0011592	frazzled	fra
FBgn0011653	masquerade	mas
FBgn0011656	Myocyte enhancer factor 2	Mef2
FBgn0011674	inscuteable	insc
FBgn0011701	reversed polarity	repo
FBgn0011706	reaper	rpr
FBgn0011766	E2F transcription factor	E2f
FBgn0011897	transfer RNA:lys2:56EF	tRNA:K2:56EF
FBgn0012004	transfer RNA:val3b:92Bb	tRNA:V3b:92Bb
FBgn0012017	transfer RNA:tyr1:22Fb	tRNA:Y1:22Fb
FBgn0012034	Acetyl Coenzyme A synthase	AcCoAS
FBgn0013272	Gp150	Gp150
FBgn0013469	klumpfuss	klu
FBgn0013726	peanut	pnut
FBgn0013751	Arrowhead	Awh
FBgn0013984	Insulin-like receptor	InR
FBgn0013997	Neurexin IV	Nrx-IV
FBgn0014019	Rhodopsin 5	Rh5
FBgn0014135	branchless	bnl
FBgn0014143	crocodile	croc
FBgn0014343	mirror	mirr
FBgn0014388	sprouty	sty
FBgn0015230	Glucose transporter type 3	Glut3
FBgn0015371	charlatan	chn
FBgn0015513	myoblast city	mbc
FBgn0015542	similar	sima
FBgn0015565
FBgn0015609	Cadherin-N	CadN
FBgn0015622	Calnexin 99A	Cnx99A
FBgn0015663	Dorothy	Dot
FBgn0015774	Netrin-B	NetB
FBgn0015777	nervana 2	nrv2
FBgn0015903	apontic	apt
FBgn0015904	araucan	ara
FBgn0015907	bancal	bl
FBgn0015919	caupolican	caup
FBgn0016031	lamina ancestor	lama
FBgn0016034	maelstrom	mael
FBgn0016078	wunen	wun
FBgn0016660	H15	H15
FBgn0016797	frizzled 2	fz2
FBgn0016930	smell impaired 35A	smi35A
FBgn0019650	twin of eyeless	toy
FBgn0020248	stem cell tumor	stet
FBgn0020257	partner of paired	ppa
FBgn0020299	stumps	stumps
FBgn0020371	Translocase inner membrane 17	Tim17b2
FBgn0020378	Sp1	Sp1
FBgn0020414	Imaginal disc growth factor 3	Idgf3
FBgn0020556	bithoraxoid	bxd
FBgn0020762	ABC transporter expressed in trachea	Atet
FBgn0020912	Ptx1	Ptx1
FBgn0021764	sidekick	sdk
FBgn0021776	miranda	mira
FBgn0022740	HLH54F	HLH54F
FBgn0022981	ripped pocket	rpk
FBgn0023143	Ubiquitin activating enzyme 1	Uba1
FBgn0023214	ETS-domain lacking	edl
FBgn0024189	sticks and stones	sns
FBgn0024244	drumstick	drm
FBgn0024245	doughnut on 2	dnt
FBgn0024288	Sox100B	Sox100B
FBgn0024289	Sorbitol dehydrogenase 1	Sodh-1
FBgn0025525	bric a brac 2	bab2
FBgn0025633		CG13366
FBgn0025676	CKII-alpha subunit interactor-3	CkIIalpha-i3
FBgn0025682	supercoiling factor	scf
FBgn0026061	Multiple inositol polyphosphate phosphatase 1	Mipp1
FBgn0026160	tonalli	tna
FBgn0026239	GUK-holder	gukh
FBgn0026316	Ubiquitin conjugating enzyme 10	UbcD10
FBgn0026319	TNF-receptor-associated factor 4	Traf4
FBgn0026320	Twin of m4	Tom
FBgn0026417	Hus1-like	Hus1-like
FBgn0027106	Innexin 7	Inx7
FBgn0027108	Innexin 2	Inx2
FBgn0027280	lethal (1) G0193	l(1)G0193
FBgn0027343	frizzled 3	fz3
FBgn0027364	Six4	Six4
FBgn0027546		CG4766
FBgn0027580		CG1516
FBgn0027601	pudgy	pdgy
FBgn0028369	kin of irre	kirre
FBgn0028377	gdl-ORF39	gdl-ORF39
FBgn0028506		CG4455
FBgn0028509	Centaurin gamma 1A	CenG1A
FBgn0028519		CG4500
FBgn0028532		CG7968
FBgn0028789	Dorsocross1	Doc1
FBgn0028844		CG15283
FBgn0028871	Cuticular protein 35B	Cpr35B
FBgn0028878		CG15269
FBgn0028882	tRNA:P:35Bd	tRNA:P:35Bd
FBgn0028892		CG4161
FBgn0028899		CG31817
FBgn0028913		CG3473
FBgn0028978	tribbles	trbl
FBgn0028999	nervous fingers 1	nerfin-1
FBgn0029091	Chitin synthase 2	CS-2
FBgn0029114	Tollo	Tollo
FBgn0029172	Fad2	Fad2
FBgn0029657		CG12535
FBgn0029820		CG16721
FBgn0029830	Glutamate receptor binding protein	Grip
FBgn0029881	pickled eggs	pigs
FBgn0029939		CG9650
FBgn0029940		CG1958
FBgn0029941		CG1677
FBgn0029943	Autophagy-specific gene 5	Atg5
FBgn0029951		CG11369
FBgn0029994		CG2254
FBgn0030054	Caf1-180	Caf1-180
FBgn0030148		CG3106
FBgn0030418		CG4004
FBgn0030664		CG8119
FBgn0030665		CG15646
FBgn0030666		CG12708
FBgn0030667		CG15599
FBgn0030766	methuselah-like 1	mthl1
FBgn0030870		CG6398
FBgn0030900	Holes in muscle	Him
FBgn0030905		CG15059
FBgn0030938		CG15047
FBgn0030941	wengen	wgn
FBgn0030964	PDGF- and VEGF-related factor 1	Pvf1
FBgn0030976		CG7378
FBgn0031016	kekkon5	kek5
FBgn0031064		CG12531
FBgn0031127		CG1835
FBgn0031128	hydra	hydra
FBgn0031129		CG1324
FBgn0031130		CG15452
FBgn0031224		CG11454
FBgn0031228		CG11455
FBgn0031550	Hippi	Che-13
FBgn0031596		CG15429
FBgn0031645		CG3036
FBgn0031738		CG9171
FBgn0031745		CG8965
FBgn0031757	Ucp4C	Ucp4C
FBgn0031879	uninflatable	uif
FBgn0031926		CG6739
FBgn0031959	spatzle 3	spz3
FBgn0031990		CG8552
FBgn0031999		CG8419
FBgn0032072		CG9483
FBgn0032131		CG3841
FBgn0032132		CG4382
FBgn0032253		CG5322
FBgn0032330	SAM-motif ubiquitously expressed punctatedly localized protein	Samuel
FBgn0032335		CG14915
FBgn0032360		CG14926
FBgn0032406		CG14947
FBgn0032439	RNA and export factor binding protein 2	Ref2
FBgn0032442		CG15485
FBgn0032489		CG15480
FBgn0032490		CG16813
FBgn0032493		CG15479
FBgn0032629	beat-IIIc	beat-IIIc
FBgn0032683	kon-tiki	kon
FBgn0032689		CG10413
FBgn0032723	short spindle 3	ssp3
FBgn0032730		CG10431
FBgn0032884	Pomp	Pomp
FBgn0032964		CG11630
FBgn0032965		CG11629
FBgn0032966		CG1421
FBgn0033043	Odorant receptor 42b	Or42b
FBgn0033069		CG8335
FBgn0033191		CG1598
FBgn0033277		CG14760
FBgn0033310	regular	rgr
FBgn0033317		CG8635
FBgn0033421		CG1888
FBgn0033457	N-terminal methyltransferase	Ntmt
FBgn0033458		CG18446
FBgn0033502		CG12910
FBgn0033648	Ionotropic receptor 48b	Ir48b
FBgn0033649	pyramus	pyr
FBgn0033652	thisbe	ths
FBgn0033674		CG8964
FBgn0033787		CG13321
FBgn0033856		CG13334
FBgn0034013	unc-5	unc-5
FBgn0034045		CG8249
FBgn0034083	lambik	lbk
FBgn0034275		CG5002
FBgn0034276		CG6385
FBgn0034321		CG14502
FBgn0034356		CG10924
FBgn0034374		CG15086
FBgn0034423		CG7229
FBgn0034475	Odorant-binding protein 56h	Obp56h
FBgn0034666		CG9294
FBgn0034667	cookie monster	comr
FBgn0034723		CG13506
FBgn0034834	Large Subunit 2	LS2
FBgn0034886	Phosphodiesterase 8	Pde8
FBgn0035094		CG9380
FBgn0035099		CG6845
FBgn0035101	p130CAS	p130CAS
FBgn0035139		CG13891
FBgn0035160		CG13897
FBgn0035338		CG13800
FBgn0035347		CG33232
FBgn0035348		CG16758
FBgn0035379	spatzle 5	spz5
FBgn0035445		CG12014
FBgn0035558		CG11357
FBgn0035619		CG10592
FBgn0035656		CG10479
FBgn0035699		CG13300
FBgn0035909	ergic53	ergic53
FBgn0035922	Peroxin 7	Pex7
FBgn0035953		CG5087
FBgn0035954	Dorsocross3	Doc3
FBgn0035955		CG5194
FBgn0035956	Dorsocross2	Doc2
FBgn0036043		CG8177
FBgn0036150	Ionotropic receptor 68a	Ir68a
FBgn0036156		CG11726
FBgn0036157		CG7560
FBgn0036158		CG6149
FBgn0036193		CG14135
FBgn0036246		CG17154
FBgn0036302	sosondowah	sowah
FBgn0036342		CG11279
FBgn0036343		CG14115
FBgn0036354	Proteome of centrioles 1	Poc1
FBgn0036411	Sox21a	Sox21a
FBgn0036414	nanchung	nan
FBgn0036428		CG9238
FBgn0036459		CG3349
FBgn0036490		CG6888
FBgn0036493		CG7255
FBgn0036494	Toll-6	Toll-6
FBgn0036503		CG13454
FBgn0036527		CG7304
FBgn0036531		CG6244
FBgn0036621	roquin	roq
FBgn0036622		CG4753
FBgn0036659		CG9701
FBgn0036663		CG9674
FBgn0036732	Organic anion transporting polypeptide 74D	Oatp74D
FBgn0036752	Adenosine deaminase-related growth factor A	Adgf-A
FBgn0036782		CG7320
FBgn0036783	Chemosensory protein A 75a	CheA75a
FBgn0036784		CG5103
FBgn0036816	I'm not dead yet	Indy
FBgn0036844	Mitogen-activated protein kinase phosphatase 3	Mkp3
FBgn0037014		CG13251
FBgn0037120		CG11247
FBgn0037153	olf413	olf413
FBgn0037162		CG11449
FBgn0037203	slimfast	slif
FBgn0037207	Mesoderm-expressed 2	Mes2
FBgn0037235		CG1103
FBgn0037236		Skp2
FBgn0037238		CG1090
FBgn0037284		CG14659
FBgn0037290		CG1124
FBgn0037291		CG14662
FBgn0037292		CG2022
FBgn0037293		CG12007
FBgn0037561		CG9630
FBgn0037562		CG11671
FBgn0037563		CG11672
FBgn0037612		CG8112
FBgn0037685	Odorant receptor 85f	Or85f
FBgn0037817	Cyp12e1	Cyp12e1
FBgn0037949		CG17360
FBgn0038003		CG3916
FBgn0038008		CG3942
FBgn0038053		CG18549
FBgn0038054		CG5509
FBgn0038070		CG6753
FBgn0038188	Arginine methyltransferase 9	Art9
FBgn0038242		CG14852
FBgn0038258		CG7362
FBgn0038341		CG14869
FBgn0038419		CG14879
FBgn0038566		CG14317
FBgn0038755	Heparan sulfate 6-O-sulfotransferase	Hs6st
FBgn0038887		CG7907
FBgn0039209		CG13624
FBgn0039349	Succinic semialdehyde dehydrogenase	Ssadh
FBgn0039350	jing interacting gene regulatory 1	jigr1
FBgn0039633		CG11873
FBgn0039659		CG14506
FBgn0039669		CG2014
FBgn0039670		CG7567
FBgn0039797		CG1340
FBgn0039840		CG11340
FBgn0039932	fussel	fuss
FBgn0039938	Sox102F	Sox102F
FBgn0040071	taranis	tara
FBgn0040089	meso18E	meso18E
FBgn0040296	Ocho	Ocho
FBgn0040385		CG12496
FBgn0040392		CG14050
FBgn0040487	Brother of Bearded A	BobA
FBgn0040529		CG9603
FBgn0040809		CG13465
FBgn0040992		CG10570
FBgn0041087	wunen-2	wun2
FBgn0041096	rolling pebbles	rols
FBgn0041103	no hitter	nht
FBgn0041160	comm2	comm2
FBgn0041604	dally-like	dlp
FBgn0042650	disco-related	disco-r
FBgn0043025	Male-specific insect derived growth factor	Msi
FBgn0043791		CG8147
FBgn0044047	Insulin-like peptide 6	Ilp6
FBgn0044049	Insulin-like peptide 4	Ilp4
FBgn0044328		CG32052
FBgn0044826	Pak3	Pak3
FBgn0045759	biniou	bin
FBgn0046776		CR14033
FBgn0050080		CG30080
FBgn0050089		CG30089
FBgn0050114		CG30114
FBgn0050194
FBgn0050364	hug-bell	hubl
FBgn0050398		CG30398
FBgn0050403		CG30403
FBgn0050404	Transport and Golgi organization 11	Tango11
FBgn0050506	transfer RNA:CR30506	tRNA:CR30506
FBgn0051163	Shal K[+] channel interacting protein	SKIP
FBgn0051414		CG31414
FBgn0051432	transfer RNA:CR31432	tRNA:CR31432
FBgn0051481	proboscipedia	pb
FBgn0051612		CG31612
FBgn0051632	senseless-2	sens-2
FBgn0051693		CG31693
FBgn0051709		CG31709
FBgn0051719	RluA-1	RluA-1
FBgn0051721	Trim9	Trim9
FBgn0051956	polypeptide GalNAc transferase 4	pgant4
FBgn0051973	Chitin deacetylase-like 5	Cda5
FBgn0051974		CG31974
FBgn0052037		CG32037
FBgn0052099	ebony activating protein	eap
FBgn0052111		CG32111
FBgn0052246		CG32246
FBgn0052319		CG32319
FBgn0052344		CG32344
FBgn0052372	larval translucida	ltl
FBgn0052406		CG32406
FBgn0052451	Secretory Pathway Calcium atpase	SPoCk
FBgn0052480	transfer RNA:CR32480	tRNA:CR32480
FBgn0052720		CG32720
FBgn0052773		CG32773
FBgn0052816		CG32816
FBgn0052945		CG32945
FBgn0053158		CG33158
FBgn0053207	pxb	pxb
FBgn0053325		CG33325
FBgn0053542	unpaired 3	upd3
FBgn0053639		CG33639
FBgn0053725		CG33725
FBgn0054052		CR34052
FBgn0054057		CG34057
FBgn0062449		CG13197
FBgn0063261		CG31275
FBgn0063298		CR31429
FBgn0067779	debra	dbr
FBgn0083946	lost boys	lobo
FBgn0084245	tre-3	tre-3
FBgn0084688	tre-2	tre-2
FBgn0085056	tre-1	tre-1
FBgn0085246		CG34217
FBgn0085326		CG34297
FBgn0085333		CG34304
FBgn0085397	Fish-lips	Fili
FBgn0085400		CG34371
FBgn0085407	PDGF- and VEGF-related factor 3	Pvf3
FBgn0085409		CG34380
FBgn0085424	nubbin	nub
FBgn0085458		CG34429
FBgn0086655	jing	jing
FBgn0086901	crossveinless c	cv-c
FBgn0086906	sallimus	sls
FBgn0086910
FBgn0087007	big bang	bbg
FBgn0087012	Serotonin receptor 2	5-HT2
FBgn0243512	puckered	puc
FBgn0250839		CG2016
FBgn0250844		CG4218
FBgn0250849		CG32388
FBgn0250876	Semaphorin-5c	Sema-5c
FBgn0259212	canoe	cno
FBgn0259220	Darkener of apricot	Doa
FBgn0259240	Tenascin accessory	Ten-a
FBgn0259244		CG42342
FBgn0259677		CG42346
FBgn0259733		tal-AA
FBgn0259745	wech	wech
FBgn0259789	vielfaltig	vfl
FBgn0259822	Ca2+-channel-protein-beta-subunit	Ca-beta
FBgn0259986	nab	nab
FBgn0260388		CG42514
FBgn0260442	rhea	rhea
FBgn0260474		CG30002
FBgn0260642	Antennapedia	Antp
FBgn0260754		CG42552
FBgn0260777		CG42571
FBgn0260794	circadian trip	ctrip
FBgn0260945	Autophagy-specific gene 1	Atg1
FBgn0260970		CG42593
FBgn0261090	Synaptotagmin beta	Sytbeta
FBgn0261238	Alhambra	Alh
FBgn0261239	Hormone receptor-like in 39	Hr39
FBgn0261274	Endoplasmic reticulum oxidoreductin-1-like	Ero1L
FBgn0261290	Chemosensory protein A 84a	CheA84a
FBgn0261434	huckebein	hkb
FBgn0261503		CR42651
FBgn0261522		CG42657
FBgn0261538		CG42662
FBgn0261551		CG42669
FBgn0261554		CG42672
FBgn0261563	wing blister	wb
FBgn0261566		CG42680
FBgn0261570		CG42684
FBgn0261583		CG42693
FBgn0261588	pou domain motif 3	pdm3
FBgn0261629
FBgn0261636		CG42719
FBgn0261638		CR42721
FBgn0261648	spalt major	salm
FBgn0261723	Dbx	Dbx
FBgn0261794	kazachoc	kcc
FBgn0261801		CG42747
FBgn0261830		CG42762
FBgn0261831		CG42763
FBgn0261861		CG42790
FBgn0261930	ventral nervous system defective	vnd
FBgn0261933	Small ribonucleoprotein particle protein SmD1	SmD1
FBgn0261963	midline	mid
FBgn0261984	Inositol-requiring enzyme-1	Ire1
FBgn0261989		CG42807
FBgn0262097		CG42850
FBgn0262139	trachealess	trh
FBgn0262169	magu	magu
FBgn0262283	mir-985 stem loop	mir-985
FBgn0262455	mir-1 stem loop	mir-1
FBgn0262473	Toll	Tl
FBgn0262605		CG43131
FBgn0262614	polychaetoid	pyd
FBgn0262636		Lin29
FBgn0262656	diminutive	dm
FBgn0262681		CG43151
FBgn0262720		CG43164
FBgn0262733	Src oncogene at 64B	Src64B
FBgn0262735	IGF-II mRNA-binding protein	Imp
FBgn0262742	Fasciclin 1	Fas1
FBgn0262839		CG43203
FBgn0262867	Patched-related	Ptr
FBgn0262879		CG43234
FBgn0262883		CR43238
FBgn0262892		CG43247
FBgn0262893		CG43248
FBgn0262903		CR43258
FBgn0262962		CG43273
FBgn0262969		CR43280
FBgn0262991		CR43299
FBgn0262998		CR43306
FBgn0263006	Calcium ATPase at 60A	Ca-P60A
FBgn0263019		CR43314
FBgn0263040		CG43335
FBgn0263041		CG43336
FBgn0263042		CG43337
FBgn0263085		CG43353
FBgn0263131		CG43373
FBgn0263320		CG43401
FBgn0263343		CR43424
FBgn0263379		CR43431
FBgn0263380		CR43432
FBgn0263387		CG43439
FBgn0263392		CG43444
FBgn0263401		CG43447
FBgn0263402		CG43448
FBgn0263407		CR43453
FBgn0263455		CR43478
FBgn0263588		CR43613
FBgn0263593	Lipin	Lpin
FBgn0263595		CR43617
FBgn0263601	mind bomb 1	mib1
FBgn0263612		CR43621
FBgn0263613		CR43622
FBgn0263626		CR43635
FBgn0263661		CR43652
FBgn0263706		CG43658
FBgn0263873	sickie	sick
FBgn0263929	javelin-like	jvl
FBgn0263930	division abnormally delayed	dally
FBgn0263988	Dynein intermediate chain at 61B	Dic61B
FBgn0264089	slit	sli
FBgn0264090		CG43759
FBgn0264262		CR43762
FBgn0264310		CR43785
FBgn0264362		CG43814
FBgn0264365		CR43817
FBgn0264370		CR43822
FBgn0264371		CR43823
FBgn0264385		CR43837
FBgn0264431		CR43849
FBgn0264442	abrupt	ab
FBgn0264444		CR43862
FBgn0264479		CR43887
FBgn0264487		CG43895
FBgn0264491	held out wings	how
FBgn0264549		CR43928
FBgn0264598	Protostome-specific GEF	PsGEF
FBgn0264601		CG43950
FBgn0264700		CR43969
FBgn0264707	Rho guanine nucleotide exchange factor 3	RhoGEF3
FBgn0264788		CR44018
FBgn0264792		CR44022
FBgn0264794		CR44024
FBgn0264800	Macroglobulin complement-related	Mcr
FBgn0264816	kokopelli	koko
FBgn0264829		CG44037
FBgn0264830		CG44038
FBgn0264833		CR44041
FBgn0264857	iab-8 non-coding RNA	iab-8
FBgn0264886		CR44077
FBgn0264893		CR44084
FBgn0264895	Rap GTPase activating protein 1	RapGAP1
FBgn0264900		CR44091
FBgn0264982		CR44133
FBgn0265017		CR43751
FBgn0265038		CR44155
FBgn0265064		CR44175
FBgn0265082	Chondrocyte-derived ezrin-like domain containing protein ortholog (H. sapiens)	Cdep
FBgn0265140	Meltrin	Meltrin
FBgn0265158		CG44227
