# Supplementary material for: The role of Dichaete in transcriptional regulation during Drosophila embryonic development
Source: BMC Genomics. 2013 Dec 8;14:861. doi: 10.1186/1471-2164-14-861 (PMC3866562; doi:10.1186/1471-2164-14-861)
Supplement: Additional file 12: Table S12 — Drosophila orthologues of mouse Sox2 bound genes in the Dichaete core binding set. [file 1471-2164-14-861-S12.txt]

Supp Table 12, Dichaete core bound Drosophila orthologues of mouse Sox2 bound genes
ID	Gene	Symbol
FBgn0000071	Amalgam	Ama
FBgn0000163	bazooka	baz
FBgn0000179	bifid	bi
FBgn0000233	buttonhead	btd
FBgn0000242	Beadex	Bx
FBgn0000253	Calmodulin	Cam
FBgn0000273	cAMP-dependent protein kinase 1	Pka-C1
FBgn0000287	spalt-related	salr
FBgn0000395	crossveinless 2	cv-2
FBgn0000411	Dichaete	D
FBgn0000413	daughterless	da
FBgn0000414	Disabled	Dab
FBgn0000448	Hormone receptor-like in 46	Hr46
FBgn0000459	disconnected	disco
FBgn0000463	Delta	Dl
FBgn0000464	Leukocyte-antigen-related-like	Lar
FBgn0000492	Drop	Dr
FBgn0000524	deltex	dx
FBgn0000535	ether a go-go	eag
FBgn0000546	Ecdysone receptor	EcR
FBgn0000568	Ecdysone-induced protein 75B	Eip75B
FBgn0000575	extra macrochaetae	emc
FBgn0000591	Enhancer of split m8, helix-loop-helix	E(spl)m8-HLH
FBgn0000625	eyegone	eyg
FBgn0000635	Fasciclin 2	Fas2
FBgn0000659	fork head	fkh
FBgn0001085	frizzled	fz
FBgn0001090	bangles and beads	bnb
FBgn0001139	groucho	gro
FBgn0001145	Glutamine synthetase 2	Gs2
FBgn0001147	gooseberry-neuro	gsb-n
FBgn0001148	gooseberry	gsb
FBgn0001168	hairy	h
FBgn0001170	Homeodomain protein 2.0	H2.0
FBgn0001235	homothorax	hth
FBgn0001250	inflated	if
FBgn0001291	Jun-related antigen	Jra
FBgn0002306	stranded at second	sas
FBgn0002526	Laminin A	LanA
FBgn0002528	Laminin B2	LanB2
FBgn0002542	lodestar	lds
FBgn0002543	leak	lea
FBgn0002573	senseless	sens
FBgn0002609	Enhancer of split m3, helix-loop-helix	E(spl)m3-HLH
FBgn0002631	Enhancer of split m5, helix-loop-helix	E(spl)m5-HLH
FBgn0002633	Enhancer of split m7, helix-loop-helix	E(spl)m7-HLH
FBgn0002733	Enhancer of split mbeta, helix-loop-helix	E(spl)mbeta-HLH
FBgn0002735	Enhancer of split mgamma, helix-loop-helix	E(spl)mgamma-HLH
FBgn0002778	minidiscs	mnd
FBgn0003044	Polycomblike	Pcl
FBgn0003048	pecanex	pcx
FBgn0003117	pannier	pnr
FBgn0003118	pointed	pnt
FBgn0003145	paired	prd
FBgn0003169	punt	put
FBgn0003189	rudimentary	r
FBgn0003270	absent MD neurons and olfactory sensilla	amos
FBgn0003328	scab	scb
FBgn0003429	slowpoke	slo
FBgn0003430	sloppy paired 1	slp1
FBgn0003435	smooth	sm
FBgn0003507	serpent	srp
FBgn0003651	seven up	svp
FBgn0003716	thickveins	tkv
FBgn0003720	tailless	tll
FBgn0003866	teashirt	tsh
FBgn0003892	patched	ptc
FBgn0003896	tailup	tup
FBgn0003900	twist	twi
FBgn0003975	vestigial	vg
FBgn0003984	vein	vn
FBgn0004009	wingless	wg
FBgn0004054	zerknullt-related	zen2
FBgn0004170	scute	sc
FBgn0004360	Wnt oncogene analog 2	Wnt2
FBgn0004364	18 wheeler	18w
FBgn0004368	Protein tyrosine phosphatase 4E	Ptp4E
FBgn0004370	Protein tyrosine phosphatase 10D	Ptp10D
FBgn0004567	sloppy paired 2	slp2
FBgn0004606	Zn finger homeodomain 1	zfh1
FBgn0004607	Zn finger homeodomain 2	zfh2
FBgn0004647	Notch	N
FBgn0004656	female sterile (1) homeotic	fs(1)h
FBgn0004657	myospheroid	mys
FBgn0004795	retained	retn
FBgn0004859	cubitus interruptus	ci
FBgn0004860	polyhomeotic distal	ph-d
FBgn0004861	polyhomeotic proximal	ph-p
FBgn0004878	castor	cas
FBgn0004897	forkhead domain 96Ca	fd96Ca
FBgn0004898	forkhead domain 96Cb	fd96Cb
FBgn0005558	eyeless	ey
FBgn0005561	shaven	sv
FBgn0005592	breathless	btl
FBgn0005612	Sox box protein 14	Sox14
FBgn0005631	roundabout	robo
FBgn0005634
FBgn0005658	Ets at 65A	Ets65A
FBgn0005677	dachshund	dac
FBgn0005683	pineapple eye	pie
FBgn0005771	no ocelli	noc
FBgn0005775	Connectin	Con
FBgn0010109	deadpan	dpn
FBgn0010114	hikaru genki	hig
FBgn0010238	Lachesin	Lac
FBgn0010263	RNA-binding protein 9	Rbp9
FBgn0010315	Cyclin D	CycD
FBgn0010341	Cdc42	Cdc42
FBgn0010389	heartless	htl
FBgn0010395	Integrin betanu subunit	Itgbetanu
FBgn0010433	atonal	ato
FBgn0010473	turtle	tutl
FBgn0010488	NAT1	NAT1
FBgn0010497	Dietary and metabolic glutamate transporter	dmGlut
FBgn0010575	scribbler	sbb
FBgn0010583	dreadlocks	dock
FBgn0010651	lethal (2) 08717	l(2)08717
FBgn0010905	Spinophilin	Spn
FBgn0011205	fumble	fbl
FBgn0011224	hephaestus	heph
FBgn0011259	Sema-1a	Sema-1a
FBgn0011260	Sema-2a	Sema-2a
FBgn0011286	Ryanodine receptor 44F	Rya-r44F
FBgn0011289	Transcription factor IIA L	TfIIA-L
FBgn0011584	Translocation protein 1	Trp1
FBgn0011592	frazzled	fra
FBgn0011642	Zyxin	Zyx
FBgn0011674	inscuteable	insc
FBgn0011763	DP transcription factor	Dp
FBgn0011764	Dorsal switch protein 1	Dsp1
FBgn0011837	Tis11 homolog	Tis11
FBgn0013272	Gp150	Gp150
FBgn0013303	Neurocalcin	Nca
FBgn0013576	mustard	mtd
FBgn0013733	short stop	shot
FBgn0013981	Histone H4 replacement	His4r
FBgn0013997	Neurexin IV	Nrx-IV
FBgn0014007	Protein tyrosine phosphatase 69D	Ptp69D
FBgn0014020	Rho1	Rho1
FBgn0014037	Su(Tpl)	Su(Tpl)
FBgn0014343	mirror	mirr
FBgn0014388	sprouty	sty
FBgn0015221	Ferritin 2 light chain homologue	Fer2LCH
FBgn0015222	Ferritin 1 heavy chain homologue	Fer1HCH
FBgn0015399	kekkon-1	kek1
FBgn0015513	myoblast city	mbc
FBgn0015558	tweety	tty
FBgn0015609	Cadherin-N	CadN
FBgn0015773	Netrin-A	NetA
FBgn0015774	Netrin-B	NetB
FBgn0015904	araucan	ara
FBgn0015919	caupolican	caup
FBgn0016059	Sema-1b	Sema-1b
FBgn0016078	wunen	wun
FBgn0016641	Protein tyrosine phosphatase-ERK/Enhancer of Ras1	PTP-ER
FBgn0016660	H15	H15
FBgn0016797	frizzled 2	fz2
FBgn0017590	klingon	klg
FBgn0019650	twin of eyeless	toy
FBgn0019985	metabotropic glutamate receptor	mGluRA
FBgn0020245	tout-velu	ttv
FBgn0020248	stem cell tumor	stet
FBgn0020378	Sp1	Sp1
FBgn0020379	Rfx	Rfx
FBgn0020388	Gcn5 ortholog	Gcn5
FBgn0020493	Daughters against dpp	Dad
FBgn0020620	Related to the N terminus of tre oncogene	RN-tre
FBgn0020767	Sprouty-related protein with EVH-1 domain	Spred
FBgn0021764	sidekick	sdk
FBgn0021767	optomotor-blind-related-gene-1	org-1
FBgn0021818	connector enhancer of ksr	cnk
FBgn0021873
FBgn0022984	quaking related 58E-3	qkr58E-3
FBgn0023388	Dynamin associated protein 160	Dap160
FBgn0023423	supernumerary limbs	slmb
FBgn0024184	unc-4	unc-4
FBgn0024187	sunday driver	syd
FBgn0024232	gprs	gprs
FBgn0024248	chico	chico
FBgn0024251	bobby sox	bbx
FBgn0024315	Picot	Picot
FBgn0024728	Slip1	Slip1
FBgn0024921	Transportin	Trn
FBgn0024987	sister-of-Sex-lethal	ssx
FBgn0025558		CG4101
FBgn0025632		CG4313
FBgn0025740	plexin B	plexB
FBgn0025741	plexin A	plexA
FBgn0025800	Smad on X	Smox
FBgn0025806	Ras-associated protein 2-like	Rap2l
FBgn0025836	Rho GTPase activating protein at 1A	RhoGAP1A
FBgn0025936	Eph receptor tyrosine kinase	Eph
FBgn0026058	Ods-site homeobox	OdsH
FBgn0026063	KP78b	KP78b
FBgn0026086	Adenosine deaminase acting on RNA	Adar
FBgn0026160	tonalli	tna
FBgn0026238	gustavus	gus
FBgn0026239	GUK-holder	gukh
FBgn0026323	TGF-beta activated kinase 1	Tak1
FBgn0026562	BM-40-SPARC	BM-40-SPARC
FBgn0027101	Dyrk3	Dyrk3
FBgn0027499	windei	wde
FBgn0027515		CG7115
FBgn0027561		CG18659
FBgn0027570	Neprilysin 2	Nep2
FBgn0027594	draper	drpr
FBgn0027596		CG10249
FBgn0027598	CIN85 and CD2AP orthologue	cindr
FBgn0028331	lethal (1) G0289	l(1)G0289
FBgn0028369	kin of irre	kirre
FBgn0028375	heixuedian	heix
FBgn0028399	TMS1	TMS1
FBgn0028401	Synapse protein 24	Snap24
FBgn0028425	JhI-21	JhI-21
FBgn0028509	Centaurin gamma 1A	CenG1A
FBgn0028513		CG9254
FBgn0028567	robl62A	robl62A
FBgn0028707	Methyltransferase 2	Mt2
FBgn0028789	Dorsocross1	Doc1
FBgn0028875	nicotinic Acetylcholine Receptor alpha 34E	nAcRalpha-34E
FBgn0028993	scarecrow	scro
FBgn0028996	onecut	onecut
FBgn0028999	nervous fingers 1	nerfin-1
FBgn0029088	dispatched	disp
FBgn0029123	SoxNeuro	SoxN
FBgn0029131	death executioner Bcl-2 homologue	debcl
FBgn0029172	Fad2	Fad2
FBgn0029507	Tetraspanin 42Ed	Tsp42Ed
FBgn0029508	Tetraspanin 42Ea	Tsp42Ea
FBgn0029687	Vap-33-1	Vap-33-1
FBgn0029733		CG6927
FBgn0029738		CG4068
FBgn0029843	Neprilysin 1	Nep1
FBgn0029867		CG3847
FBgn0029891	PTEN-induced putative kinase 1	Pink1
FBgn0029939		CG9650
FBgn0029944	Downstream of kinase	Dok
FBgn0030003		CG2116
FBgn0030114		CG17754
FBgn0030268	Kinesin-like protein at 10A	Klp10A
FBgn0030286		CG1657
FBgn0030318	rhomboid-4	rho-4
FBgn0030366	Ubiquitin-specific protease 7	Usp7
FBgn0030466		CG15744
FBgn0030505	NFAT homolog	NFAT
FBgn0030685	GTPase regulator associated with focal adhesion kinase ortholog (H. sapiens)	Graf
FBgn0030753	rings lost	rngo
FBgn0030766	methuselah-like 1	mthl1
FBgn0030812		CG8949
FBgn0030816		CG16700
FBgn0030864		CG8173
FBgn0030930	UDP-N-acetyl-alpha-D-galactosamine:polypeptide N-acetylgalactosaminyltransferase 2	GalNAc-T2
FBgn0031011		CG8034
FBgn0031098		CG17068
FBgn0031375	earmuff	erm
FBgn0031534	Sorting nexin 1	Snx1
FBgn0031592	Arginine methyltransferase 2	Art2
FBgn0031645		CG3036
FBgn0031725		CG14010
FBgn0031760	Tetraspanin 26A	Tsp26A
FBgn0031850	Thrombospondin	Tsp
FBgn0031868		Rat1
FBgn0031872	interference hedgehog	ihog
FBgn0031972	WW domain containing oxidoreductase	Wwox
FBgn0032006	PDGF- and VEGF-receptor related	Pvr
FBgn0032036		CG13384
FBgn0032075	Tetraspanin 29Fb	Tsp29Fb
FBgn0032196		CG5708
FBgn0032243	Kinesin-like protein at 31E	Klp31E
FBgn0032330	SAM-motif ubiquitously expressed punctatedly localized protein	Samuel
FBgn0032618		CG31743
FBgn0032651	Olig family	Oli
FBgn0032681		CG10283
FBgn0032702		CG10376
FBgn0032705	Grip71	Grip71
FBgn0032707		CG10348
FBgn0032720	mitochondrial ribosomal protein L13	mRpL13
FBgn0032847	TBP-associated factor 13	Taf13
FBgn0032935		CG8678
FBgn0032943	Tetraspanin 39D	Tsp39D
FBgn0032969		CG2528
FBgn0033028		CG11665
FBgn0033047		CG7882
FBgn0033095		CG3409
FBgn0033159	Down syndrome cell adhesion molecule	Dscam
FBgn0033196		CG1358
FBgn0033234		CG8791
FBgn0033238		CG11165
FBgn0033241		CG2915
FBgn0033246	Acetyl-CoA carboxylase	ACC
FBgn0033252		CG12769
FBgn0033310	regular	rgr
FBgn0033313	Cirl	Cirl
FBgn0033317		CG8635
FBgn0033438	Matrix metalloproteinase 2	Mmp2
FBgn0033636	toutatis	tou
FBgn0033653		CG13192
FBgn0033808		CG4627
FBgn0033912	Ribosomal protein S23	RpS23
FBgn0033934		CG17385
FBgn0033969		CG10202
FBgn0034063		CG8389
FBgn0034085	Ptp52F	Ptp52F
FBgn0034086		CG8441
FBgn0034158		CG5522
FBgn0034180	Eps15 homology domain containing protein-binding protein 1	Ehbp1
FBgn0034240	Misexpression suppressor of ras 4	MESR4
FBgn0034246	Dicer-2	Dcr-2
FBgn0034389	Multiple C2 domain and transmembrane region protein	Mctp
FBgn0034392	Major Facilitator Superfamily Transporter 15	MFS15
FBgn0034423		CG7229
FBgn0034476	Toll-7	Toll-7
FBgn0034538		CG16799
FBgn0034540	Leucine-rich tendon-specific protein	Lrt
FBgn0034590	Magi	Magi
FBgn0034723		CG13506
FBgn0034782		CG12490
FBgn0034783		CG9825
FBgn0034946		CG3065
FBgn0034971		CG3209
FBgn0034999		CG3394
FBgn0035101	p130CAS	p130CAS
FBgn0035103	Vitamin D[[3]] up-regulated protein 1	Vdup1
FBgn0035132	methuselah-like 10	mthl10
FBgn0035142	homeodomain interacting protein kinase	hipk
FBgn0035150	Rev1	Rev1
FBgn0035161		CG13898
FBgn0035238		CG12104
FBgn0035357		MEP-1
FBgn0035539	slowdown	slow
FBgn0035623	methuselah-like 2	mthl2
FBgn0035625	Blimp-1	Blimp-1
FBgn0035640	mad2	mad2
FBgn0035643		CG13287
FBgn0035645		CG5592
FBgn0035798	faulty attraction	frac
FBgn0035847	methuselah-like 7	mthl7
FBgn0035849	estrogen-related receptor	ERR
FBgn0035850	Autophagy-specific gene 18	Atg18
FBgn0035954	Dorsocross3	Doc3
FBgn0035956	Dorsocross2	Doc2
FBgn0035983		CG4080
FBgn0036007	pathetic	path
FBgn0036059	nudE	nudE
FBgn0036147	procollagen lysyl hydroxylase	Plod
FBgn0036257	Rho GTPase activating protein at 68F	RhoGAP68F
FBgn0036260	Rhodopsin 7	Rh7
FBgn0036285	twin of eyg	toe
FBgn0036333	MICAL-like	MICAL-like
FBgn0036354	Proteome of centrioles 1	Poc1
FBgn0036376	Liprin-beta	Liprin-beta
FBgn0036411	Sox21a	Sox21a
FBgn0036451		CG9425
FBgn0036493		CG7255
FBgn0036494	Toll-6	Toll-6
FBgn0036565		CG5235
FBgn0036622		CG4753
FBgn0036623		CG4729
FBgn0036668		CG9715
FBgn0036844	Mitogen-activated protein kinase phosphatase 3	Mkp3
FBgn0036929		CG7668
FBgn0037107		CG7166
FBgn0037120		CG11247
FBgn0037153	olf413	olf413
FBgn0037200		CG11109
FBgn0037212	nicotinic Acetylcholine Receptor alpha 80B	nAcRalpha-80B
FBgn0037350		CG2911
FBgn0037465		CG1105
FBgn0037472		CG10098
FBgn0037481	MAGE	MAGE
FBgn0037531		CG10445
FBgn0037539		CG10435
FBgn0037727		CG8358
FBgn0037780		CG3925
FBgn0037788		CG3940
FBgn0037847	SelR	SelR
FBgn0037853		CG14696
FBgn0037856		CG4674
FBgn0037876		CG4820
FBgn0037894	Ranbp9	Ranbp9
FBgn0037950	Histamine-gated chloride channel subunit 1	HisCl1
FBgn0037956		CG6959
FBgn0038188	Arginine methyltransferase 9	Art9
FBgn0038189	Arginine methyltransferase 6	Art6
FBgn0038197	forkhead box, sub-group O	foxo
FBgn0038237	Phosphodiesterase 6	Pde6
FBgn0038268		CG3631
FBgn0038341		CG14869
FBgn0038385		CG4221
FBgn0038738		CG4572
FBgn0038755	Heparan sulfate 6-O-sulfotransferase	Hs6st
FBgn0038818	Neprilysin 4	Nep4
FBgn0038934		Gld2
FBgn0038975	Neurexin 1	Nrx-1
FBgn0039000		CG6954
FBgn0039039	lame duck	lmd
FBgn0039073		CG4408
FBgn0039164		CG5524
FBgn0039178		CG6356
FBgn0039213	atlastin	atl
FBgn0039355		CG4730
FBgn0039431		CG6490
FBgn0039487	genderblind	gb
FBgn0039637		CG11880
FBgn0039754		CG9747
FBgn0039830		CG1746
FBgn0039840		CG11340
FBgn0039886		CG2003
FBgn0039889		CG2219
FBgn0039938	Sox102F	Sox102F
FBgn0039994		CG17082
FBgn0040271	Sulfated	Sulf1
FBgn0040318	HGTX	HGTX
FBgn0040324	Ephrin	Ephrin
FBgn0040388	brother of ihog	boi
FBgn0040491	Buffy	Buffy
FBgn0040765	luna	luna
FBgn0041087	wunen-2	wun2
FBgn0041111	lilliputian	lilli
FBgn0041184	Suppressor of cytokine signaling at 36E	Socs36E
FBgn0042205		CG18764
FBgn0042630	Sox21b	Sox21b
FBgn0042650	disco-related	disco-r
FBgn0042696	Nuclear factor I	NfI
FBgn0044328		CG32052
FBgn0045852	hamlet	ham
FBgn0046114	Glutamate-cysteine ligase modifier subunit	Gclm
FBgn0046247		CG5938
FBgn0046687	Trapped in endoderm 1	Tre1
FBgn0046692	Ste20-like kinase	Stlk
FBgn0050115	Guanine nucleotide exchange factor in mesoderm	GEFmeso
FBgn0050194
FBgn0050361	mangetout	mtt
FBgn0050463		CG30463
FBgn0051163	Shal K[+] channel interacting protein	SKIP
FBgn0051441		CG31441
FBgn0051632	senseless-2	sens-2
FBgn0051641	stathmin	stai
FBgn0051646		CG31646
FBgn0051721	Trim9	Trim9
FBgn0051832		CG31832
FBgn0052183	Ccn	Ccn
FBgn0052264		CG32264
FBgn0052372	larval translucida	ltl
FBgn0052475	methuselah-like 8	mthl8
FBgn0052476	methuselah-like 14	mthl14
FBgn0052767		CG32767
FBgn0052791		CG32791
FBgn0053158		CG33158
FBgn0063261		CG31275
FBgn0063485	Lasp	Lasp
FBgn0064123	stargazin-like protein	stg1
FBgn0085370	Phosphodiesterase 11	Pde11
FBgn0085408	Shroom	Shroom
FBgn0085421	Exchange protein directly activated by cAMP ortholog (H. sapiens)	Epac
FBgn0085432	pangolin	pan
FBgn0086365	Organic cation transporter 2	Orct2
FBgn0086475	sec3	sec3
FBgn0086675	found in neurons	fne
FBgn0086680	ventral veins lacking	vvl
FBgn0086778	giant fibre A	gfA
FBgn0086899	Tousled-like kinase	tlk
FBgn0086901	crossveinless c	cv-c
FBgn0086906	sallimus	sls
FBgn0086911	rugose	rg
FBgn0250823	gilgamesh	gish
FBgn0250876	Semaphorin-5c	Sema-5c
FBgn0259164		CG42269
FBgn0259220	Darkener of apricot	Doa
FBgn0259221		CG42321
FBgn0259227		CG42327
FBgn0259228	C3G ortholog (H. sapiens)	C3G
FBgn0259245		CG42343
FBgn0259680	Protein kinase C delta	Pkcdelta
FBgn0259734		CG42388
FBgn0259735		CG42389
FBgn0259789	vielfaltig	vfl
FBgn0259834	outsiders	out
FBgn0259935		CG42458
FBgn0260400	embryonic lethal abnormal vision	elav
FBgn0260660	multiplexin	mp
FBgn0260799	Adherens junction protein p120	p120ctn
FBgn0260943	RNA-binding protein 6	Rbp6
FBgn0261041	straightjacket	stj
FBgn0261434	huckebein	hkb
FBgn0261444		CG3638
FBgn0261563	wing blister	wb
FBgn0261648	spalt major	salm
FBgn0261723	Dbx	Dbx
FBgn0261800	LanB1	LanB1
FBgn0261836	Muscle-specific protein 300	Msp-300
FBgn0261930	ventral nervous system defective	vnd
FBgn0261955	knockdown	kdn
FBgn0261963	midline	mid
FBgn0261985	Ptpmeg	Ptpmeg
FBgn0262103	Salt-inducible kinase 3	Sik3
FBgn0262139	trachealess	trh
FBgn0262169	magu	magu
FBgn0262477	Forkhead box P	FoxP
FBgn0262518	Rab8	Rab8
FBgn0262617		CG43143
FBgn0262656	diminutive	dm
FBgn0262730		CG14446
FBgn0262870	axotactin	axo
FBgn0262872	milton	milt
FBgn0263006	Calcium ATPase at 60A	Ca-P60A
FBgn0263490	molting defective	mld
FBgn0263593	Lipin	Lpin
FBgn0263603	Zinc-finger protein at 72D	Zn72D
FBgn0263776		CG43693
FBgn0263873	sickie	sick
FBgn0264089	slit	sli
FBgn0264270	Sex lethal	Sxl
FBgn0264442	abrupt	ab
FBgn0264607	Calcium/calmodulin-dependent protein kinase II	CaMKII
FBgn0264695	Myosin heavy chain	Mhc
FBgn0264711		CG43980
FBgn0264785	HIF prolyl hydroxylase	Hph
FBgn0264907		CG44098
FBgn0264908		pHCl
FBgn0264959	Src oncogene at 42A	Src42A
FBgn0264975	Neuroglian	Nrg
