# Supplementary material for: The role of Dichaete in transcriptional regulation during Drosophila embryonic development
Source: BMC Genomics. 2013 Dec 8;14:861. doi: 10.1186/1471-2164-14-861 (PMC3866562; doi:10.1186/1471-2164-14-861)
Supplement: Additional file 13: Table S13 — Drosophila orthologues of mouse Sox2 bound genes in the Dichaete target gene set. [file 1471-2164-14-861-S13.txt]

Supp Table 13, Dichaete target genes with mouse orthologues bound by Sox2
ID	Gene	Symbol
FBgn0000071	Amalgam	Ama
FBgn0000179	bifid	bi
FBgn0000233	buttonhead	btd
FBgn0000253	Calmodulin	Cam
FBgn0000287	spalt-related	salr
FBgn0000411	Dichaete	D
FBgn0000413	daughterless	da
FBgn0000459	disconnected	disco
FBgn0000463	Delta	Dl
FBgn0000492	Drop	Dr
FBgn0000568	Ecdysone-induced protein 75B	Eip75B
FBgn0000575	extra macrochaetae	emc
FBgn0000591	Enhancer of split m8, helix-loop-helix	E(spl)m8-HLH
FBgn0000625	eyegone	eyg
FBgn0000635	Fasciclin 2	Fas2
FBgn0000659	fork head	fkh
FBgn0001085	frizzled	fz
FBgn0001090	bangles and beads	bnb
FBgn0001145	Glutamine synthetase 2	Gs2
FBgn0001147	gooseberry-neuro	gsb-n
FBgn0001148	gooseberry	gsb
FBgn0001168	hairy	h
FBgn0001170	Homeodomain protein 2.0	H2.0
FBgn0001235	homothorax	hth
FBgn0001250	inflated	if
FBgn0001291	Jun-related antigen	Jra
FBgn0002306	stranded at second	sas
FBgn0002526	Laminin A	LanA
FBgn0002528	Laminin B2	LanB2
FBgn0002542	lodestar	lds
FBgn0002543	leak	lea
FBgn0002573	senseless	sens
FBgn0002631	Enhancer of split m5, helix-loop-helix	E(spl)m5-HLH
FBgn0002733	Enhancer of split mbeta, helix-loop-helix	E(spl)mbeta-HLH
FBgn0002735	Enhancer of split mgamma, helix-loop-helix	E(spl)mgamma-HLH
FBgn0003117	pannier	pnr
FBgn0003118	pointed	pnt
FBgn0003270	absent MD neurons and olfactory sensilla	amos
FBgn0003328	scab	scb
FBgn0003429	slowpoke	slo
FBgn0003430	sloppy paired 1	slp1
FBgn0003507	serpent	srp
FBgn0003651	seven up	svp
FBgn0003866	teashirt	tsh
FBgn0003892	patched	ptc
FBgn0003896	tailup	tup
FBgn0003900	twist	twi
FBgn0003984	vein	vn
FBgn0004009	wingless	wg
FBgn0004054	zerknullt-related	zen2
FBgn0004360	Wnt oncogene analog 2	Wnt2
FBgn0004364	18 wheeler	18w
FBgn0004567	sloppy paired 2	slp2
FBgn0004606	Zn finger homeodomain 1	zfh1
FBgn0004607	Zn finger homeodomain 2	zfh2
FBgn0004795	retained	retn
FBgn0004859	cubitus interruptus	ci
FBgn0004861	polyhomeotic proximal	ph-p
FBgn0004878	castor	cas
FBgn0004897	forkhead domain 96Ca	fd96Ca
FBgn0004898	forkhead domain 96Cb	fd96Cb
FBgn0005592	breathless	btl
FBgn0005612	Sox box protein 14	Sox14
FBgn0005631	roundabout	robo
FBgn0005634
FBgn0005677	dachshund	dac
FBgn0005771	no ocelli	noc
FBgn0005775	Connectin	Con
FBgn0010109	deadpan	dpn
FBgn0010114	hikaru genki	hig
FBgn0010238	Lachesin	Lac
FBgn0010315	Cyclin D	CycD
FBgn0010389	heartless	htl
FBgn0010473	turtle	tutl
FBgn0010651	lethal (2) 08717	l(2)08717
FBgn0011286	Ryanodine receptor 44F	Rya-r44F
FBgn0011592	frazzled	fra
FBgn0011674	inscuteable	insc
FBgn0013272	Gp150	Gp150
FBgn0013997	Neurexin IV	Nrx-IV
FBgn0014020	Rho1	Rho1
FBgn0014343	mirror	mirr
FBgn0014388	sprouty	sty
FBgn0015513	myoblast city	mbc
FBgn0015558	tweety	tty
FBgn0015609	Cadherin-N	CadN
FBgn0015773	Netrin-A	NetA
FBgn0015904	araucan	ara
FBgn0016797	frizzled 2	fz2
FBgn0017590	klingon	klg
FBgn0019650	twin of eyeless	toy
FBgn0020378	Sp1	Sp1
FBgn0020493	Daughters against dpp	Dad
FBgn0020620	Related to the N terminus of tre oncogene	RN-tre
FBgn0023388	Dynamin associated protein 160	Dap160
FBgn0023423	supernumerary limbs	slmb
FBgn0024184	unc-4	unc-4
FBgn0024187	sunday driver	syd
FBgn0026160	tonalli	tna
FBgn0026239	GUK-holder	gukh
FBgn0027594	draper	drpr
FBgn0027598	CIN85 and CD2AP orthologue	cindr
FBgn0028331	lethal (1) G0289	l(1)G0289
FBgn0028425	JhI-21	JhI-21
FBgn0028513		CG9254
FBgn0028789	Dorsocross1	Doc1
FBgn0028993	scarecrow	scro
FBgn0028999	nervous fingers 1	nerfin-1
FBgn0029123	SoxNeuro	SoxN
FBgn0029507	Tetraspanin 42Ed	Tsp42Ed
FBgn0029939		CG9650
FBgn0030114		CG17754
FBgn0030753	rings lost	rngo
FBgn0030766	methuselah-like 1	mthl1
FBgn0030816		CG16700
FBgn0030864		CG8173
FBgn0031645		CG3036
FBgn0031850	Thrombospondin	Tsp
FBgn0031872	interference hedgehog	ihog
FBgn0032006	PDGF- and VEGF-receptor related	Pvr
FBgn0032651	Olig family	Oli
FBgn0032681		CG10283
FBgn0033047		CG7882
FBgn0033159	Down syndrome cell adhesion molecule	Dscam
FBgn0033234		CG8791
FBgn0033252		CG12769
FBgn0033313	Cirl	Cirl
FBgn0033438	Matrix metalloproteinase 2	Mmp2
FBgn0033808		CG4627
FBgn0034389	Multiple C2 domain and transmembrane region protein	Mctp
FBgn0034392	Major Facilitator Superfamily Transporter 15	MFS15
FBgn0034476	Toll-7	Toll-7
FBgn0034540	Leucine-rich tendon-specific protein	Lrt
FBgn0034782		CG12490
FBgn0034946		CG3065
FBgn0035103	Vitamin D[[3]] up-regulated protein 1	Vdup1
FBgn0035150	Rev1	Rev1
FBgn0035623	methuselah-like 2	mthl2
FBgn0035625	Blimp-1	Blimp-1
FBgn0035640	mad2	mad2
FBgn0035643		CG13287
FBgn0035645		CG5592
FBgn0035847	methuselah-like 7	mthl7
FBgn0035849	estrogen-related receptor	ERR
FBgn0035954	Dorsocross3	Doc3
FBgn0035956	Dorsocross2	Doc2
FBgn0036007	pathetic	path
FBgn0036260	Rhodopsin 7	Rh7
FBgn0036494	Toll-6	Toll-6
FBgn0036622		CG4753
FBgn0036844	Mitogen-activated protein kinase phosphatase 3	Mkp3
FBgn0037107		CG7166
FBgn0037120		CG11247
FBgn0037153	olf413	olf413
FBgn0037200		CG11109
FBgn0037212	nicotinic Acetylcholine Receptor alpha 80B	nAcRalpha-80B
FBgn0037788		CG3940
FBgn0037853		CG14696
FBgn0037950	Histamine-gated chloride channel subunit 1	HisCl1
FBgn0038197	forkhead box, sub-group O	foxo
FBgn0038385		CG4221
FBgn0038738		CG4572
FBgn0038934		Gld2
FBgn0039000		CG6954
FBgn0039039	lame duck	lmd
FBgn0039164		CG5524
FBgn0039178		CG6356
FBgn0039889		CG2219
FBgn0039994		CG17082
FBgn0040318	HGTX	HGTX
FBgn0040388	brother of ihog	boi
FBgn0040491	Buffy	Buffy
FBgn0040765	luna	luna
FBgn0041184	Suppressor of cytokine signaling at 36E	Socs36E
FBgn0042630	Sox21b	Sox21b
FBgn0044328		CG32052
FBgn0045852	hamlet	ham
FBgn0046687	Trapped in endoderm 1	Tre1
FBgn0051632	senseless-2	sens-2
FBgn0051721	Trim9	Trim9
FBgn0052372	larval translucida	ltl
FBgn0052476	methuselah-like 14	mthl14
FBgn0052791		CG32791
FBgn0085408	Shroom	Shroom
FBgn0085421	Exchange protein directly activated by cAMP ortholog (H. sapiens)	Epac
FBgn0085432	pangolin	pan
FBgn0086365	Organic cation transporter 2	Orct2
FBgn0086675	found in neurons	fne
FBgn0086899	Tousled-like kinase	tlk
FBgn0086901	crossveinless c	cv-c
FBgn0086906	sallimus	sls
FBgn0250876	Semaphorin-5c	Sema-5c
FBgn0259228	C3G ortholog (H. sapiens)	C3G
FBgn0259735		CG42389
FBgn0260400	embryonic lethal abnormal vision	elav
FBgn0260660	multiplexin	mp
FBgn0261434	huckebein	hkb
FBgn0261563	wing blister	wb
FBgn0261648	spalt major	salm
FBgn0261800	LanB1	LanB1
FBgn0262139	trachealess	trh
FBgn0262477	Forkhead box P	FoxP
FBgn0262656	diminutive	dm
FBgn0262870	axotactin	axo
FBgn0263006	Calcium ATPase at 60A	Ca-P60A
FBgn0263603	Zinc-finger protein at 72D	Zn72D
FBgn0263776		CG43693
FBgn0263873	sickie	sick
FBgn0264089	slit	sli
FBgn0264270	Sex lethal	Sxl
FBgn0264442	abrupt	ab
FBgn0264695	Myosin heavy chain	Mhc
FBgn0264711		CG43980
FBgn0264785	HIF prolyl hydroxylase	Hph
FBgn0264907		CG44098
FBgn0264908		pHCl
FBgn0264975	Neuroglian	Nrg
