# Supplementary material for: The role of Dichaete in transcriptional regulation during Drosophila embryonic development
Source: BMC Genomics. 2013 Dec 8;14:861. doi: 10.1186/1471-2164-14-861 (PMC3866562; doi:10.1186/1471-2164-14-861)
Supplement: Additional file 14: Table S14 — Dichaete Core binding intervals in. bed format. [file 1471-2164-14-861-S14.txt]

chr3RHet	1822106	1822180
chr3RHet	1898852	1898908
chrU	8956849	8957172
chrU	10006080	10006519
chr2L	5192	6708
chr2L	19068	19223
chr2L	26599	29778
chr2L	33169	34784
chr2L	36392	36554
chr2L	42172	44417
chr2L	53381	53986
chr2L	65758	67951
chr2L	83372	83836
chr2L	86274	93326
chr2L	93628	95136
chr2L	101852	101891
chr2L	114983	115275
chr2L	123725	124032
chr2L	124206	124436
chr2L	142988	143801
chr2L	155728	156993
chr2L	158104	160080
chr2L	162610	163089
chr2L	163891	164474
chr2L	164615	165853
chr2L	171636	171906
chr2L	206576	206721
chr2L	219861	221632
chr2L	246280	246598
chr2L	250722	251882
chr2L	277127	277464
chr2L	279042	279850
chr2L	282837	284651
chr2L	292217	292360
chr2L	355400	358363
chr2L	372048	372878
chr2L	376230	377985
chr2L	402421	402696
chr2L	452626	453341
chr2L	480468	480953
chr2L	510498	510996
chr2L	517314	520235
chr2L	520785	520992
chr2L	521753	524238
chr2L	540783	541124
chr2L	597658	598594
chr2L	599709	602058
chr2L	603263	603524
chr2L	667680	668185
chr2L	701496	702331
chr2L	712263	712385
chr2L	712952	716022
chr2L	832569	832730
chr2L	833948	834018
chr2L	849284	849944
chr2L	866732	868481
chr2L	1006756	1007418
chr2L	1062855	1063782
chr2L	1063972	1064685
chr2L	1065032	1065931
chr2L	1066315	1066975
chr2L	1072816	1073931
chr2L	1074130	1074732
chr2L	1075089	1075234
chr2L	1117505	1117800
chr2L	1119060	1120055
chr2L	1169822	1170713
chr2L	1396382	1396639
chr2L	1399223	1399282
chr2L	1404037	1405950
chr2L	1410562	1411548
chr2L	1414569	1415134
chr2L	1419031	1423384
chr2L	1425451	1425684
chr2L	1426506	1426727
chr2L	1429878	1431236
chr2L	1435477	1436296
chr2L	1439821	1440317
chr2L	1456536	1457654
chr2L	1461075	1461106
chr2L	1462484	1463306
chr2L	1466281	1466821
chr2L	1484787	1486520
chr2L	1502904	1503467
chr2L	1667972	1669830
chr2L	1728464	1729120
chr2L	1751510	1751785
chr2L	1759106	1759764
chr2L	1883742	1883884
chr2L	1954569	1955714
chr2L	1958036	1958474
chr2L	1970462	1971185
chr2L	1980414	1981011
chr2L	2151700	2152008
chr2L	2161523	2162363
chr2L	2163118	2167212
chr2L	2169508	2170303
chr2L	2171345	2172648
chr2L	2174756	2175616
chr2L	2176214	2176483
chr2L	2176556	2177552
chr2L	2178133	2178738
chr2L	2179129	2179328
chr2L	2179468	2179734
chr2L	2180751	2182263
chr2L	2182823	2183962
chr2L	2195776	2197603
chr2L	2214658	2214732
chr2L	2214778	2215735
chr2L	2215849	2216432
chr2L	2216539	2216970
chr2L	2221418	2222208
chr2L	2308726	2309213
chr2L	2355916	2356188
chr2L	2356197	2356568
chr2L	2362840	2363218
chr2L	2364363	2365683
chr2L	2374150	2375371
chr2L	2446718	2450056
chr2L	2451266	2451876
chr2L	2452876	2454411
chr2L	2460236	2461346
chr2L	2574698	2575138
chr2L	2579808	2580626
chr2L	2590195	2592012
chr2L	2739636	2740368
chr2L	2751082	2751907
chr2L	2752622	2753006
chr2L	2753344	2757627
chr2L	2767254	2767737
chr2L	2814255	2815986
chr2L	2855325	2856617
chr2L	2873397	2874224
chr2L	2887916	2889308
chr2L	2896842	2897841
chr2L	2945116	2945714
chr2L	2966995	2967061
chr2L	2972848	2973323
chr2L	2998629	2999242
chr2L	3000018	3001558
chr2L	3004676	3007936
chr2L	3030484	3030921
chr2L	3048676	3049611
chr2L	3054688	3054773
chr2L	3055876	3056751
chr2L	3070679	3071171
chr2L	3082181	3084252
chr2L	3096106	3096224
chr2L	3165672	3166418
chr2L	3170547	3171498
chr2L	3172212	3173205
chr2L	3173251	3173796
chr2L	3177110	3177428
chr2L	3301803	3303113
chr2L	3419551	3419770
chr2L	3451946	3452554
chr2L	3469645	3470090
chr2L	3475747	3475973
chr2L	3476905	3477472
chr2L	3477517	3477842
chr2L	3524044	3524391
chr2L	3531815	3532674
chr2L	3537672	3537960
chr2L	3538125	3538141
chr2L	3539830	3542078
chr2L	3543678	3544363
chr2L	3549078	3550600
chr2L	3571469	3571692
chr2L	3581530	3581680
chr2L	3581784	3582293
chr2L	3583787	3584388
chr2L	3587634	3588128
chr2L	3589833	3589844
chr2L	3593026	3593291
chr2L	3601776	3604164
chr2L	3610722	3611382
chr2L	3611987	3615682
chr2L	3618377	3619086
chr2L	3628902	3629261
chr2L	3631366	3631692
chr2L	3632227	3633003
chr2L	3656212	3657046
chr2L	3657476	3657762
chr2L	3712820	3713795
chr2L	3769582	3770444
chr2L	3773747	3774074
chr2L	3774351	3774850
chr2L	3777464	3778002
chr2L	3803606	3804749
chr2L	3805593	3806252
chr2L	3817646	3819100
chr2L	3819448	3824783
chr2L	3825663	3826478
chr2L	3827268	3828466
chr2L	3828912	3829679
chr2L	3834418	3836402
chr2L	3840740	3841391
chr2L	3842059	3842168
chr2L	3844096	3844272
chr2L	3844554	3846583
chr2L	3853107	3855423
chr2L	3974328	3976045
chr2L	4009107	4009793
chr2L	4010521	4011838
chr2L	4029617	4030162
chr2L	4032692	4032915
chr2L	4045941	4046106
chr2L	4095698	4095716
chr2L	4122530	4124757
chr2L	4187452	4188144
chr2L	4208136	4209678
chr2L	4211081	4212013
chr2L	4220575	4221671
chr2L	4222328	4222639
chr2L	4256398	4256480
chr2L	4280082	4281008
chr2L	4287384	4288319
chr2L	4332760	4333319
chr2L	4333658	4334304
chr2L	4336184	4337219
chr2L	4344813	4344875
chr2L	4346533	4347126
chr2L	4350039	4350528
chr2L	4351529	4351799
chr2L	4354397	4355320
chr2L	4363023	4364388
chr2L	4365966	4367138
chr2L	4367359	4369621
chr2L	4370333	4372588
chr2L	4375456	4376171
chr2L	4378314	4378919
chr2L	4442653	4443051
chr2L	4463017	4463948
chr2L	4532043	4532522
chr2L	4569865	4570698
chr2L	4570798	4571687
chr2L	4572890	4575212
chr2L	4575323	4575741
chr2L	4575968	4576470
chr2L	4595058	4595861
chr2L	4597651	4598771
chr2L	4619036	4619512
chr2L	4812045	4812482
chr2L	4823764	4824195
chr2L	4838114	4838441
chr2L	4846902	4847507
chr2L	4883605	4883961
chr2L	4889752	4890037
chr2L	4891507	4894373
chr2L	4901081	4901914
chr2L	4976537	4977694
chr2L	4997882	4998502
chr2L	4998830	4999427
chr2L	5000472	5000698
chr2L	5006570	5006963
chr2L	5036969	5037372
chr2L	5042386	5044048
chr2L	5053156	5053594
chr2L	5094295	5094735
chr2L	5100683	5101172
chr2L	5232995	5233170
chr2L	5233672	5235775
chr2L	5236701	5236751
chr2L	5237796	5240536
chr2L	5241208	5243616
chr2L	5258800	5259828
chr2L	5277056	5279431
chr2L	5307097	5307320
chr2L	5361556	5363168
chr2L	5363468	5364344
chr2L	5381022	5382495
chr2L	5383654	5383973
chr2L	5391173	5391183
chr2L	5391893	5393058
chr2L	5397678	5398086
chr2L	5398104	5398183
chr2L	5398396	5401805
chr2L	5405818	5406646
chr2L	5409144	5410062
chr2L	5410827	5413962
chr2L	5444036	5444047
chr2L	5459772	5461924
chr2L	5472608	5475614
chr2L	5526601	5526690
chr2L	5616866	5617786
chr2L	5627028	5628130
chr2L	5771899	5771930
chr2L	5777205	5778368
chr2L	5780754	5780940
chr2L	5782652	5783055
chr2L	5790110	5790438
chr2L	5798552	5799189
chr2L	5799775	5802102
chr2L	5804351	5805010
chr2L	5870122	5871776
chr2L	5876620	5877771
chr2L	5879765	5880136
chr2L	5889622	5893016
chr2L	5904496	5904616
chr2L	5906566	5906922
chr2L	5949980	5950182
chr2L	5968557	5969455
chr2L	5976884	5978855
chr2L	5979635	5982663
chr2L	5983480	5983812
chr2L	5999590	6001350
chr2L	6017408	6017968
chr2L	6036670	6037440
chr2L	6050524	6051620
chr2L	6062343	6063183
chr2L	6078746	6079078
chr2L	6087561	6088698
chr2L	6098497	6098978
chr2L	6099367	6099862
chr2L	6109104	6109923
chr2L	6124765	6125009
chr2L	6179950	6180284
chr2L	6204124	6205460
chr2L	6212616	6213008
chr2L	6214156	6215010
chr2L	6240290	6243035
chr2L	6249956	6250788
chr2L	6259028	6260494
chr2L	6264252	6264818
chr2L	6323389	6325440
chr2L	6342839	6343077
chr2L	6414023	6414136
chr2L	6479085	6480624
chr2L	6557522	6558507
chr2L	6561460	6562308
chr2L	6610538	6610970
chr2L	6611580	6612510
chr2L	6645567	6645579
chr2L	6667741	6668122
chr2L	6673570	6673842
chr2L	6683422	6684464
chr2L	6695186	6695511
chr2L	6734231	6735056
chr2L	6755729	6756074
chr2L	6793058	6793297
chr2L	6797028	6797710
chr2L	6815298	6815522
chr2L	6818548	6818773
chr2L	6820468	6821566
chr2L	6841550	6842598
chr2L	6852095	6853253
chr2L	6853578	6854298
chr2L	6886303	6887013
chr2L	6907539	6908464
chr2L	6919909	6923197
chr2L	6928461	6928994
chr2L	6929094	6929653
chr2L	6945428	6945703
chr2L	6948394	6949068
chr2L	6949770	6950704
chr2L	6951152	6951513
chr2L	6967204	6969080
chr2L	6972058	6972594
chr2L	7010392	7012044
chr2L	7029424	7029918
chr2L	7032324	7032608
chr2L	7042345	7045690
chr2L	7047917	7048170
chr2L	7048836	7050951
chr2L	7051080	7051415
chr2L	7087023	7088048
chr2L	7133428	7135704
chr2L	7136283	7139138
chr2L	7156471	7157786
chr2L	7158361	7158834
chr2L	7193919	7194526
chr2L	7199739	7201556
chr2L	7203605	7203715
chr2L	7211802	7212074
chr2L	7214998	7215172
chr2L	7217164	7218451
chr2L	7218788	7219384
chr2L	7246950	7248314
chr2L	7286487	7286693
chr2L	7287752	7288063
chr2L	7288785	7290170
chr2L	7295245	7297498
chr2L	7298619	7301344
chr2L	7303928	7305570
chr2L	7309708	7311400
chr2L	7387570	7388016
chr2L	7409522	7409752
chr2L	7418927	7419426
chr2L	7420297	7420963
chr2L	7493768	7494150
chr2L	7494176	7494554
chr2L	7494741	7495057
chr2L	7507914	7508796
chr2L	7518471	7519534
chr2L	7524034	7524472
chr2L	7525373	7525625
chr2L	7525846	7527387
chr2L	7527504	7527852
chr2L	7528226	7528820
chr2L	7529928	7532724
chr2L	7535424	7535619
chr2L	7543074	7543561
chr2L	7543956	7545492
chr2L	7575176	7575793
chr2L	7575984	7576713
chr2L	7591364	7591788
chr2L	7616246	7617633
chr2L	7618754	7621153
chr2L	7625885	7626454
chr2L	7631780	7634091
chr2L	7634274	7634867
chr2L	7639149	7642566
chr2L	7809007	7809431
chr2L	7810865	7811408
chr2L	7821194	7822194
chr2L	7826976	7828028
chr2L	7876421	7877021
chr2L	7877299	7877620
chr2L	7887529	7887650
chr2L	7887841	7888266
chr2L	7991166	7991360
chr2L	8002154	8002588
chr2L	8030028	8031740
chr2L	8032565	8032635
chr2L	8042956	8043674
chr2L	8080826	8083390
chr2L	8086904	8088279
chr2L	8088496	8089044
chr2L	8129782	8130358
chr2L	8143246	8147464
chr2L	8156340	8157190
chr2L	8163414	8164176
chr2L	8165306	8166825
chr2L	8173016	8173087
chr2L	8208505	8211542
chr2L	8233085	8233714
chr2L	8234073	8234136
chr2L	8234321	8235120
chr2L	8237879	8238708
chr2L	8274946	8276431
chr2L	8277970	8279505
chr2L	8279761	8280055
chr2L	8286674	8288308
chr2L	8289570	8290790
chr2L	8297437	8297841
chr2L	8303002	8303279
chr2L	8311032	8311616
chr2L	8320809	8321007
chr2L	8322679	8322920
chr2L	8323138	8323570
chr2L	8323734	8324176
chr2L	8386591	8388188
chr2L	8402931	8403861
chr2L	8414605	8417892
chr2L	8420979	8422160
chr2L	8424291	8425717
chr2L	8437746	8438072
chr2L	8477267	8477626
chr2L	8481520	8481700
chr2L	8509475	8511234
chr2L	8517116	8517610
chr2L	8521082	8522556
chr2L	8528271	8530468
chr2L	8540118	8540377
chr2L	8540871	8541369
chr2L	8544335	8546545
chr2L	8555107	8555231
chr2L	8601547	8601872
chr2L	8753530	8754539
chr2L	8776410	8776825
chr2L	8810260	8812771
chr2L	8831676	8831822
chr2L	8832695	8833365
chr2L	8836160	8836438
chr2L	8841450	8842771
chr2L	8846350	8847936
chr2L	8862175	8862875
chr2L	8867198	8868281
chr2L	8871088	8872144
chr2L	8875815	8876694
chr2L	8918216	8918718
chr2L	8937858	8938081
chr2L	8943063	8943965
chr2L	8948877	8950519
chr2L	8960563	8961367
chr2L	8985110	8985490
chr2L	9120959	9121817
chr2L	9126631	9127348
chr2L	9138770	9139660
chr2L	9146636	9147876
chr2L	9149383	9151979
chr2L	9157135	9159443
chr2L	9160427	9160859
chr2L	9166165	9168537
chr2L	9228924	9228944
chr2L	9431981	9432206
chr2L	9438473	9438580
chr2L	9445174	9446229
chr2L	9446614	9449148
chr2L	9453760	9456067
chr2L	9493584	9494022
chr2L	9494346	9497210
chr2L	9497374	9497392
chr2L	9497994	9498218
chr2L	9498461	9499086
chr2L	9520804	9521587
chr2L	9567887	9568171
chr2L	9576364	9577408
chr2L	9578163	9578176
chr2L	9582690	9585980
chr2L	9587119	9587297
chr2L	9587912	9588144
chr2L	9600887	9603644
chr2L	9607942	9608761
chr2L	9609368	9609852
chr2L	9685570	9687019
chr2L	9721512	9721772
chr2L	9763143	9763788
chr2L	9777490	9777657
chr2L	9907834	9908145
chr2L	9913504	9913670
chr2L	9918174	9918633
chr2L	9920598	9920832
chr2L	9953928	9954600
chr2L	9970605	9970609
chr2L	9970656	9971286
chr2L	9972426	9972791
chr2L	9973041	9973289
chr2L	9990004	9990836
chr2L	9996828	9997104
chr2L	10002405	10004084
chr2L	10009146	10009589
chr2L	10057883	10059586
chr2L	10204082	10204952
chr2L	10206651	10207484
chr2L	10208977	10210292
chr2L	10222006	10222186
chr2L	10222727	10223000
chr2L	10226900	10227198
chr2L	10230305	10233674
chr2L	10238676	10240331
chr2L	10246430	10246759
chr2L	10259951	10261451
chr2L	10263366	10264308
chr2L	10265509	10265784
chr2L	10276765	10277276
chr2L	10277452	10279081
chr2L	10291692	10292856
chr2L	10298675	10299604
chr2L	10306124	10307254
chr2L	10327329	10327894
chr2L	10339540	10340198
chr2L	10386060	10387325
chr2L	10387365	10387561
chr2L	10388100	10388816
chr2L	10388937	10389265
chr2L	10414282	10414626
chr2L	10420170	10420552
chr2L	10422206	10422865
chr2L	10426442	10426934
chr2L	10439496	10440370
chr2L	10456076	10456192
chr2L	10456799	10457570
chr2L	10469734	10470217
chr2L	10471138	10471158
chr2L	10488416	10488636
chr2L	10546720	10549137
chr2L	10607003	10608090
chr2L	10608427	10609522
chr2L	10609816	10611250
chr2L	10647532	10647750
chr2L	10654525	10654576
chr2L	10663770	10664087
chr2L	10735979	10736305
chr2L	10767275	10767540
chr2L	10842188	10842950
chr2L	10856308	10856864
chr2L	10857903	10859073
chr2L	10968024	10968466
chr2L	10969632	10969782
chr2L	10970343	10970660
chr2L	10988986	10989443
chr2L	11011096	11011425
chr2L	11059542	11060807
chr2L	11066425	11066648
chr2L	11070660	11072364
chr2L	11075326	11075606
chr2L	11077910	11079451
chr2L	11119887	11120156
chr2L	11185393	11186887
chr2L	11188063	11189722
chr2L	11224100	11225531
chr2L	11269324	11269652
chr2L	11278009	11278167
chr2L	11279757	11281352
chr2L	11309409	11309907
chr2L	11338735	11340224
chr2L	11343339	11345250
chr2L	11345273	11345873
chr2L	11349672	11350443
chr2L	11356497	11357304
chr2L	11357846	11358520
chr2L	11402416	11402654
chr2L	11412303	11413136
chr2L	11418458	11420773
chr2L	11421112	11421818
chr2L	11432640	11433048
chr2L	11444512	11454393
chr2L	11455373	11456840
chr2L	11459884	11460981
chr2L	11473812	11475567
chr2L	11582160	11582600
chr2L	11794125	11794400
chr2L	11794559	11795218
chr2L	11804566	11804707
chr2L	11813013	11814034
chr2L	11969636	11970286
chr2L	11971450	11971772
chr2L	11980858	11981234
chr2L	11988282	11988968
chr2L	11989264	11989480
chr2L	12002730	12004441
chr2L	12005853	12008222
chr2L	12009038	12009176
chr2L	12009274	12009396
chr2L	12026718	12027440
chr2L	12027651	12027860
chr2L	12028038	12028486
chr2L	12043843	12045006
chr2L	12055151	12056796
chr2L	12062802	12063468
chr2L	12065764	12066644
chr2L	12079137	12080840
chr2L	12081936	12083258
chr2L	12084847	12087942
chr2L	12092011	12094087
chr2L	12095938	12096566
chr2L	12174996	12175929
chr2L	12299414	12299865
chr2L	12361401	12361783
chr2L	12433998	12434754
chr2L	12435254	12436196
chr2L	12436524	12436973
chr2L	12445088	12445382
chr2L	12445384	12446851
chr2L	12458130	12460175
chr2L	12472271	12474194
chr2L	12481627	12482004
chr2L	12484539	12484693
chr2L	12485246	12486086
chr2L	12493167	12493390
chr2L	12493494	12494288
chr2L	12500891	12501420
chr2L	12503934	12504673
chr2L	12506910	12507038
chr2L	12508134	12508940
chr2L	12520790	12521448
chr2L	12527720	12528331
chr2L	12528860	12530020
chr2L	12535309	12536059
chr2L	12544542	12545536
chr2L	12576070	12576103
chr2L	12606119	12607521
chr2L	12608616	12608689
chr2L	12608776	12612466
chr2L	12612860	12612881
chr2L	12613412	12616867
chr2L	12632872	12633924
chr2L	12662081	12663946
chr2L	12664834	12665056
chr2L	12665216	12666361
chr2L	12668634	12668693
chr2L	12669041	12670716
chr2L	12674931	12675106
chr2L	12676547	12679620
chr2L	12682259	12682867
chr2L	12704213	12704752
chr2L	12807452	12807777
chr2L	12812836	12813659
chr2L	12815082	12815742
chr2L	12818813	12818987
chr2L	12822682	12823683
chr2L	12898356	12900386
chr2L	13018574	13019521
chr2L	13176496	13177100
chr2L	13179019	13179987
chr2L	13192441	13192788
chr2L	13206311	13206574
chr2L	13211696	13211914
chr2L	13215981	13216254
chr2L	13224066	13230116
chr2L	13234241	13235952
chr2L	13244432	13244961
chr2L	13267576	13267582
chr2L	13285792	13286503
chr2L	13295744	13296177
chr2L	13296616	13297594
chr2L	13366736	13367279
chr2L	13369152	13370202
chr2L	13387261	13387582
chr2L	13513534	13513988
chr2L	13514339	13516829
chr2L	13552353	13552471
chr2L	13583394	13584202
chr2L	13596655	13598007
chr2L	13633277	13634146
chr2L	13832909	13833579
chr2L	13837815	13839140
chr2L	13841554	13842376
chr2L	13850205	13852337
chr2L	13865432	13865744
chr2L	13868344	13870876
chr2L	13877586	13878052
chr2L	13883191	13883197
chr2L	13883796	13884225
chr2L	13884232	13888415
chr2L	13893140	13893707
chr2L	13905299	13905780
chr2L	13912666	13912924
chr2L	13927139	13927352
chr2L	13929330	13929875
chr2L	14013212	14013484
chr2L	14021075	14021544
chr2L	14021918	14022998
chr2L	14025608	14027511
chr2L	14043896	14044454
chr2L	14044562	14044715
chr2L	14045285	14047147
chr2L	14177855	14177942
chr2L	14230228	14230594
chr2L	14233049	14233704
chr2L	14252948	14253328
chr2L	14261538	14263803
chr2L	14264207	14268115
chr2L	14304500	14304654
chr2L	14381793	14383696
chr2L	14429614	14432618
chr2L	14434126	14437317
chr2L	14439300	14439685
chr2L	14442700	14443308
chr2L	14445942	14450444
chr2L	14451992	14452212
chr2L	14452256	14453433
chr2L	14453923	14454543
chr2L	14455039	14456132
chr2L	14458394	14460358
chr2L	14461466	14462749
chr2L	14462852	14463257
chr2L	14464052	14464972
chr2L	14479230	14480160
chr2L	14482857	14489618
chr2L	14494639	14495020
chr2L	14496428	14499073
chr2L	14500630	14501621
chr2L	14519693	14520202
chr2L	14536589	14537128
chr2L	14539613	14541095
chr2L	14543468	14543682
chr2L	14543903	14544572
chr2L	14544629	14545062
chr2L	14545073	14545929
chr2L	14550889	14551110
chr2L	14553139	14553587
chr2L	14553874	14555388
chr2L	14556700	14557155
chr2L	14557292	14558204
chr2L	14558645	14558687
chr2L	14571735	14572280
chr2L	14576189	14580705
chr2L	14584278	14585762
chr2L	14587904	14588565
chr2L	14589224	14589599
chr2L	14623272	14623492
chr2L	14627455	14627496
chr2L	14630489	14630906
chr2L	14652367	14652483
chr2L	14672986	14673858
chr2L	14679092	14679826
chr2L	14683137	14686304
chr2L	14686527	14687494
chr2L	14777393	14778315
chr2L	15031694	15031746
chr2L	15039780	15040004
chr2L	15041426	15041814
chr2L	15054015	15054470
chr2L	15056727	15057936
chr2L	15107180	15107820
chr2L	15310648	15311098
chr2L	15313914	15314457
chr2L	15322317	15327099
chr2L	15330022	15330123
chr2L	15330162	15331929
chr2L	15332667	15334202
chr2L	15339367	15340259
chr2L	15362038	15363025
chr2L	15415438	15416424
chr2L	15431936	15432064
chr2L	15454486	15454826
chr2L	15470812	15471928
chr2L	15474448	15476366
chr2L	15480395	15483708
chr2L	15484872	15485329
chr2L	15487262	15487433
chr2L	15487480	15487766
chr2L	15491064	15491604
chr2L	15498526	15499249
chr2L	15499921	15500767
chr2L	15609536	15610069
chr2L	15730966	15735046
chr2L	15740376	15741143
chr2L	15741705	15743884
chr2L	15744728	15745039
chr2L	15746699	15748074
chr2L	15760614	15761817
chr2L	15847641	15848018
chr2L	15953988	15954274
chr2L	16167309	16167728
chr2L	16204191	16205298
chr2L	16223174	16224757
chr2L	16225306	16226741
chr2L	16230875	16232311
chr2L	16239450	16240056
chr2L	16251163	16252214
chr2L	16256785	16257874
chr2L	16263597	16264143
chr2L	16271499	16272014
chr2L	16272164	16272344
chr2L	16272841	16272930
chr2L	16273049	16273986
chr2L	16283384	16284099
chr2L	16285319	16285920
chr2L	16286422	16287518
chr2L	16297245	16298327
chr2L	16302256	16302970
chr2L	16315401	16315783
chr2L	16318580	16318931
chr2L	16319221	16319585
chr2L	16329144	16329928
chr2L	16330964	16331464
chr2L	16352364	16354934
chr2L	16356320	16356706
chr2L	16362364	16362828
chr2L	16405144	16406376
chr2L	16414066	16414352
chr2L	16421160	16421776
chr2L	16422149	16422493
chr2L	16455097	16455575
chr2L	16478804	16479232
chr2L	16490638	16493712
chr2L	16521864	16522003
chr2L	16522755	16522878
chr2L	16529628	16530676
chr2L	16531062	16531502
chr2L	16588204	16589493
chr2L	16685174	16686041
chr2L	16689265	16691104
chr2L	16717720	16718338
chr2L	16719292	16719433
chr2L	16728676	16729428
chr2L	16743680	16744066
chr2L	16745938	16746977
chr2L	16754344	16754400
chr2L	16763326	16763639
chr2L	16788288	16788439
chr2L	16816120	16817608
chr2L	16817721	16818197
chr2L	16824190	16825686
chr2L	16852318	16852526
chr2L	16857751	16858758
chr2L	16879584	16879888
chr2L	17220472	17222512
chr2L	17233380	17234647
chr2L	17260189	17260736
chr2L	17261729	17264150
chr2L	17268034	17268223
chr2L	17375037	17375472
chr2L	17378944	17380636
chr2L	17380643	17383884
chr2L	17384041	17384606
chr2L	17563974	17565926
chr2L	17587598	17588272
chr2L	17619783	17620878
chr2L	17624269	17626546
chr2L	17715554	17715754
chr2L	17722188	17723342
chr2L	17735083	17736266
chr2L	17737694	17737916
chr2L	17739675	17743852
chr2L	17747813	17749639
chr2L	17752768	17754030
chr2L	17756008	17756632
chr2L	17762977	17764233
chr2L	17779331	17779602
chr2L	17809245	17809251
chr2L	18136172	18137814
chr2L	18145090	18146846
chr2L	18147511	18147836
chr2L	18148002	18152954
chr2L	18305196	18306449
chr2L	18319368	18320546
chr2L	18336238	18336327
chr2L	18357703	18358502
chr2L	18358803	18358824
chr2L	18360002	18361012
chr2L	18369703	18371498
chr2L	18441324	18441540
chr2L	18455955	18456500
chr2L	18483376	18483554
chr2L	18500227	18500562
chr2L	18503851	18504638
chr2L	18562208	18562484
chr2L	18562501	18562865
chr2L	18597067	18600382
chr2L	18612472	18612636
chr2L	18618591	18619017
chr2L	18664727	18665560
chr2L	18665889	18666542
chr2L	18688209	18689958
chr2L	18702883	18703891
chr2L	18708603	18709378
chr2L	18735193	18735557
chr2L	18736007	18736094
chr2L	18736438	18738238
chr2L	18781704	18782865
chr2L	18801013	18802548
chr2L	18806740	18807518
chr2L	18808277	18808558
chr2L	18830718	18831158
chr2L	18838476	18839732
chr2L	18858872	18860210
chr2L	18860519	18860847
chr2L	18877631	18878554
chr2L	18879772	18879888
chr2L	18884992	18886594
chr2L	18888788	18890290
chr2L	18894321	18895901
chr2L	18896652	18896706
chr2L	18896960	18897649
chr2L	18901996	18902456
chr2L	18917188	18917284
chr2L	18924974	18925020
chr2L	18925421	18927180
chr2L	18946918	18947743
chr2L	18948573	18949132
chr2L	18974438	18975030
chr2L	18976886	18977232
chr2L	19034044	19035044
chr2L	19036528	19036864
chr2L	19053788	19054673
chr2L	19065453	19066173
chr2L	19133110	19137349
chr2L	19139480	19141209
chr2L	19144487	19144867
chr2L	19145731	19146692
chr2L	19154442	19154887
chr2L	19156422	19162209
chr2L	19200207	19201247
chr2L	19219337	19220395
chr2L	19222807	19223132
chr2L	19260152	19260190
chr2L	19260653	19261142
chr2L	19322630	19324284
chr2L	19324610	19324916
chr2L	19325320	19328134
chr2L	19333076	19334180
chr2L	19334564	19335188
chr2L	19335566	19339630
chr2L	19340505	19340901
chr2L	19341831	19342396
chr2L	19344090	19344405
chr2L	19359926	19360260
chr2L	19361125	19361350
chr2L	19361718	19364065
chr2L	19396975	19397432
chr2L	19412221	19412507
chr2L	19413625	19414366
chr2L	19415041	19415861
chr2L	19484389	19484890
chr2L	19532652	19533992
chr2L	19542016	19543238
chr2L	19570674	19572333
chr2L	19586760	19587614
chr2L	19600553	19601210
chr2L	19692035	19692235
chr2L	19715048	19715719
chr2L	19790523	19791728
chr2L	19794915	19796298
chr2L	19810372	19810928
chr2L	19811705	19812633
chr2L	19815278	19817038
chr2L	19819254	19819328
chr2L	19819488	19820925
chr2L	19859215	19860689
chr2L	19865874	19868017
chr2L	19871683	19872197
chr2L	19934619	19934828
chr2L	19935405	19935954
chr2L	19936568	19938790
chr2L	20022585	20022668
chr2L	20060512	20061499
chr2L	20068924	20069857
chr2L	20074967	20074969
chr2L	20082178	20082839
chr2L	20083555	20085598
chr2L	20093449	20094944
chr2L	20095110	20095234
chr2L	20120082	20121284
chr2L	20416525	20417775
chr2L	20417840	20418345
chr2L	20444379	20444744
chr2L	20453497	20453851
chr2L	20476409	20478150
chr2L	20482125	20483113
chr2L	20485577	20487876
chr2L	20499522	20501001
chr2L	20509041	20509533
chr2L	20647595	20647976
chr2L	20653710	20654186
chr2L	20656824	20656863
chr2L	20656889	20657311
chr2L	20758747	20759553
chr2L	20759734	20759878
chr2L	20760774	20760883
chr2L	20767373	20772603
chr2L	20772659	20773991
chr2L	20776444	20776834
chr2L	20777283	20779241
chr2L	20783492	20784268
chr2L	20784430	20786954
chr2L	20787003	20788497
chr2L	20821494	20822256
chr2L	20822509	20822593
chr2L	20858674	20858808
chr2L	20874352	20874799
chr2L	20916205	20918182
chr2L	20939124	20939417
chr2L	20958010	20958522
chr2L	20962238	20962713
chr2L	20967681	20970045
chr2L	20995622	20996647
chr2L	20998433	20998704
chr2L	21023956	21026981
chr2L	21030221	21030658
chr2L	21032522	21036161
chr2L	21037212	21041170
chr2L	21049406	21050200
chr2L	21051830	21052792
chr2L	21053181	21053534
chr2L	21067605	21067675
chr2L	21104364	21106049
chr2L	21106346	21106774
chr2L	21108482	21110456
chr2L	21134931	21135202
chr2L	21143146	21143580
chr2L	21148750	21149208
chr2L	21155841	21156700
chr2L	21190710	21191738
chr2L	21191988	21192359
chr2L	21219045	21221062
chr2L	21236856	21237513
chr2L	21238294	21238584
chr2L	21238786	21238838
chr2L	21246702	21248008
chr2L	21251484	21252276
chr2L	21296868	21297361
chr2L	21297742	21297779
chr2L	21310286	21310776
chr2L	21313533	21313534
chr2L	21338711	21340394
chr2L	21345530	21345858
chr2L	21558368	21559278
chr2L	21573038	21574374
chr2L	21620046	21620387
chr2L	21621096	21622128
chr2L	21622798	21625714
chr2L	21627183	21627578
chr2L	21630059	21631473
chr2L	21633412	21635112
chr2L	21657834	21658872
chr2L	21659032	21659685
chr2L	21739444	21739458
chr2L	21740881	21741642
chr2L	21747533	21748729
chr2L	21754566	21755993
chr2L	21756177	21757816
chr2L	21758694	21758935
chr2L	21778829	21779334
chr2L	21781723	21782339
chr2L	21796974	21797343
chr2L	21799061	21799621
chr2L	21809633	21811223
chr2L	21814242	21814454
chr2L	21827521	21829744
chr2L	21831287	21833148
chr2L	21836962	21837173
chr2L	21838224	21838362
chr2L	21838440	21838492
chr2L	21838780	21839774
chr2L	21840776	21841689
chr2L	21842666	21844484
chr2L	21845916	21847734
chr2L	21848672	21856819
chr2L	21859160	21862044
chr2L	21863105	21867042
chr2L	21867639	21868033
chr2L	21868136	21869137
chr2L	21869906	21869970
chr2L	21870014	21870213
chr2L	21874760	21877584
chr2L	21878127	21879580
chr2L	21879695	21879906
chr2L	21882183	21882780
chr2L	21895463	21895928
chr2L	21898251	21898342
chr2L	21898468	21900272
chr2L	21902746	21903101
chr2L	21946757	21948276
chr2L	21970338	21970819
chr2L	21991681	21992875
chr2L	21996808	21997114
chr2L	22015304	22015324
chr2L	22032756	22034497
chr2L	22034679	22035240
chr2L	22045865	22046516
chr2L	22056138	22057108
chr2L	22074398	22074552
chr2L	22081096	22082004
chr2L	22084621	22085430
chr2L	22102015	22102056
chr2L	22129887	22130749
chr2L	22130985	22131272
chr2L	22138046	22138700
chr2L	22151836	22152168
chr2L	22198968	22199518
chr2L	22238968	22241053
chr2L	22247362	22249037
chr2L	22431292	22432203
chr2L	22443286	22443618
chr2L	22737148	22737586
chr2L	22874880	22874909
chrX	24338	24722
chrX	43876	44358
chrX	49330	49777
chrX	88154	88698
chrX	89138	89245
chrX	174109	174117
chrX	207050	207328
chrX	222000	223285
chrX	223728	223868
chrX	257220	257679
chrX	262481	263934
chrX	265408	266457
chrX	269540	272597
chrX	273128	275470
chrX	289939	290822
chrX	291754	293904
chrX	296160	296952
chrX	302870	303626
chrX	305423	310562
chrX	311332	312619
chrX	331797	333283
chrX	334670	335142
chrX	337046	337820
chrX	345867	349842
chrX	350459	351267
chrX	351702	352757
chrX	358972	360783
chrX	370505	371178
chrX	382275	382355
chrX	390804	391346
chrX	393117	393292
chrX	405835	406435
chrX	416540	417880
chrX	422770	423649
chrX	470896	471327
chrX	477260	477982
chrX	478481	483311
chrX	487061	487612
chrX	489102	490361
chrX	499491	502114
chrX	504580	504665
chrX	510217	515002
chrX	522396	524190
chrX	529629	532004
chrX	537526	538758
chrX	541077	541942
chrX	548225	550804
chrX	574704	575378
chrX	580394	583525
chrX	601909	602338
chrX	603440	603628
chrX	603753	603818
chrX	612765	613869
chrX	614220	614391
chrX	618324	619020
chrX	619237	619631
chrX	658217	658272
chrX	659704	660088
chrX	662954	663416
chrX	665135	666249
chrX	666524	669740
chrX	696329	696720
chrX	802710	804247
chrX	818000	818660
chrX	821507	822125
chrX	856301	856375
chrX	878559	879268
chrX	893557	894014
chrX	954825	955111
chrX	955312	956475
chrX	992928	993006
chrX	999655	1000650
chrX	1023763	1024137
chrX	1028201	1029536
chrX	1063566	1064278
chrX	1083529	1084140
chrX	1106632	1107120
chrX	1108892	1110918
chrX	1126371	1127811
chrX	1137160	1137924
chrX	1236377	1236707
chrX	1264274	1265147
chrX	1294026	1294576
chrX	1319817	1320199
chrX	1350057	1350337
chrX	1364638	1364970
chrX	1374752	1375646
chrX	1406888	1407092
chrX	1431244	1431676
chrX	1515606	1515898
chrX	1518446	1519127
chrX	1549882	1551197
chrX	1563972	1564347
chrX	1666434	1668901
chrX	1680674	1680834
chrX	1685843	1686544
chrX	1708007	1708025
chrX	1716880	1718169
chrX	1752546	1753328
chrX	1755791	1756483
chrX	1773667	1774666
chrX	1784354	1784726
chrX	1791711	1793854
chrX	1802216	1803388
chrX	1816534	1817720
chrX	1821499	1821900
chrX	1833016	1835276
chrX	1842528	1842970
chrX	1903532	1905013
chrX	1927003	1927616
chrX	1945580	1945996
chrX	1946238	1946586
chrX	1970619	1970857
chrX	1976452	1977177
chrX	1981916	1982838
chrX	1987983	1989381
chrX	1991146	1991267
chrX	2000325	2001387
chrX	2016011	2020411
chrX	2027829	2031563
chrX	2033938	2034266
chrX	2035650	2037388
chrX	2039884	2040748
chrX	2043938	2044155
chrX	2078261	2078263
chrX	2078418	2079255
chrX	2115873	2117359
chrX	2118789	2119393
chrX	2141548	2141733
chrX	2156133	2157018
chrX	2164838	2165160
chrX	2169113	2169864
chrX	2177374	2178171
chrX	2178340	2178536
chrX	2180139	2181494
chrX	2185731	2186069
chrX	2188602	2191132
chrX	2192222	2192830
chrX	2198161	2199476
chrX	2202561	2202866
chrX	2212952	2217527
chrX	2218288	2218568
chrX	2219327	2220937
chrX	2227702	2229141
chrX	2233746	2234141
chrX	2243327	2244906
chrX	2247396	2248158
chrX	2258214	2258826
chrX	2280234	2281432
chrX	2282200	2283584
chrX	2285780	2289138
chrX	2293582	2293917
chrX	2302227	2302767
chrX	2306077	2306296
chrX	2306512	2306685
chrX	2308333	2311407
chrX	2327204	2327747
chrX	2330212	2330820
chrX	2333677	2335886
chrX	2348490	2348922
chrX	2357662	2357828
chrX	2362844	2363707
chrX	2364376	2364477
chrX	2528108	2530243
chrX	2531585	2531681
chrX	2591689	2592628
chrX	2597789	2598779
chrX	2601695	2602148
chrX	2633596	2633615
chrX	2659992	2660110
chrX	2681738	2682055
chrX	2786745	2787327
chrX	2842813	2843382
chrX	2867954	2868313
chrX	2868400	2869311
chrX	2872410	2872454
chrX	2875930	2877887
chrX	2878577	2880416
chrX	2898262	2898966
chrX	2901452	2901680
chrX	2916275	2916962
chrX	2953993	2954138
chrX	2968944	2969714
chrX	2974987	2975432
chrX	2976488	2977398
chrX	2991376	2991862
chrX	3029976	3033288
chrX	3034500	3035484
chrX	3035525	3036780
chrX	3038180	3038392
chrX	3041680	3042414
chrX	3044302	3045379
chrX	3047084	3047422
chrX	3050674	3051011
chrX	3055670	3058803
chrX	3068200	3069193
chrX	3166154	3166348
chrX	3237560	3238603
chrX	3239813	3240526
chrX	3240696	3240723
chrX	3242974	3243708
chrX	3245852	3246188
chrX	3260762	3260924
chrX	3260986	3261387
chrX	3266491	3267247
chrX	3267692	3268179
chrX	3288452	3289190
chrX	3290270	3292662
chrX	3315472	3316202
chrX	3342824	3344286
chrX	3344652	3345800
chrX	3369674	3370276
chrX	3370378	3370789
chrX	3379463	3380162
chrX	3384852	3385555
chrX	3397044	3398040
chrX	3451777	3452274
chrX	3461027	3461465
chrX	3524945	3525808
chrX	3525969	3527008
chrX	3571085	3572621
chrX	3574597	3574922
chrX	3580840	3582304
chrX	3586422	3587947
chrX	3588158	3589998
chrX	3597724	3598622
chrX	3612177	3614713
chrX	3617665	3617949
chrX	3666240	3668477
chrX	3707688	3708674
chrX	3708844	3709011
chrX	3709238	3709786
chrX	3716523	3717240
chrX	3729694	3732966
chrX	3734735	3735351
chrX	3736633	3738497
chrX	3740152	3740535
chrX	3753176	3753451
chrX	3758076	3758841
chrX	3766598	3767030
chrX	3829680	3831032
chrX	3843102	3844911
chrX	3861907	3862071
chrX	3862238	3862294
chrX	3897930	3898315
chrX	3915043	3915218
chrX	3981142	3981598
chrX	4002160	4003704
chrX	4033844	4034265
chrX	4100896	4102046
chrX	4104181	4106276
chrX	4149230	4149464
chrX	4150891	4150985
chrX	4255213	4256315
chrX	4271163	4271388
chrX	4272936	4273366
chrX	4289532	4290592
chrX	4291086	4291577
chrX	4317282	4318798
chrX	4320554	4321689
chrX	4348336	4348720
chrX	4350983	4351634
chrX	4401632	4403295
chrX	4422522	4422588
chrX	4427523	4427970
chrX	4434465	4435007
chrX	4442776	4443158
chrX	4456587	4457118
chrX	4461741	4461920
chrX	4462547	4463059
chrX	4463722	4463876
chrX	4488198	4488966
chrX	4490052	4491481
chrX	4497170	4497493
chrX	4504713	4505462
chrX	4505968	4505974
chrX	4509214	4511020
chrX	4540843	4541283
chrX	4571148	4572078
chrX	4572464	4572961
chrX	4579118	4579941
chrX	4580161	4580426
chrX	4581704	4583104
chrX	4595996	4597271
chrX	4802586	4803292
chrX	4831775	4832334
chrX	4832728	4834370
chrX	4863075	4863194
chrX	4864192	4865778
chrX	4866970	4867389
chrX	4869298	4871236
chrX	4919846	4920082
chrX	4924202	4924290
chrX	4933486	4934030
chrX	4935628	4936782
chrX	4938751	4939302
chrX	4940038	4941843
chrX	4945745	4948491
chrX	4957740	4958014
chrX	4975600	4977856
chrX	4979140	4981222
chrX	5041826	5042484
chrX	5202707	5203474
chrX	5218570	5218588
chrX	5312155	5317206
chrX	5411211	5411432
chrX	5412256	5413022
chrX	5446356	5446738
chrX	5477649	5478100
chrX	5478465	5479582
chrX	5501787	5502782
chrX	5564978	5565016
chrX	5565594	5566738
chrX	5572168	5572541
chrX	5572698	5573518
chrX	5583199	5584078
chrX	5585504	5585535
chrX	5638356	5640613
chrX	5656949	5658380
chrX	5662066	5662455
chrX	5665469	5665821
chrX	5665860	5666471
chrX	5780854	5781633
chrX	5781910	5782402
chrX	5783873	5785212
chrX	5786158	5786548
chrX	5787888	5788284
chrX	5788323	5789228
chrX	5792431	5792624
chrX	5794228	5796919
chrX	5799059	5799450
chrX	5801471	5802579
chrX	5840149	5840376
chrX	5844264	5845046
chrX	5862480	5862922
chrX	5864847	5865574
chrX	5891418	5891848
chrX	5896032	5896344
chrX	5898132	5898858
chrX	5907530	5907900
chrX	5917972	5918968
chrX	5919297	5919682
chrX	5923582	5924142
chrX	5924213	5924406
chrX	5984140	5985993
chrX	5998292	5999021
chrX	5999373	6000210
chrX	6003338	6003935
chrX	6005975	6006468
chrX	6009954	6010278
chrX	6010736	6011534
chrX	6012762	6014005
chrX	6019235	6019562
chrX	6021045	6021188
chrX	6021376	6021420
chrX	6118346	6119770
chrX	6161953	6162516
chrX	6195392	6195599
chrX	6224582	6225050
chrX	6240944	6241545
chrX	6243189	6243570
chrX	6243721	6243955
chrX	6245840	6246660
chrX	6266461	6267668
chrX	6331413	6331698
chrX	6433275	6433423
chrX	6485790	6485978
chrX	6494652	6496763
chrX	6497184	6499211
chrX	6513412	6513464
chrX	6538426	6538814
chrX	6548560	6550155
chrX	6556082	6556697
chrX	6557242	6557358
chrX	6577426	6578796
chrX	6582927	6583376
chrX	6587984	6589142
chrX	6592699	6595754
chrX	6614819	6615370
chrX	6622426	6622862
chrX	6637552	6637884
chrX	6638590	6638790
chrX	6652653	6653386
chrX	6693868	6693982
chrX	6696945	6697765
chrX	6743201	6744246
chrX	6747816	6751938
chrX	6755248	6757985
chrX	6759965	6760679
chrX	6767178	6767724
chrX	6769410	6769884
chrX	6771856	6772516
chrX	6866677	6867666
chrX	6875797	6876729
chrX	6876734	6876788
chrX	6878112	6880647
chrX	6881302	6884552
chrX	6886692	6887220
chrX	6887482	6887523
chrX	6888292	6894014
chrX	6895160	6895334
chrX	6895542	6895930
chrX	6927980	6929041
chrX	6930967	6934550
chrX	6940371	6940654
chrX	6941474	6941745
chrX	6952265	6954727
chrX	6961602	6961794
chrX	6967272	6968146
chrX	6968644	6969091
chrX	6974917	6975099
chrX	6978394	6979736
chrX	6984157	6984587
chrX	6985914	6986952
chrX	6990152	6991904
chrX	7004563	7006052
chrX	7011603	7012420
chrX	7057854	7060051
chrX	7062323	7063954
chrX	7076453	7076611
chrX	7112298	7112683
chrX	7114279	7114733
chrX	7116033	7116613
chrX	7118399	7119402
chrX	7119748	7119785
chrX	7120612	7120674
chrX	7124289	7125390
chrX	7149100	7149219
chrX	7152272	7153436
chrX	7166816	7168507
chrX	7170000	7170228
chrX	7186582	7187321
chrX	7191504	7192055
chrX	7193207	7194420
chrX	7195685	7196508
chrX	7196587	7197170
chrX	7202005	7202783
chrX	7211998	7213556
chrX	7213832	7218614
chrX	7226277	7226544
chrX	7228997	7230281
chrX	7286372	7287065
chrX	7293201	7294344
chrX	7296719	7296774
chrX	7435804	7437611
chrX	7443066	7444308
chrX	7445859	7446217
chrX	7446318	7447246
chrX	7452982	7454066
chrX	7455839	7456890
chrX	7462320	7462816
chrX	7464862	7466619
chrX	7476457	7477224
chrX	7495375	7495709
chrX	7497195	7499336
chrX	7519896	7521680
chrX	7539542	7539764
chrX	7540015	7540635
chrX	7597674	7600758
chrX	7604500	7604551
chrX	7615114	7616649
chrX	7627905	7627990
chrX	7628304	7629467
chrX	7695250	7696571
chrX	7785716	7787481
chrX	7788356	7788522
chrX	7795016	7796169
chrX	7816600	7816960
chrX	7829606	7830654
chrX	7838807	7840950
chrX	7853041	7853816
chrX	7854536	7855202
chrX	7859236	7860296
chrX	7861511	7864514
chrX	7870779	7871356
chrX	7871791	7872350
chrX	7872415	7872681
chrX	7939151	7939840
chrX	7942699	7943362
chrX	7951390	7954628
chrX	7955730	7957372
chrX	7975795	7976141
chrX	8008955	8010504
chrX	8023078	8023596
chrX	8025635	8025691
chrX	8034996	8036299
chrX	8037570	8037892
chrX	8069896	8071504
chrX	8101801	8102803
chrX	8108637	8111603
chrX	8134266	8135142
chrX	8137227	8137947
chrX	8142594	8142617
chrX	8142752	8142837
chrX	8164420	8164673
chrX	8164778	8165723
chrX	8301239	8306911
chrX	8314007	8317086
chrX	8317578	8318046
chrX	8332649	8332858
chrX	8349255	8349800
chrX	8352875	8353370
chrX	8410908	8412551
chrX	8448030	8449018
chrX	8453152	8456705
chrX	8468767	8469100
chrX	8469431	8469648
chrX	8485272	8485479
chrX	8487624	8488878
chrX	8504404	8505509
chrX	8508540	8509848
chrX	8530714	8531076
chrX	8539232	8539280
chrX	8542021	8542081
chrX	8547644	8548246
chrX	8559957	8560667
chrX	8564688	8565756
chrX	8568437	8568751
chrX	8571671	8571968
chrX	8574909	8576561
chrX	8583331	8584591
chrX	8603472	8603800
chrX	8614162	8614356
chrX	8615734	8616178
chrX	8633596	8634209
chrX	8668254	8669128
chrX	8669852	8671106
chrX	8698868	8699003
chrX	8700588	8701750
chrX	8743961	8745125
chrX	8751162	8752075
chrX	8794206	8794391
chrX	8794981	8795312
chrX	8801474	8802067
chrX	8935934	8937816
chrX	8976196	8977129
chrX	8983889	8984508
chrX	9002810	9004680
chrX	9011442	9011734
chrX	9021796	9022786
chrX	9025587	9026691
chrX	9034536	9036969
chrX	9051380	9052210
chrX	9116735	9116840
chrX	9140930	9142016
chrX	9145818	9146088
chrX	9159837	9160504
chrX	9167320	9167757
chrX	9176356	9177938
chrX	9188167	9188826
chrX	9212921	9213736
chrX	9249436	9249830
chrX	9379191	9380659
chrX	9390956	9392201
chrX	9403935	9403997
chrX	9446949	9449092
chrX	9466248	9466523
chrX	9472280	9473354
chrX	9478804	9478848
chrX	9479612	9479997
chrX	9502236	9502707
chrX	9545005	9545541
chrX	9552218	9552713
chrX	9553696	9553883
chrX	9554345	9554960
chrX	9569052	9569924
chrX	9580151	9584942
chrX	9594457	9595217
chrX	9595660	9595709
chrX	9596635	9597478
chrX	9597592	9598307
chrX	9622825	9626296
chrX	9638015	9638898
chrX	9643235	9644756
chrX	9647767	9648025
chrX	9650065	9650132
chrX	9650754	9653249
chrX	9656330	9659183
chrX	9661060	9661829
chrX	9664847	9666285
chrX	9669254	9669548
chrX	9670806	9672107
chrX	9783982	9784460
chrX	9903138	9903611
chrX	9976810	9977266
chrX	9983090	9984124
chrX	10009812	10010414
chrX	10088787	10089190
chrX	10102316	10105632
chrX	10218092	10219262
chrX	10242190	10242848
chrX	10256813	10257103
chrX	10257750	10258644
chrX	10280361	10281241
chrX	10302408	10303050
chrX	10370713	10370948
chrX	10434366	10434441
chrX	10440894	10441664
chrX	10479796	10479875
chrX	10480178	10480268
chrX	10497012	10497232
chrX	10615864	10616737
chrX	10618449	10620202
chrX	10620598	10620714
chrX	10621279	10621906
chrX	10621988	10622072
chrX	10623607	10625603
chrX	10632636	10633990
chrX	10635180	10637852
chrX	10680820	10681034
chrX	10685921	10686377
chrX	10686650	10687478
chrX	10695317	10696148
chrX	10699552	10704354
chrX	10708667	10710372
chrX	10715253	10715570
chrX	10718379	10719528
chrX	10735793	10736081
chrX	10740413	10740764
chrX	10742241	10743071
chrX	10770733	10772612
chrX	10820911	10821274
chrX	10824904	10825710
chrX	10933291	10934513
chrX	11017682	11019717
chrX	11029962	11031392
chrX	11047283	11049531
chrX	11215964	11217012
chrX	11218980	11220752
chrX	11232687	11234633
chrX	11242195	11243684
chrX	11245984	11247589
chrX	11261994	11262882
chrX	11266799	11267482
chrX	11267822	11268213
chrX	11283668	11284105
chrX	11303740	11304085
chrX	11317214	11317663
chrX	11341195	11341349
chrX	11346452	11348524
chrX	11349278	11349323
chrX	11386353	11388282
chrX	11472548	11475173
chrX	11495368	11495609
chrX	11504972	11506088
chrX	11516370	11516619
chrX	11527205	11527483
chrX	11534533	11534739
chrX	11572443	11573243
chrX	11588804	11589958
chrX	11596739	11597226
chrX	11609598	11611038
chrX	11686661	11688377
chrX	11690078	11691168
chrX	11693082	11693429
chrX	11693528	11695251
chrX	11698922	11701158
chrX	11701346	11702226
chrX	11703843	11703970
chrX	11713497	11716634
chrX	11716866	11717390
chrX	11759850	11760083
chrX	11762668	11763167
chrX	11781973	11782531
chrX	11818610	11818900
chrX	11835926	11836310
chrX	11847116	11847142
chrX	11847545	11848478
chrX	11862448	11863038
chrX	11863484	11863729
chrX	11922552	11922890
chrX	12095059	12095457
chrX	12150878	12151014
chrX	12340243	12340375
chrX	12358422	12358449
chrX	12358578	12359038
chrX	12391816	12392054
chrX	12468198	12470320
chrX	12471584	12472153
chrX	12476562	12477057
chrX	12489425	12491306
chrX	12495479	12496087
chrX	12520076	12521172
chrX	12534333	12536186
chrX	12552844	12555872
chrX	12559617	12561476
chrX	12566211	12566649
chrX	12566954	12567205
chrX	12579195	12579528
chrX	12596867	12597344
chrX	12609885	12611286
chrX	12617978	12619675
chrX	12622585	12623767
chrX	12624098	12625119
chrX	12625338	12627660
chrX	12629356	12632289
chrX	12635795	12641228
chrX	12641452	12641648
chrX	12645410	12647247
chrX	12647615	12649598
chrX	12659164	12661137
chrX	12664002	12664689
chrX	12683904	12685457
chrX	12738860	12739190
chrX	12757940	12758671
chrX	12789342	12789799
chrX	12818900	12820484
chrX	12832403	12832860
chrX	12833548	12834333
chrX	12983722	12984916
chrX	12998465	12999790
chrX	13006599	13006818
chrX	13024027	13024322
chrX	13048520	13049549
chrX	13052909	13053944
chrX	13071473	13072430
chrX	13077957	13078869
chrX	13117696	13118638
chrX	13121990	13122644
chrX	13123358	13123864
chrX	13126992	13128982
chrX	13147119	13147338
chrX	13176380	13180169
chrX	13180669	13180750
chrX	13181604	13182479
chrX	13190792	13191389
chrX	13230784	13231492
chrX	13253380	13253458
chrX	13260039	13261425
chrX	13261667	13263340
chrX	13266700	13268972
chrX	13277326	13277468
chrX	13278728	13279076
chrX	13289072	13289690
chrX	13291051	13291510
chrX	13305939	13306407
chrX	13510394	13510625
chrX	13518368	13520798
chrX	13525674	13526024
chrX	13526900	13529980
chrX	13535627	13535654
chrX	13536354	13536789
chrX	13536796	13537192
chrX	13540706	13542854
chrX	13546636	13546866
chrX	13573646	13574843
chrX	13607470	13608402
chrX	13615496	13615943
chrX	13638439	13639053
chrX	13640472	13641532
chrX	13642562	13642890
chrX	13647121	13650438
chrX	13651127	13651356
chrX	13698681	13700259
chrX	13715816	13716930
chrX	13747874	13747882
chrX	13786118	13786455
chrX	13828134	13828401
chrX	13908605	13909858
chrX	13913487	13914048
chrX	13919442	13919838
chrX	13923181	13924444
chrX	13933397	13933680
chrX	14009961	14010176
chrX	14010846	14011561
chrX	14094667	14095382
chrX	14112867	14113395
chrX	14127444	14128052
chrX	14140390	14142675
chrX	14381321	14382096
chrX	14476795	14477954
chrX	14500471	14501177
chrX	14501275	14501617
chrX	14507881	14509261
chrX	14520489	14525118
chrX	14525319	14527763
chrX	14538946	14539893
chrX	14543256	14546170
chrX	14548023	14548743
chrX	14591651	14592740
chrX	14613974	14613983
chrX	14636862	14636914
chrX	14637264	14637621
chrX	14640422	14640645
chrX	14642636	14643840
chrX	14652675	14653184
chrX	14706104	14706378
chrX	14718440	14720643
chrX	14732598	14734310
chrX	14843797	14844256
chrX	14845196	14846137
chrX	14855525	14855941
chrX	14897975	14898317
chrX	14913280	14914106
chrX	14920431	14922190
chrX	14957119	14958159
chrX	14978394	14979505
chrX	14988813	14989014
chrX	15020834	15021086
chrX	15186685	15187407
chrX	15212877	15214792
chrX	15221925	15222658
chrX	15249397	15252636
chrX	15376062	15378913
chrX	15447822	15448751
chrX	15449612	15449808
chrX	15493047	15493829
chrX	15501617	15503162
chrX	15504043	15504922
chrX	15518176	15518510
chrX	15520588	15520906
chrX	15521162	15521640
chrX	15538748	15539180
chrX	15540178	15541782
chrX	15547925	15549847
chrX	15550343	15550736
chrX	15552352	15552446
chrX	15553603	15553988
chrX	15554093	15556124
chrX	15556953	15557091
chrX	15565744	15566188
chrX	15566912	15569046
chrX	15573400	15574828
chrX	15575804	15576150
chrX	15578116	15579382
chrX	15579823	15580986
chrX	15587029	15587160
chrX	15587523	15588193
chrX	15597314	15597984
chrX	15603150	15604464
chrX	15605350	15606790
chrX	15652658	15653198
chrX	15654181	15654454
chrX	15663758	15663869
chrX	15678143	15678342
chrX	15682311	15682741
chrX	15690214	15690538
chrX	15693350	15694002
chrX	15707488	15708476
chrX	15709912	15710502
chrX	15710508	15710672
chrX	15711602	15712471
chrX	15729810	15730214
chrX	15737952	15739157
chrX	15751161	15754976
chrX	15755178	15755547
chrX	15755667	15755860
chrX	15756055	15756262
chrX	15760513	15761470
chrX	15781742	15782076
chrX	15782618	15782994
chrX	15783182	15785188
chrX	15802819	15804622
chrX	15827983	15829044
chrX	15833380	15836318
chrX	15838465	15840366
chrX	15885645	15885686
chrX	15898176	15900453
chrX	15966946	15968274
chrX	15990212	15991485
[truncated: 4,720 more rows]
