# Supplementary material for: The role of Dichaete in transcriptional regulation during Drosophila embryonic development
Source: BMC Genomics. 2013 Dec 8;14:861. doi: 10.1186/1471-2164-14-861 (PMC3866562; doi:10.1186/1471-2164-14-861)
Supplement: Additional file 15: Table S15 — Table of transcription factor binding data used in overlap analysis. [file 1471-2164-14-861-S15.txt]

"Supp Table 15, binding datasets used in the overlap analysis"				
Transcription factor	Dataset name	Dataset number	Source	Period of embryonic development (h)
bab	E0_12h_bab1	628	modENCODE	0-12h
bcd	Anti-bcd(1)	bcd_1_012505-sym-1	BDTNP	2-3h
bcd	Anti-bcd(2)	bcd_2_092005-sym-1	BDTNP	2-3h
cad	Anti-cad(1)	cad_1_020107-sym-1	BDTNP	2-3h
cad	E0_4_GFP_7T_ChIP_chip	902	modENCODE	0-4h
cad	E0_4h_7T_ChIP_seq	2626	modENCODE	0-4h
cad	E0_4h_cad	2570	modENCODE	0-4h
cad	E4_8h_7T_ChIP_seq	2637	modENCODE	4-8h
chinmo	Embryo_0_12h_chinmo_ChIP_chip	608	modENCODE	0-12h
cnc	E0_12h_CNC	627	modENCODE	0-12h
D	Anti-D(1)	D_1_120106-sym-1	BDTNP	2-3h
D	E0_8_D	2571	modENCODE	0-8h
da	Anti-da(2)	da_2_050307-sym-1	BDTNP	2-3h
disco	E0_8h_disco	2572	modENCODE	0-8h
dl	Anti-dl	dl_3_120106-sym-1	BDTNP	2-3h
Dll	E_0_12h_dll	606	modENCODE	0-12h
en	E0_12h_ENserum	625	modENCODE	0-12h
eve	R13_1-6_eve-GFP	2603	modENCODE	1-6h
ftz	Anti-ftz	ftz_3_032707-sym-1	BDTNP	2-3h
ftz-f1	E0_12h_FTZ_F1	624	modENCODE	0-12h
GATAe	E0_8h_GATAe	2573	modENCODE	0-8h
gro	E0_12_GROAviva_ChIP_chip	597	modENCODE	0-12h
gro	E0_12h_Gro3	623	modENCODE	0-12h
gsbn	Embryo_7_24h_gsbnpurif_ChIP_chip	610	modENCODE	7-24h
gt	Anti-gt(2)	gt_2_020107-sym-1	BDTNP	2-3h
h	Anti-h(1)	h_1_040108-sym-1	BDTNP	2-3h
h	Anti-h(2)	h_2_040108-sym-1	BDTNP	2-3h
h	E0_8h_h	2574	modENCODE	0-8h
hb	Anti-hb(1)	hb_1_012505-sym-1	BDTNP	2-3h
hb	Anti-hb(2)	hb_2_092305-sym-1	BDTNP	2-3h
hkb	Anti-hkb(1)	hkb_1_121407-sym-1	BDTNP	2-3h
hkb	Anti-hkb(2)	hkb_2_121407-sym-1	BDTNP	2-3h
hkb	Anti-hkb(3)	hkb_3_121407-sym-1	BDTNP	2-3h
hkb	E0_8h_hkb	2575	modENCODE	0-8h
inv	E_0_12h_INV7657	605	modENCODE	0-12h
inv	Embryo_0_12h_INV_GFP_ChIP_chip	619	modENCODE	0-12h
jumu	E0_8h_jumu	2576	modENCODE	0-8h
kn	E0_12h_KN	618	modENCODE	0-12h
kni	Anti-kni(1)	kni_1_092706-sym-1	BDTNP	2-3h
kni	Anti-kni(2)	kni_2_092706-sym-1	BDTNP	2-3h
Kr	Anti-Kr(1)	kr_1_113005-sym-1	BDTNP	2-3h
Kr	Anti-Kr(2)	kr_2_113005-sym-1	BDTNP	2-3h
Kr	E0_8_Kr_D2_ChIP_chip	898	modENCODE	0-8h
mad	Anti-mad(2)	mad_2_020907-sym-1	BDTNP	2-3h
med	Anti-med(2)	med_2_062708-sym-1	BDTNP	2-3h
prd	Anti-prd(BQ)	prd_BQ_021105-sym-1	BDTNP	2-3h
prd	Anti-prd(FQ)	prd_FQ_021105-sym-1	BDTNP	2-3h
pros	prospero DamID	FDR 25%	Choksi et al.	4-7h
run	Anti-run(1)	run_1_020907-sym-1	BDTNP	2-3h
run	Anti-run(2)	run_2_020907-sym-1	BDTNP	2-3h
run	E0_12h_RUN7659	617	modENCODE	0-12h
sbb	E_0_12h_bks	609	modENCODE	0-12h
sbb	E_0_4h_bks	2569	modENCODE	0-4h
sens	E4_8_GFP_sens	979	modENCODE	4-8h
sens	E4_8_sens	978	modENCODE	4-8h
sens	E4_8h_sens	2577	modENCODE	4-8h
shn	Anti-shn(2)	shn_2_040108-sym-1	BDTNP	2-3h
shn	Anti-shn(3)	shn_3_040108-sym-1	BDTNP	2-3h
slp1	Anti-slp1(1)	slp1_1_032707-sym-1	BDTNP	2-3h
sna	Anti-sna(1)	sna_1_081506-sym-1	BDTNP	2-3h
sna	Anti-sna(2)	sna_2_081506-sym-1	BDTNP	2-3h
Stat92E	E0_12h_Stat92E	616	modENCODE	0-12h
tll	Anti-tll(1)	tll_1_031108-sym-1	BDTNP	2-3h
ttk	E0_12h_TTK	615	modENCODE	0-12h
twi	Anti-twi(1)	twi_1_081506-sym-1	BDTNP	2-3h
twi	Anti-twi(2)	twi_2_081506-sym-1	BDTNP	2-3h
Ubx	E0_12h_UBX7701	614	modENCODE	0-12h
Ubx	Embryo_3_8h_UBX1_ChIP_chip	613	modENCODE	3-8h
Ubx	Embryo_3_8h_UBX2_ChIP_chip	612	modENCODE	3-8h
Ubx	Embryo_3_8h_UBX7701_ChIP_chip	603	modENCODE	3-8h
zfh1	Embryo_0_12h_ZFH1_ChIP_chip	604	modENCODE	0-12h
